# Supplementary material for: Identification and validation of the important role of tryptophan-related gene CYP1B1 in the development and progression of sepsis
Source: PLoS One. 2025 Nov 10;20(11):e0335944. doi: 10.1371/journal.pone.0335944 (PMC12599946; doi:10.1371/journal.pone.0335944)
Supplement: S2 File — (XLSX) [file pone.0335944.s002.xlsx]

## Sheet: Table S2
Table S2 Differentially expressed genes
id	logFC	AveExpr	t	P.Value	adj.P.Val	B
H2BC12	0.676366	9.86171	17.3832	2.15079e-59	1.86882e-55	124.272
HP	2.05321	8.0175	17.3092	5.79244e-59	2.51652e-55	123.289
TPST2	0.703295	7.45656	17.0773	1.2773e-57	3.69949e-54	120.223
TDRD9	1.46163	4.46692	16.9515	6.77382e-57	1.24294e-53	118.569
NLRC4	1.19485	6.55996	16.9474	7.15239e-57	1.24294e-53	118.515
GSTO1	0.591317	9.06111	16.2999	3.43086e-53	4.96846e-50	110.113
DDAH2	0.911608	6.40822	16.1456	2.51481e-52	2.79925e-49	108.139
CD177	2.12028	6.563	15.8456	1.17285e-50	1.04075e-47	104.331
UPP1	0.968808	8.14746	15.8439	1.19778e-50	1.04075e-47	104.31
AIG1	0.735697	4.07642	15.7911	2.34434e-50	1.85181e-47	103.644
ACER3	0.898178	5.6189	15.7587	3.5363e-50	2.56058e-47	103.237
ZDHHC19	1.84722	6.32357	15.7319	4.9722e-50	3.11109e-47	102.899
PLAC8	1.04566	9.54118	15.7312	5.01269e-50	3.11109e-47	102.891
AGTRAP	0.678176	8.27799	15.5948	2.81554e-49	1.62938e-46	101.181
MCEMP1	1.45161	10.1676	15.5897	3.00035e-49	1.62938e-46	101.118
DDIAS	0.816586	4.39061	15.4288	2.26786e-48	1.15914e-45	99.1139
NELL2	-0.998859	4.10417	-15.3989	3.30019e-48	1.59307e-45	98.7422
SQOR	0.58457	9.22235	15.3767	4.35712e-48	1.99258e-45	98.4669
HK3	0.937365	8.91412	15.3565	5.60871e-48	2.4367e-45	98.2167
FCER1G	0.648978	11.2828	15.3512	5.99303e-48	2.47969e-45	98.151
RAB32	0.67002	7.88973	15.2965	1.18597e-47	4.68403e-45	97.4747
ATOX1	0.572274	6.50473	15.2406	2.37696e-47	8.97973e-45	96.7858
CD63	0.608685	9.59343	15.2298	2.72153e-47	9.85306e-45	96.6517
SAR1B	0.819632	4.97972	15.1956	4.16173e-47	1.44645e-44	96.2309
TLR5	1.08886	7.78507	15.1624	6.27758e-47	2.09792e-44	95.8236
RETN	1.81351	8.18159	15.0421	2.77959e-46	8.94512e-44	94.3495
ZNF266	-0.731116	5.88308	-15.0351	3.02994e-46	9.40255e-44	94.2641
CACNA2D3	-0.671126	3.40671	-15.0222	3.55484e-46	1.0651e-43	94.1058
AIM2	1.14193	7.28373	14.9818	5.84563e-46	1.69309e-43	93.613
FCMR	-1.10936	5.97763	-14.9672	6.99593e-46	1.95825e-43	93.4351
CA4	1.18859	7.51601	14.9647	7.21187e-46	1.95825e-43	93.4049
METTL9	0.730535	8.30204	14.9488	8.77135e-46	2.26816e-43	93.211
MTF1	0.632773	7.11543	14.9478	8.8753e-46	2.26816e-43	93.1993
S100A12	1.06599	11.4995	14.938	1.00147e-45	2.48621e-43	93.0797
EEIG1	-0.610929	4.51905	-14.8872	1.86774e-45	4.38617e-43	92.4622
GYG1	1.05757	9.39681	14.8694	2.32258e-45	5.31076e-43	92.2463
DNASE1L1	0.533139	6.52282	14.8494	2.96838e-45	6.53682e-43	92.0033
TSPO	0.635198	10.9134	14.8483	3.00924e-45	6.53682e-43	91.9897
EXOSC4	1.19083	6.54947	14.7872	6.34663e-45	1.34502e-42	91.2505
GPR183	-0.828163	3.72206	-14.7309	1.26012e-44	2.60695e-42	90.5711
CBX7	-0.709079	6.08767	-14.7168	1.49648e-44	3.02394e-42	90.4008
ANKRD22	1.34658	4.80013	14.7108	1.60954e-44	3.17848e-42	90.3287
TXNDC17	0.595934	6.12654	14.6996	1.84417e-44	3.56088e-42	90.1939
ANXA3	1.19414	9.14189	14.6797	2.35049e-44	4.43988e-42	89.9536
NDUFAF1	0.549107	5.99778	14.6555	3.15344e-44	5.82984e-42	89.6625
PGS1	1.12122	7.77954	14.6214	4.76744e-44	8.63007e-42	89.2531
TP53I3	0.987822	5.47553	14.5835	7.53713e-44	1.33653e-41	88.7994
STOM	0.995521	8.53451	14.5265	1.50161e-43	2.60949e-41	88.1167
TRABD2A	-0.839613	3.64236	-14.5033	1.98563e-43	3.38296e-41	87.8399
H2BC5	0.966171	7.24635	14.4491	3.81388e-43	6.37285e-41	87.1934
TXN	0.539755	10.1212	14.442	4.15626e-43	6.81392e-41	87.1083
FAR2	0.943147	6.13828	14.4294	4.83507e-43	7.77999e-41	86.9585
PRAG1	-0.554184	5.53601	-14.4259	5.04377e-43	7.96824e-41	86.9166
CYSTM1	0.883838	11.0969	14.3793	8.8212e-43	1.3687e-40	86.363
CST7	0.826496	10.409	14.354	1.1942e-42	1.80043e-40	86.063
ZNF438	0.751474	5.71984	14.3535	1.20181e-42	1.80043e-40	86.0567
GGH	0.851773	4.48272	14.2817	2.83348e-42	4.1729e-40	85.2072
GALNT14	1.00141	4.35725	14.2788	2.93539e-42	4.25094e-40	85.1723
GCLM	0.616305	4.6059	14.2294	5.28901e-42	7.5338e-40	84.5891
LCN2	1.83117	9.29548	14.2248	5.58411e-42	7.82586e-40	84.5354
IDNK	1.12739	5.14861	14.2134	6.39486e-42	8.81983e-40	84.4011
FIG4	0.750138	5.98564	14.2012	7.39176e-42	1.00355e-39	84.2577
GRB10	1.05743	5.70409	14.1936	8.09539e-42	1.08217e-39	84.1676
CACNA1E	0.780365	3.64776	14.1676	1.10186e-41	1.3976e-39	83.8623
OPLAH	1.03309	5.21372	14.1149	2.05962e-41	2.55658e-39	83.2429
LILRA5	0.849437	8.33963	14.1016	2.41099e-41	2.95058e-39	83.0869
CKAP4	0.769777	9.50593	14.0822	3.03117e-41	3.60792e-39	82.8602
LRPAP1	0.592922	6.74735	14.0364	5.20906e-41	6.11643e-39	82.324
PECR	0.778677	4.86667	14.0216	6.20339e-41	7.18683e-39	82.1511
PPM1M	0.648505	5.22709	13.9801	1.01029e-40	1.15505e-38	81.6681
SNX3	0.503284	10.7897	13.9621	1.24867e-40	1.40905e-38	81.4583
MEGF6	-0.605634	3.5084	-13.956	1.3425e-40	1.49551e-38	81.3866
HTATIP2	0.517688	7.35774	13.9434	1.5568e-40	1.71228e-38	81.24
HNRNPDL	-0.548784	5.53289	-13.9289	1.84599e-40	2.00497e-38	81.0713
PCMT1	0.623262	7.95711	13.9221	1.99827e-40	2.14358e-38	80.9928
TCN1	1.48092	7.45603	13.8152	6.98489e-40	7.2252e-38	79.7537
NDUFB3	0.671373	6.16163	13.7964	8.69948e-40	8.89292e-38	79.5363
VNN1	1.16996	5.0192	13.7584	1.35409e-39	1.3681e-37	79.0983
P2RY10	-0.785153	3.37617	-13.7568	1.37994e-39	1.37819e-37	79.0795
CCNB2	0.861351	3.86	13.7399	1.68026e-39	1.65906e-37	78.8846
LIN7A	0.834078	5.25667	13.6924	2.91798e-39	2.8488e-37	78.3381
TCF7	-1.02453	5.08943	-13.6652	3.99704e-39	3.85892e-37	78.0266
RPS6KA5	-1.03387	5.57737	-13.6379	5.48519e-39	5.23745e-37	77.7133
PID1	-0.651285	3.26867	-13.6322	5.86192e-39	5.53633e-37	77.6475
TMT1B	1.17042	4.10593	13.6269	6.2259e-39	5.79226e-37	77.5879
SH3GLB1	0.619132	8.98554	13.6264	6.26623e-39	5.79226e-37	77.5815
RAB13	0.640624	3.94995	13.6036	8.15096e-39	7.37747e-37	77.3212
C1GALT1C1	0.750897	5.14691	13.6014	8.36519e-39	7.49332e-37	77.2955
PPM1N	0.794482	3.55804	13.5946	9.04649e-39	8.02091e-37	77.218
DYRK2	-0.621634	3.75973	-13.5794	1.07839e-38	9.46478e-37	77.0441
OSCAR	0.604489	6.75216	13.5689	1.21664e-38	1.05714e-36	76.9247
SIGLEC5	0.763271	8.22084	13.5546	1.43552e-38	1.23497e-36	76.7609
ATP8B4	0.968063	5.70989	13.5304	1.89721e-38	1.60047e-36	76.4849
SPOCK2	-0.921803	6.40728	-13.5124	2.33202e-38	1.94836e-36	76.2806
ID3	-0.595391	3.24071	-13.4962	2.80956e-38	2.32498e-36	76.0962
SIL1	0.537337	3.99965	13.4705	3.7745e-38	3.09402e-36	75.8039
SPCS3	0.653782	4.34906	13.4359	5.61487e-38	4.55959e-36	75.4108
CDK5RAP2	0.971283	5.35978	13.43	6.00634e-38	4.83232e-36	75.3441
HLA-DPA1	-0.875175	9.8869	-13.3958	8.88842e-38	7.02105e-36	74.9561
GPR141	0.735607	4.81976	13.3874	9.77464e-38	7.65152e-36	74.8621
CNIH4	0.704775	8.81987	13.37	1.19358e-37	9.25985e-36	74.6643
CTSA	0.526584	8.15406	13.3493	1.51111e-37	1.16195e-35	74.4309
KDM2B	-0.604768	4.03156	-13.3106	2.34915e-37	1.79051e-35	73.9942
BCL11B	-1.08264	4.74183	-13.307	2.44775e-37	1.84943e-35	73.9535
CCNA1	1.10401	3.43487	13.2977	2.72006e-37	2.03746e-35	73.8491
DHRS3	-0.65359	3.79612	-13.2803	3.31317e-37	2.46052e-35	73.6538
FNBP4	-0.540452	5.98396	-13.2792	3.3548e-37	2.47033e-35	73.6415
PCOLCE2	1.11285	3.42761	13.2668	3.86203e-37	2.81993e-35	73.5021
TXK	-0.605029	3.39503	-13.264	3.98971e-37	2.88888e-35	73.4699
SIGLEC9	0.691558	5.94017	13.2471	4.82961e-37	3.46814e-35	73.2808
EXOC6	0.702665	6.70909	13.2294	5.9036e-37	4.20462e-35	73.0821
GPR84	1.67792	6.52146	13.2245	6.23995e-37	4.40804e-35	73.0273
EMILIN2	0.753635	7.39637	13.2231	6.33986e-37	4.4425e-35	73.0115
PLEKHA1	-0.706468	3.70187	-13.2168	6.81527e-37	4.73743e-35	72.94
RNASE2	0.971446	8.58743	13.1863	9.62044e-37	6.63429e-35	72.5988
IL10RA	-0.513961	6.7561	-13.1829	9.99666e-37	6.83945e-35	72.5608
HLA-DOA	-0.779196	4.83103	-13.1761	1.07984e-36	7.33023e-35	72.4845
CD247	-0.757936	5.60224	-13.1659	1.21204e-36	8.1639e-35	72.3702
FYN	-0.693134	6.53488	-13.1584	1.31888e-36	8.81521e-35	72.2866
ADCY3	0.795749	4.75076	13.1506	1.44049e-36	9.55451e-35	72.1993
FCER1A	-1.17599	4.06444	-13.1461	1.51501e-36	9.97264e-35	72.1494
ITGA7	0.800491	3.55709	13.0777	3.27528e-36	2.10807e-34	71.3864
TNFRSF25	-0.890647	4.67349	-13.0044	7.44966e-36	4.72482e-34	70.5732
FAM89A	0.810639	3.46365	13.0007	7.76441e-36	4.88876e-34	70.5322
WASHC3	0.547497	6.5219	12.9799	9.80574e-36	6.12965e-34	70.3013
ATP6V1C1	0.789814	7.01718	12.9768	1.01478e-35	6.29813e-34	70.2673
SMPDL3A	1.21171	6.03896	12.9338	1.64094e-35	9.97075e-34	69.7918
TBC1D8	0.938205	7.18502	12.9084	2.17872e-35	1.31465e-33	69.5113
ZNF395	-0.688803	4.53134	-12.8997	2.40079e-35	1.43865e-33	69.4153
DACH1	0.751272	3.96739	12.8915	2.63006e-35	1.56525e-33	69.325
PASK	-0.640535	3.53693	-12.8688	3.38526e-35	1.98747e-33	69.0753
PGD	0.688524	9.07754	12.8529	4.03602e-35	2.35363e-33	68.9013
NLRP1	-0.576859	3.72427	-12.8226	5.65193e-35	3.22476e-33	68.5681
RPL10A	-0.594442	9.61068	-12.8004	7.2293e-35	4.0526e-33	68.3246
RTL6	-0.565644	3.98536	-12.7818	8.87823e-35	4.94506e-33	68.1213
CD5	-0.766673	4.59618	-12.7752	9.55907e-35	5.29037e-33	68.0482
UBE2C	0.556836	4.23531	12.7524	1.22991e-34	6.72118e-33	67.7988
SPPL2A	0.522138	8.22022	12.6998	2.19505e-34	1.17733e-32	67.2257
IGF2BP3	0.623595	3.70469	12.6978	2.24361e-34	1.196e-32	67.2041
TMEM169	0.533273	3.82253	12.6942	2.33653e-34	1.23793e-32	67.164
ITK	-0.959384	5.32787	-12.6835	2.62772e-34	1.38377e-32	67.0478
DYSF	0.715166	7.79192	12.6824	2.65843e-34	1.39151e-32	67.0363
TOP2A	0.944605	4.19322	12.6329	4.58235e-34	2.37e-32	66.4976
SFT2D2	0.63116	3.93373	12.6214	5.19845e-34	2.67274e-32	66.3728
MR1	0.573983	4.66266	12.6152	5.56471e-34	2.84422e-32	66.3055
HMMR	0.653462	3.28268	12.5936	7.04543e-34	3.57998e-32	66.0721
HPSE	0.834356	6.36859	12.5817	8.03201e-34	4.05757e-32	65.9424
DRAM1	0.736305	4.39974	12.5723	8.89488e-34	4.46749e-32	65.8415
LRRN3	-0.9011	3.51051	-12.5535	1.09289e-33	5.42634e-32	65.6378
STXBP2	0.593806	5.60018	12.5403	1.26163e-33	6.22856e-32	65.4958
PLGRKT	0.551197	5.73561	12.5277	1.44834e-33	7.03053e-32	65.3593
PGLYRP1	1.0397	7.05529	12.5191	1.59008e-33	7.63328e-32	65.2669
KLF12	-0.540617	3.42393	-12.5164	1.63796e-33	7.81989e-32	65.2376
CARD16	0.689587	6.7906	12.5052	1.851e-33	8.78872e-32	65.1166
SLC26A8	0.608885	4.04899	12.5012	1.9325e-33	9.12582e-32	65.074
ETS1	-0.820497	8.07874	-12.4862	2.2754e-33	1.0687e-31	64.9124
BST1	0.672593	8.24198	12.4836	2.34128e-33	1.09373e-31	64.8842
NECAB1	0.764646	3.01969	12.4692	2.73925e-33	1.26603e-31	64.7289
IL1R2	1.11311	9.77004	12.4626	2.94158e-33	1.35235e-31	64.6584
B3GNT8	0.562757	6.24229	12.4409	3.72541e-33	1.70369e-31	64.4248
CEACAM1	1.2107	7.15187	12.4049	5.49822e-33	2.50126e-31	64.0398
ITGAM	0.581145	8.23868	12.3976	5.95413e-33	2.69455e-31	63.961
WIPI1	0.592881	6.85542	12.3921	6.32164e-33	2.84605e-31	63.9017
BATF	0.706444	6.13393	12.375	7.6056e-33	3.40645e-31	63.7189
CCDC88C	-0.604444	4.43466	-12.3701	8.01844e-33	3.57294e-31	63.6666
ARG1	1.43711	8.08837	12.3695	8.07144e-33	3.5782e-31	63.6601
STIMATE	0.64746	3.73481	12.3623	8.71691e-33	3.84473e-31	63.584
TBC1D4	-0.566698	3.27141	-12.3605	8.88819e-33	3.90048e-31	63.5647
RAB20	0.866577	6.63969	12.3576	9.17651e-33	3.98674e-31	63.5332
ALPL	0.969698	7.87818	12.3389	1.12301e-32	4.85464e-31	63.3334
FLOT1	0.543394	6.15899	12.3348	1.17326e-32	5.04676e-31	63.2901
CCR7	-1.05966	6.96127	-12.3205	1.36886e-32	5.83041e-31	63.1376
CD74	-0.665395	7.9524	-12.2989	1.7277e-32	7.32294e-31	62.9074
SEPTIN9	-0.54504	8.3027	-12.2838	2.03148e-32	8.56869e-31	62.7472
CEP55	0.539339	2.64517	12.2765	2.19865e-32	9.22902e-31	62.669
ARL4C	-0.911234	6.01709	-12.2679	2.41222e-32	1.00768e-30	62.5773
ANKRD55	0.887093	5.56168	12.2643	2.505e-32	1.04143e-30	62.54
CLEC5A	0.726712	3.19196	12.2555	2.75498e-32	1.13991e-30	62.4459
UBE2F	0.577499	7.36855	12.2097	4.49942e-32	1.83547e-30	61.9608
UGCG	0.907533	7.8779	12.1897	5.57734e-32	2.26456e-30	61.7485
KLRB1	-0.910296	5.14255	-12.175	6.52376e-32	2.6243e-30	61.5935
GLRX	0.709745	7.68805	12.1721	6.73226e-32	2.68333e-30	61.5624
MTHFD2	0.723588	5.98194	12.1669	7.11436e-32	2.80985e-30	61.5078
SUN1	-0.623059	4.41781	-12.1652	7.24515e-32	2.84486e-30	61.4898
GATA3	-0.513023	4.44381	-12.1649	7.26848e-32	2.84486e-30	61.4866
RUNX3	-0.798565	5.57107	-12.1595	7.70114e-32	2.99218e-30	61.4294
ABLIM1	-0.768614	5.53106	-12.1593	7.71375e-32	2.99218e-30	61.4278
COL17A1	0.911286	3.43894	12.1357	9.91788e-32	3.81312e-30	61.1793
HLA-DMB	-0.832514	5.13639	-12.1224	1.14319e-31	4.35664e-30	61.0388
EPHX2	-0.55268	2.93662	-12.1145	1.24304e-31	4.69598e-30	60.956
RORA	-0.588509	3.3532	-12.1086	1.32445e-31	4.98189e-30	60.8933
MAF	-0.529401	3.46582	-12.1049	1.378e-31	5.13882e-30	60.8541
SIDT1	-0.542343	3.68608	-12.1039	1.39149e-31	5.16696e-30	60.8444
IL7R	-1.00735	7.31842	-12.1018	1.42324e-31	5.26235e-30	60.8221
CD59	0.752496	7.34466	12.0798	1.7981e-31	6.56459e-30	60.591
PRKCQ	-0.712783	4.46567	-12.0728	1.93737e-31	7.04342e-30	60.5172
LTF	1.63035	7.80976	12.0606	2.20535e-31	7.95115e-30	60.3891
DPH3	0.542842	5.30475	12.0531	2.38837e-31	8.57543e-30	60.3103
MCTP1	0.605621	5.63661	12.0293	3.07377e-31	1.09012e-29	60.0608
NEDD4	0.557396	3.16437	12.0217	3.32855e-31	1.17092e-29	59.9821
C1QB	1.0733	4.38006	12.0155	3.55432e-31	1.2453e-29	59.9172
CDC20	0.630771	3.41004	11.9863	4.84389e-31	1.68354e-29	59.6112
CENPW	0.544099	3.50239	11.9414	7.77705e-31	2.66043e-29	59.1431
CR1	0.73333	7.81556	11.9218	9.55988e-31	3.24476e-29	58.939
SEMA4A	0.568682	7.81476	11.9021	1.17598e-30	3.9605e-29	58.7343
HVCN1	-0.745314	6.32598	-11.893	1.29348e-30	4.33939e-29	58.6401
AZI2	0.58236	6.72844	11.892	1.30724e-30	4.36868e-29	58.6297
WSB2	0.507909	6.52362	11.8905	1.32822e-30	4.42181e-29	58.6139
PSTPIP2	0.71441	7.69648	11.8869	1.3789e-30	4.55561e-29	58.5769
TSEN54	-0.50666	4.09022	-11.8821	1.45102e-30	4.77572e-29	58.5265
GALNT2	0.724193	4.42659	11.8805	1.47507e-30	4.83657e-29	58.5103
HLA-DRA	-0.659336	10.2277	-11.8787	1.50337e-30	4.91081e-29	58.4915
SULF2	-1.06318	6.81713	-11.8768	1.53356e-30	4.98705e-29	58.4718
NCAPG	0.617302	3.20164	11.8741	1.57779e-30	5.09643e-29	58.4437
NAIP	0.860346	7.99304	11.8618	1.79535e-30	5.75637e-29	58.316
LPIN1	-0.659463	4.93558	-11.8535	1.95677e-30	6.25088e-29	58.2309
EIF4E3	0.569943	7.15547	11.8442	2.15715e-30	6.86575e-29	58.1345
PLBD1	0.524299	10.8783	11.8341	2.39929e-30	7.60856e-29	58.0294
ZSCAN18	-0.508655	3.9674	-11.8289	2.53139e-30	7.99827e-29	57.9764
CAPG	0.631281	6.60685	11.8265	2.5957e-30	8.17174e-29	57.9516
RMDN1	0.523447	5.12182	11.8241	2.66365e-30	8.35539e-29	57.926
FAM20A	0.610554	3.33764	11.7946	3.62558e-30	1.12913e-28	57.6213
ZNF573	-0.644324	3.97403	-11.7914	3.74856e-30	1.15912e-28	57.5883
IL23A	-0.767986	7.04416	-11.7826	4.10493e-30	1.26481e-28	57.4985
OLFM4	1.93597	6.18364	11.7716	4.60661e-30	1.41438e-28	57.3846
IRAK3	0.789244	8.37316	11.7708	4.64594e-30	1.42143e-28	57.3762
TTC19	-0.550704	5.14254	-11.7583	5.28804e-30	1.6122e-28	57.2482
CD3E	-0.610758	3.60087	-11.7253	7.4596e-30	2.24278e-28	56.9081
CXCR5	-0.553833	3.63003	-11.7068	9.03599e-30	2.68882e-28	56.7186
H2BC21	0.645703	6.61347	11.68	1.19312e-29	3.51424e-28	56.4439
ECI2	-0.549927	4.86228	-11.6759	1.24475e-29	3.65392e-28	56.4021
LEF1	-1.12053	5.296	-11.6308	1.98409e-29	5.74658e-28	55.9413
MEF2C	-0.666159	5.36669	-11.629	2.0218e-29	5.83637e-28	55.9227
CD96	-0.615394	3.73357	-11.6093	2.47928e-29	7.13327e-28	55.7211
H2AC8	0.657227	4.85004	11.6079	2.5145e-29	7.21071e-28	55.7072
RASGRP1	-0.826175	5.80282	-11.6047	2.59815e-29	7.42608e-28	55.6748
GADD45A	0.973114	7.6245	11.5987	2.76559e-29	7.87877e-28	55.6131
TRAF5	-0.693094	4.21724	-11.5838	3.22249e-29	9.11339e-28	55.462
C3AR1	0.792029	8.23526	11.5721	3.63588e-29	1.0224e-27	55.3427
PPP1R16B	-0.651171	4.33203	-11.5569	4.25106e-29	1.18389e-27	55.1882
RGL4	0.974371	8.80371	11.5469	4.71112e-29	1.30783e-27	55.0867
TTC9	-0.512262	3.64809	-11.5446	4.82187e-29	1.33431e-27	55.0637
CD164	0.563833	6.66021	11.5375	5.18565e-29	1.42139e-27	54.9919
HNRNPH1	-0.527859	5.87537	-11.5047	7.26539e-29	1.96663e-27	54.6586
SKAP1	-0.777974	5.98262	-11.4926	8.22097e-29	2.21152e-27	54.5365
BCL2	-0.598061	3.78045	-11.4919	8.28187e-29	2.22102e-27	54.5292
CD2	-0.907025	6.3719	-11.488	8.61864e-29	2.30423e-27	54.4898
RFTN1	-0.648345	5.46808	-11.4816	9.19649e-29	2.45117e-27	54.4257
EPB41L4A-AS1	-0.502286	5.07754	-11.475	9.84442e-29	2.61585e-27	54.3584
SMARCD3	0.680351	6.27068	11.4724	1.01078e-28	2.67765e-27	54.3323
FBXO6	0.726402	5.10819	11.463	1.11224e-28	2.93746e-27	54.2378
LTB4R	0.597821	6.78058	11.4568	1.1857e-28	3.12198e-27	54.1746
ATP9A	0.888168	4.60265	11.4471	1.3091e-28	3.42613e-27	54.0768
CCR3	-1.06529	4.54735	-11.4379	1.43755e-28	3.75102e-27	53.9843
MS4A4A	0.705444	3.12683	11.4342	1.49295e-28	3.87232e-27	53.947
FBL	-0.572141	6.8905	-11.3808	2.57111e-28	6.53228e-27	53.4099
KREMEN1	0.897385	6.02169	11.3589	3.21147e-28	8.11177e-27	53.1901
EMC2	0.659498	3.80966	11.3585	3.22319e-28	8.11777e-27	53.1866
SGTB	0.504957	3.61026	11.3198	4.77183e-28	1.18804e-26	52.7989
IRF8	-0.564091	6.25287	-11.3022	5.7018e-28	1.40747e-26	52.623
CLEC4D	1.21978	7.51603	11.2559	9.09289e-28	2.20693e-26	52.162
LDLR	0.743697	4.92213	11.2508	9.58082e-28	2.31244e-26	52.1103
TGFBR3	-0.794966	4.54368	-11.2493	9.72705e-28	2.34123e-26	52.0954
CD6	-0.625897	3.92867	-11.2456	1.00961e-27	2.41667e-26	52.0586
SH3YL1	-0.714248	3.89619	-11.244	1.02574e-27	2.44852e-26	52.0429
ADM	0.584269	9.23247	11.2184	1.32725e-27	3.15959e-26	51.7884
MYC	-0.720025	6.298	-11.1613	2.352e-27	5.49369e-26	51.2232
MYBL1	-0.779552	3.66284	-11.153	2.55578e-27	5.95367e-26	51.1411
MYL9	0.840465	5.99146	11.1287	3.25773e-27	7.52831e-26	50.9014
SORT1	0.728625	7.13469	11.1051	4.12556e-27	9.50849e-26	50.6682
PEBP1	-0.597256	4.9721	-11.0951	4.55668e-27	1.03919e-25	50.57
AGFG1	0.665707	7.4643	11.0858	5.00129e-27	1.12873e-25	50.478
FLT3LG	-0.57563	3.72197	-11.078	5.40599e-27	1.21376e-25	50.4012
CXXC5	-0.562467	5.17872	-11.0371	8.11502e-27	1.79876e-25	50
FCRL3	-0.752909	4.0801	-11.0063	1.10145e-26	2.4107e-25	49.6983
IGFBP7	0.571481	6.35436	10.9942	1.24117e-26	2.70969e-25	49.5804
ADGRE3	-0.943408	5.79962	-10.9851	1.35856e-26	2.95852e-25	49.4911
CDKN2C	0.539652	4.21669	10.9268	2.41551e-26	5.16955e-25	48.9229
APEX1	-0.51651	6.85827	-10.9131	2.76313e-26	5.87014e-25	48.7901
LY9	-0.523008	3.45691	-10.9116	2.80345e-26	5.94127e-25	48.7758
BAZ1A	0.535891	8.34189	10.9091	2.8754e-26	6.07893e-25	48.7508
LDHB	-0.668214	8.16183	-10.891	3.43239e-26	7.20388e-25	48.5759
KLRF1	-0.51931	3.3983	-10.8787	3.8732e-26	8.07055e-25	48.4566
NTSR1	0.502673	3.04969	10.8752	4.0092e-26	8.29428e-25	48.4226
PIK3AP1	0.563936	9.02997	10.8697	4.23078e-26	8.73189e-25	48.3694
HLA-DMA	-0.762382	6.97348	-10.8691	4.25819e-26	8.76763e-25	48.3631
IRAG1-AS1	0.581922	3.97028	10.8557	4.85463e-26	9.85558e-25	48.2336
IMPDH2	-0.597975	6.25821	-10.8483	5.22132e-26	1.05262e-24	48.1617
CORO2A	0.54493	4.6708	10.8314	6.1584e-26	1.2273e-24	47.9988
JAK2	0.542474	5.09936	10.8293	6.28477e-26	1.24962e-24	47.9787
ATG2A	-0.52358	6.62016	-10.8182	7.01026e-26	1.38123e-24	47.8709
LRG1	0.637185	9.47462	10.7979	8.54518e-26	1.66478e-24	47.6754
LAIR1	0.731811	6.47251	10.7954	8.75858e-26	1.69874e-24	47.651
PCED1B	-0.659504	5.05834	-10.7941	8.86734e-26	1.716e-24	47.6388
FOLR3	0.955265	7.49679	10.762	1.21278e-25	2.32624e-24	47.3297
SPTLC2	0.515188	7.01912	10.7587	1.25208e-25	2.39633e-24	47.2982
CD300LF	0.510967	5.74327	10.7499	1.36349e-25	2.58675e-24	47.2141
EMB	0.721976	5.98927	10.7419	1.47464e-25	2.78547e-24	47.1367
TYMS	0.806753	5.42574	10.7311	1.63712e-25	3.07898e-24	47.0335
CEACAM8	1.18056	6.31025	10.7103	2.00348e-25	3.71971e-24	46.8342
PAG1	0.685375	5.54402	10.701	2.19343e-25	4.05504e-24	46.7448
EOMES	-0.848267	5.33834	-10.6838	2.59048e-25	4.76879e-24	46.5805
S1PR5	-0.732803	4.19677	-10.679	2.71207e-25	4.9611e-24	46.5353
TNFAIP6	0.7178	9.29593	10.6726	2.88517e-25	5.25561e-24	46.4742
ENY2	0.506623	7.01804	10.6633	3.15693e-25	5.70282e-24	46.3853
SBK1	-0.540623	4.48892	-10.6594	3.27781e-25	5.90891e-24	46.3482
AUTS2	-0.55553	3.56128	-10.6543	3.44606e-25	6.16107e-24	46.2988
GZMM	-0.665145	4.33815	-10.6518	3.52957e-25	6.29743e-24	46.2752
SLC22A4	0.525902	8.09378	10.6468	3.70353e-25	6.59426e-24	46.2277
BIN1	-0.683044	6.39678	-10.6452	3.76019e-25	6.68146e-24	46.2127
SCPEP1	0.512354	7.36138	10.5977	5.94155e-25	1.02841e-23	45.7612
BMX	0.856651	5.65161	10.5796	7.07456e-25	1.21724e-23	45.5889
SLC51A	0.785864	4.01982	10.5707	7.7037e-25	1.32287e-23	45.5048
MMP9	0.90887	11.0103	10.5603	8.51161e-25	1.45852e-23	45.4064
SH2D1B	-0.541949	3.53368	-10.5414	1.02053e-24	1.73531e-23	45.2273
TIFA	0.62559	3.44704	10.5305	1.13223e-24	1.91772e-23	45.1248
ANKS1A	0.589253	6.33405	10.5265	1.17674e-24	1.98537e-23	45.0868
FBXO30	0.586708	6.00003	10.5229	1.21832e-24	2.05155e-23	45.0525
PHTF1	0.590468	5.10961	10.5181	1.27497e-24	2.13043e-23	45.0076
LIMK2	0.567253	6.0762	10.5115	1.35775e-24	2.2644e-23	44.9456
ANXA1	0.565806	9.53459	10.511	1.36416e-24	2.27073e-23	44.9409
UBASH3A	-0.542046	3.53241	-10.5085	1.39842e-24	2.3233e-23	44.9164
SPTSSA	0.612136	4.91681	10.49	1.66861e-24	2.74594e-23	44.7421
CCNB1	0.559972	3.08756	10.4846	1.75619e-24	2.87373e-23	44.6916
EXT1	0.510787	5.63058	10.477	1.88839e-24	3.07847e-23	44.62
PYHIN1	-0.61547	3.96918	-10.4484	2.47781e-24	3.99438e-23	44.3519
CD160	-0.612735	3.56882	-10.4467	2.51887e-24	4.05305e-23	44.3357
MILR1	0.519099	3.7855	10.4426	2.62028e-24	4.20067e-23	44.2968
IL18R1	1.01908	7.33755	10.3929	4.19877e-24	6.59731e-23	43.8315
MMRN1	0.519024	3.00444	10.3709	5.16748e-24	8.01791e-23	43.6267
SUCNR1	0.582231	3.48491	10.3634	5.55086e-24	8.56686e-23	43.5561
LY96	0.749035	7.8565	10.3197	8.38307e-24	1.2624e-22	43.1494
CLEC1B	0.818871	5.94452	10.3099	9.19406e-24	1.37736e-22	43.0583
SELP	0.671097	5.42893	10.3067	9.47368e-24	1.41195e-22	43.0287
DHRS9	0.897186	7.34689	10.3057	9.56409e-24	1.42299e-22	43.0194
LPCAT2	0.631732	6.92036	10.303	9.80334e-24	1.45609e-22	42.995
STAT4	-0.687648	6.02269	-10.2706	1.33032e-23	1.94926e-22	42.6938
NLRC3	-0.575057	4.84094	-10.2582	1.49395e-23	2.18166e-22	42.5794
LDHA	0.503937	10.649	10.2531	1.56671e-23	2.28026e-22	42.5325
RRM2	0.576085	3.57959	10.2201	2.13429e-23	3.05517e-22	42.2275
PLA2G7	-0.550917	3.82394	-10.218	2.17681e-23	3.11091e-22	42.2081
LCK	-0.661611	4.41708	-10.2168	2.20061e-23	3.13975e-22	42.1974
ATP8B2	-0.697442	5.56443	-10.2066	2.42086e-23	3.43146e-22	42.1033
UBE2J1	0.512902	7.19018	10.2018	2.53089e-23	3.56995e-22	42.0594
STMN3	-0.537051	3.84822	-10.1816	3.05549e-23	4.28904e-22	41.8736
F5	0.664667	7.48183	10.1648	3.57568e-23	4.96312e-22	41.7186
DOCK10	-0.649096	4.8852	-10.1516	4.03979e-23	5.5717e-22	41.5982
CYP1B1	0.809109	8.22643	10.1443	4.32539e-23	5.93733e-22	41.5308
CKS2	0.614595	3.65454	10.1396	4.51868e-23	6.19287e-22	41.4877
PSMA4	0.540804	5.67504	10.1288	4.99411e-23	6.80153e-22	41.3891
ZNF275	-0.513701	4.84497	-10.1282	5.02187e-23	6.82864e-22	41.3836
SLC25A40	0.605907	4.30827	10.1142	5.71631e-23	7.74868e-22	41.2559
ADGRG1	-0.784716	5.09615	-10.1078	6.06891e-23	8.18831e-22	41.1968
GAS7	0.531375	8.61764	10.1059	6.17501e-23	8.31856e-22	41.1797
SGK1	-0.773683	5.37529	-10.1047	6.24256e-23	8.39653e-22	41.169
CHMP5	0.625628	7.07241	10.0884	7.26093e-23	9.67642e-22	41.02
TCL1A	-0.803532	4.85745	-10.0873	7.33413e-23	9.75899e-22	41.0101
PTPN4	-0.550015	6.28918	-10.0849	7.49949e-23	9.93339e-22	40.9881
TGFBI	-0.600203	4.38244	-10.0618	9.28455e-23	1.22048e-21	40.7775
CTSO	-0.562905	4.79034	-10.0476	1.05857e-22	1.38315e-21	40.6482
GIMAP7	-0.576879	7.84694	-10.0427	1.10733e-22	1.44251e-21	40.6038
PAM	0.548137	6.64161	10.0177	1.39391e-22	1.80233e-21	40.3769
MCUB	-0.516671	6.85007	-10.0146	1.43376e-22	1.8511e-21	40.3491
COX7B	0.715082	6.27735	10.008	1.52426e-22	1.95344e-21	40.2887
GNLY	-1.00398	7.31102	-10.0037	1.5852e-22	2.02555e-21	40.2501
PLB1	0.604598	4.32736	9.98537	1.87609e-22	2.37976e-21	40.0839
KIF11	0.527439	3.19559	9.97902	1.98867e-22	2.50791e-21	40.0265
IER3	0.556927	7.21282	9.97396	2.08307e-22	2.61937e-21	39.9808
CD244	-0.573542	4.07791	-9.9727	2.10738e-22	2.64228e-21	39.9693
PRC1	0.5607	3.31544	9.95123	2.56528e-22	3.18425e-21	39.7755
EPAS1	0.54583	3.69614	9.93947	2.85647e-22	3.53559e-21	39.6695
CBLB	-0.532202	4.55747	-9.86279	5.74521e-22	6.92373e-21	38.9806
SLC40A1	0.549701	7.01728	9.85922	5.93462e-22	7.13222e-21	38.9486
TMEM165	0.5764	7.09538	9.85904	5.94442e-22	7.13412e-21	38.947
SAMSN1	0.875648	8.49111	9.82507	8.08909e-22	9.60192e-21	38.6433
ESYT1	-0.604442	6.74831	-9.81605	8.77758e-22	1.03625e-20	38.5628
FGFBP2	-1.01248	6.79018	-9.79229	1.0881e-21	1.26566e-20	38.3511
SLC39A8	0.561933	3.8586	9.78081	1.20692e-21	1.39269e-20	38.2489
CD27	-0.733112	6.0508	-9.76978	1.33315e-21	1.52791e-20	38.1509
ST6GALNAC3	0.585133	3.6422	9.7562	1.50666e-21	1.71578e-20	38.0303
VSTM1	0.663249	5.7354	9.73689	1.79266e-21	2.02555e-20	37.859
VAMP5	0.570525	6.89338	9.69371	2.64102e-21	2.96101e-20	37.4772
CDC25B	-0.593789	5.67911	-9.66673	3.36228e-21	3.70747e-20	37.2393
GPR18	-0.715072	5.17463	-9.50198	1.4514e-20	1.50312e-19	35.7984
PRKDC	-0.626078	4.35873	-9.47751	1.80032e-20	1.84469e-19	35.5862
TIPARP	0.521419	6.56817	9.4736	1.86338e-20	1.90258e-19	35.5523
RUNX2	-0.575075	4.76394	-9.45685	2.15869e-20	2.19378e-19	35.4074
SLC66A3	-0.560361	6.02421	-9.45035	2.28543e-20	2.31716e-19	35.3512
PDSS1	0.786346	4.88383	9.41558	3.09945e-20	3.09197e-19	35.0511
TIAM1	-0.561924	4.22468	-9.41119	3.22098e-20	3.20218e-19	35.0132
SAMD3	-0.541815	4.09202	-9.40634	3.36038e-20	3.32353e-19	34.9715
FAM117B	-0.623825	5.25751	-9.40628	3.36217e-20	3.32353e-19	34.971
GPR160	0.640109	7.22623	9.36826	4.68527e-20	4.54864e-19	34.6442
ERI1	0.579146	4.54875	9.33759	6.11839e-20	5.85492e-19	34.3814
OLAH	1.09641	4.72422	9.30925	7.8246e-20	7.41417e-19	34.1392
ADGRE1	0.745119	7.1286	9.30243	8.3009e-20	7.82283e-19	34.081
MAN1A1	0.633118	5.54932	9.28907	9.31876e-20	8.72529e-19	33.9671
SATB1	-0.555534	5.23997	-9.24252	1.39296e-19	1.27674e-18	33.5714
PTGDS	-0.577658	3.62401	-9.24229	1.39571e-19	1.27791e-18	33.5694
MERTK	0.54607	3.27407	9.22767	1.58301e-19	1.44331e-18	33.4455
RRP1B	-0.53047	4.33264	-9.22023	1.68764e-19	1.53549e-18	33.3824
FUT7	0.507593	5.79943	9.19629	2.07303e-19	1.86659e-18	33.18
SIPA1L2	0.666369	6.8489	9.16066	2.81312e-19	2.4993e-18	32.8795
CLIC3	-0.63869	3.82702	-9.14627	3.18127e-19	2.81067e-18	32.7584
S100P	0.716364	10.9085	9.14621	3.18299e-19	2.81067e-18	32.7579
SEPTIN6	-0.540984	5.78234	-9.10693	4.44951e-19	3.87005e-18	32.4282
CD3G	-0.702317	5.33539	-9.10582	4.49149e-19	3.89875e-18	32.419
HNRNPA1	-0.500005	6.67578	-9.10205	4.63793e-19	4.02186e-18	32.3874
PFKFB2	0.526709	3.12336	9.09618	4.87569e-19	4.21961e-18	32.3382
BCL2A1	0.797445	7.44707	9.09557	4.90093e-19	4.23723e-18	32.3331
CHPT1	0.521095	8.10312	9.08457	5.38122e-19	4.63404e-18	32.2411
ITGB3	0.588697	3.98231	9.04112	7.77812e-19	6.60646e-18	31.8786
CD24	0.966712	6.99086	9.02236	9.11535e-19	7.68218e-18	31.7225
IL1R1	0.576097	6.49388	9.01922	9.36072e-19	7.88133e-18	31.6963
CMTM5	0.588905	5.96381	9.00978	1.01369e-18	8.49368e-18	31.618
ZWINT	0.517274	3.29261	8.99583	1.14024e-18	9.49002e-18	31.5022
GM2A	0.501076	5.62327	8.98915	1.20624e-18	1.00105e-17	31.4469
NDUFA4	0.502279	8.25782	8.98328	1.26732e-18	1.04974e-17	31.3982
MGLL	0.615365	4.46652	8.97645	1.34235e-18	1.10737e-17	31.3417
PLSCR1	0.557627	8.55538	8.96742	1.44823e-18	1.18602e-17	31.267
HPGD	0.970053	4.47453	8.96694	1.45407e-18	1.18968e-17	31.263
GATA2	-0.500975	3.24371	-8.9633	1.49924e-18	1.22548e-17	31.2329
CD3D	-0.741656	6.51845	-8.94198	1.79304e-18	1.45605e-17	31.0569
TREML1	0.742053	6.44152	8.92779	2.01943e-18	1.62923e-17	30.9399
VPREB3	-0.523423	3.74759	-8.88072	2.9926e-18	2.38776e-17	30.553
TAGAP	-0.502847	6.74664	-8.85799	3.61617e-18	2.86426e-17	30.3668
ROPN1L	0.502375	7.77535	8.83485	4.38298e-18	3.43716e-17	30.1777
PFKFB3	0.669416	8.73252	8.80797	5.47732e-18	4.24553e-17	29.9585
PRF1	-0.780028	6.42826	-8.79231	6.2353e-18	4.79706e-17	29.831
MACIR	0.661878	4.27548	8.79214	6.24407e-18	4.79706e-17	29.8296
MYOF	0.531531	4.37142	8.78448	6.65211e-18	5.09702e-17	29.7674
NSUN7	0.589864	5.16778	8.77702	7.07497e-18	5.41148e-17	29.7068
ATP11B	0.540994	5.1862	8.77415	7.24442e-18	5.53135e-17	29.6835
RNASE6	-0.615171	6.77734	-8.76222	7.99367e-18	6.03974e-17	29.5867
C12orf57	-0.527284	6.29411	-8.71878	1.14275e-17	8.48663e-17	29.2354
SH2D2A	-0.528474	4.12457	-8.69151	1.42914e-17	1.05504e-16	29.0155
PPP1R3D	0.558779	5.76319	8.68789	1.47217e-17	1.08496e-16	28.9863
IL18RAP	0.620788	9.30402	8.67589	1.62408e-17	1.19287e-16	28.8898
MTARC1	0.556525	6.8529	8.67497	1.63625e-17	1.2008e-16	28.8825
TMCO3	0.547634	6.14708	8.60033	3.00564e-17	2.17091e-16	28.2847
TBC1D9	-0.563728	3.89056	-8.59046	3.25626e-17	2.33832e-16	28.206
MAL	-0.615243	6.05367	-8.57841	3.59032e-17	2.56703e-16	28.11
SDHAF3	0.528792	5.25089	8.56064	4.14572e-17	2.94539e-16	27.9687
ADA2	-0.587163	5.91669	-8.5588	4.20767e-17	2.98209e-16	27.9541
CLEC4E	0.542691	5.45505	8.54558	4.68194e-17	3.30206e-16	27.8491
RNASE3	0.829803	5.93796	8.44708	1.03316e-16	7.01885e-16	27.0715
ERLIN1	0.566895	6.63539	8.44144	1.08077e-16	7.31941e-16	27.0272
HSH2D	-0.597632	5.37813	-8.38907	1.64071e-16	1.09494e-15	26.6171
CHI3L1	-0.906193	6.18653	-8.37672	1.80985e-16	1.19588e-15	26.5208
GUCY1B1	0.512032	3.77144	8.36468	1.99123e-16	1.30975e-15	26.427
THEMIS	-0.579928	3.891	-8.33146	2.59023e-16	1.68462e-15	26.1687
ELANE	0.976584	5.209	8.30983	3.07241e-16	1.97896e-15	26.001
GIMAP4	-0.505504	8.15163	-8.25575	4.70122e-16	2.96436e-15	25.5834
H1-2	0.549377	7.40311	8.25248	4.82312e-16	3.03242e-15	25.5582
IL32	-0.500504	5.56174	-8.23723	5.43523e-16	3.39273e-15	25.4409
TLR8	0.504309	7.39911	8.22344	6.05441e-16	3.763e-15	25.335
NAAA	-0.506337	6.52823	-8.20216	7.14864e-16	4.42096e-15	25.1719
LY86	-0.565071	6.2601	-8.18064	8.45385e-16	5.19487e-15	25.0073
DSC2	0.560519	5.31127	8.17087	9.12118e-16	5.57733e-15	24.9327
PDE4B	-0.619754	5.20274	-8.14638	1.10316e-15	6.689e-15	24.7461
KCNMA1	0.605167	3.38337	7.90703	6.89611e-15	3.85836e-14	22.948
PPBP	0.535252	10.7941	7.90291	7.11449e-15	3.96268e-14	22.9174
CD8A	-0.772432	5.60993	-7.8775	8.61824e-15	4.74549e-14	22.7294
TREM1	-0.569664	8.16641	-7.84797	1.07626e-14	5.87045e-14	22.5115
MME	-0.845475	6.0189	-7.8439	1.10968e-14	6.03379e-14	22.4816
DGLUCY	-0.504303	5.53814	-7.82653	1.26411e-14	6.83073e-14	22.3538
MGAM	0.507434	7.5611	7.81483	1.37982e-14	7.42828e-14	22.268
MPIG6B	0.599894	5.89957	7.78341	1.74503e-14	9.31335e-14	22.0378
MPO	0.750117	5.31827	7.75121	2.21775e-14	1.16647e-13	21.8028
BTN3A3	-0.545195	4.95671	-7.67721	3.83542e-14	1.96035e-13	21.266
DAAM2	0.770402	4.80539	7.62056	5.8156e-14	2.91754e-13	20.8582
TMTC1	0.589163	3.79597	7.57209	8.28664e-14	4.11679e-13	20.5114
MEF2A	0.512024	4.10392	7.55004	9.72843e-14	4.77303e-13	20.3543
GZMK	-0.724555	5.22285	-7.54521	1.00757e-13	4.93786e-13	20.32
PTGER4	-0.537871	6.25337	-7.43622	2.21266e-13	1.05002e-12	19.5498
IDI1	0.71582	5.73083	7.3976	2.91716e-13	1.3591e-12	19.2793
HLA-DQA1	-0.745565	6.306	-7.34875	4.13057e-13	1.89496e-12	18.939
KLHL2	0.597399	6.94038	7.08144	2.67401e-12	1.13229e-11	17.1127
MYOM2	-0.548816	3.86494	-6.9979	4.73481e-12	1.96189e-11	16.5545
DEFA4	1.02226	7.06204	6.98598	5.13455e-12	2.12246e-11	16.4753
ASGR2	0.514159	5.52181	6.96521	5.91194e-12	2.43454e-11	16.3377
ABCA1	0.558779	6.65285	6.95617	6.28526e-12	2.5785e-11	16.2779
CXCL8	-0.723461	4.12249	-6.83065	1.4602e-11	5.79082e-11	15.455
TPST1	0.535175	5.17648	6.78575	1.96774e-11	7.69126e-11	15.1639
CPVL	-0.597033	7.27239	-6.65088	4.77083e-11	1.79453e-10	14.3002
CASP5	0.521931	4.11597	6.64661	4.90518e-11	1.84222e-10	14.2732
DPEP2	-0.500456	7.66396	-6.5799	7.55584e-11	2.78307e-10	13.8521
CSGALNACT2	0.52734	7.76585	6.57118	7.99278e-11	2.93654e-10	13.7973
RBP7	-0.515963	5.88656	-6.46681	1.55811e-10	5.52815e-10	13.1472
CX3CR1	-0.552096	7.80336	-6.44143	1.83012e-10	6.44585e-10	12.9905
SIAH2	0.546004	7.53123	6.35559	3.14087e-10	1.07318e-09	12.4648
HAL	-0.514408	6.00234	-6.28541	4.86133e-10	1.62775e-09	12.0399
MZB1	0.61343	4.08384	6.2177	7.37966e-10	2.43162e-09	11.6341
GZMB	-0.597813	6.4908	-6.18308	9.12129e-10	2.98063e-09	11.4282
GZMH	-0.700156	6.86851	-6.13895	1.19318e-09	3.86703e-09	11.1672
MS4A3	0.778528	5.52137	6.044	2.11437e-09	6.70504e-09	10.6116
CFD	-0.598154	7.62899	-5.98276	3.04515e-09	9.47345e-09	10.2576
ECHDC3	0.538188	6.58715	5.96348	3.41365e-09	1.05368e-08	10.1468
CA1	0.710429	7.92333	5.79173	9.30453e-09	2.75646e-08	9.17476
VSIG4	0.530724	3.71605	5.66767	1.88914e-08	5.43355e-08	8.48915
CTSG	0.627591	4.89141	5.3003	1.42043e-07	3.73213e-07	6.54079
IFI27	0.773552	4.91975	5.24932	1.86165e-07	4.83006e-07	6.28014
CD163	0.54397	7.00304	5.20977	2.29259e-07	5.87966e-07	6.07962
HLA-DRB4	-0.69322	5.67415	-5.11066	3.83987e-07	9.62626e-07	5.58334
RAP1GAP	0.556345	4.70589	4.76679	2.14718e-06	4.97118e-06	3.93185
JCHAIN	0.501201	5.24431	4.64151	3.91526e-06	8.80655e-06	3.35749
APOBEC3B	0.565714	3.90315	4.57296	5.40653e-06	1.19963e-05	3.04941
