# Supplementary material for: Identification and validation of the important role of tryptophan-related gene CYP1B1 in the development and progression of sepsis
Source: PLoS One. 2025 Nov 10;20(11):e0335944. doi: 10.1371/journal.pone.0335944 (PMC12599946; doi:10.1371/journal.pone.0335944)
Supplement: S3 File — (XLSX) [file pone.0335944.s003.xlsx]

## Sheet: Table S1
Table S1 The gene expression before batch effect removal.
geneNames	GSE137342_GSM4075813_Con	GSE137342_GSM4075814_Con	GSE137342_GSM4075815_Con	GSE137342_GSM4075816_Con	GSE137342_GSM4075817_Con	GSE137342_GSM4075818_Con	GSE137342_GSM4075819_Con	GSE137342_GSM4075820_Con	GSE137342_GSM4075821_Con	GSE137342_GSM4075822_Con	GSE137342_GSM4075823_Con	GSE137342_GSM4075824_Con	GSE137342_GSM4075769_Sepsis	GSE137342_GSM4075771_Sepsis	GSE137342_GSM4075773_Sepsis	GSE137342_GSM4075775_Sepsis	GSE137342_GSM4075778_Sepsis	GSE137342_GSM4075779_Sepsis	GSE137342_GSM4075781_Sepsis	GSE137342_GSM4075783_Sepsis	GSE137342_GSM4075785_Sepsis	GSE137342_GSM4075787_Sepsis	GSE137342_GSM4075789_Sepsis	GSE137342_GSM4075791_Sepsis	GSE137342_GSM4075793_Sepsis	GSE137342_GSM4075795_Sepsis	GSE137342_GSM4075797_Sepsis	GSE137342_GSM4075799_Sepsis	GSE137342_GSM4075800_Sepsis	GSE137342_GSM4075802_Sepsis	GSE137342_GSM4075806_Sepsis	GSE137342_GSM4075808_Sepsis	GSE137342_GSM4075810_Sepsis	GSE137342_GSM4075812_Sepsis	GSE28750_GSM712488_Con	GSE28750_GSM712489_Con	GSE28750_GSM712490_Con	GSE28750_GSM712491_Con	GSE28750_GSM712492_Con	GSE28750_GSM712493_Con	GSE28750_GSM712494_Con	GSE28750_GSM712495_Con	GSE28750_GSM712496_Con	GSE28750_GSM712497_Con	GSE28750_GSM712498_Con	GSE28750_GSM712499_Con	GSE28750_GSM712500_Con	GSE28750_GSM712501_Con	GSE28750_GSM712502_Con
EEF1A1	14.1094	13.9294	13.0521	13.1323	13.4142	13.0669	13.0521	13.0669	13.2667	13.28	13.1768	12.6997	14.0006	13.0887	14.3011	13.4724	13.297	14.166	14.1931	13.8682	14.1585	13.6262	13.3152	13.1765	7.86568	14.2798	13.5249	13.7186	13.7262	14.3291	14.2736	13.286	13.6696	13.7969	5.12831	4.81101	5.07084	5.46931	4.98719	5.1287	4.69294	4.98876	5.0805	5.09429	5.58355	5.0031	4.80342	4.99065	4.85677
GAPDH	10.3521	9.5241	10.3075	10.3549	9.9773	10.3689	10.1457	10.391	10.7992	10.1327	10.4751	10.3727	11.7103	12.5506	12.2824	12.6646	12.7485	12.5792	11.4654	11.5559	11.8059	12.3668	11.5086	11.8968	9.62003	11.7329	11.4662	11.1914	13.2191	12.4875	12.5426	13.1683	10.9722	10.7968	12.6113	12.5297	12.4239	12.4575	12.2467	12.4051	12.5555	12.4661	12.3917	12.5047	11.8551	12.3884	12.6114	12.538	12.5102
RPS28	8.82744	9.62335	9.71334	8.97805	9.69191	9.4382	8.90361	9.48278	9.0879	9.0005	9.5919	9.43459	8.92027	10.6642	11.3776	11.3709	11.1518	12.2591	9.51686	9.5724	9.30005	9.79054	9.90874	8.9529	10.0734	10.3536	9.60032	9.73133	9.47755	10.7713	11.1288	9.41331	8.54698	8.08469	6.21322	5.99771	6.18753	6.00553	6.26364	6.38315	6.01702	6.68994	6.75918	6.05441	6.43897	5.75188	5.92464	6.15322	6.2571
AFAP1	4.3231	4.26275	4.28434	4.41416	4.26977	4.25884	4.1451	4.14498	4.30822	4.21681	4.14632	4.26842	4.22029	4.9918	5.03929	5.00692	5.01747	5.05008	4.36259	4.19235	4.30615	4.32229	4.32271	4.37197	4.23885	4.22243	4.40098	4.34353	4.29806	4.30466	4.4401	4.2627	4.21241	4.31452	2.53658	2.21391	2.41142	2.34825	2.35536	2.06346	2.40554	2.25861	2.17344	2.25304	2.45226	3.01099	2.63148	2.38302	2.55127
CDT1	4.20773	4.36834	4.18704	4.61739	4.33684	4.24776	4.20144	4.37668	4.24733	4.30372	4.35888	4.11474	6.10201	5.2511	5.03903	6.02029	5.96294	6.78149	4.36088	4.75582	5.19176	4.76978	4.78362	5.3818	4.29682	5.36489	4.71128	6.65706	4.36864	5.90676	4.48461	5.29783	4.22351	4.35873	4.0835	4.37116	4.51495	4.38056	4.48789	4.4089	4.20026	4.59881	4.39402	4.35042	4.3552	4.04287	4.41061	4.25802	4.4275
LPP	8.29786	8.28354	8.2652	8.78529	8.65493	8.4495	8.47828	8.66547	8.71055	8.61821	8.5474	8.41024	9.37267	10.3806	9.78856	10.0373	10.4067	9.60599	9.72102	9.70391	9.70523	9.56231	8.90316	9.09511	10.3949	9.00702	8.99466	9.33608	9.92697	10.0553	10.6575	10.408	8.55981	9.18823	4.90817	4.90033	5.28637	5.35488	5.34472	5.29543	4.87594	5.67527	5.11812	4.94642	4.70974	4.90677	5.79178	5.62726	5.61427
HNRNPAB	8.60037	8.02315	7.71314	8.06947	8.17502	8.11355	8.11355	8.44873	8.10374	7.84623	8.02947	7.88947	9.81947	8.64552	9.18678	9.73095	9.76229	11.0624	8.81697	8.43652	9.03673	9.13248	8.70064	8.79825	4.50503	9.64876	8.83728	9.20948	8.86189	10.1125	10.0254	9.07916	7.88042	7.88598	8.71937	8.56028	8.80375	8.6676	8.2539	8.49741	9.12807	8.30463	8.54063	7.83859	8.11037	8.78381	9.05326	8.66972	8.56756
SNIP1	4.89815	5.86448	5.20304	5.34009	5.66087	5.34847	4.6825	5.01162	5.58794	5.88993	5.72366	5.19474	6.18122	6.06366	6.29967	5.8785	6.18403	5.12485	6.49887	6.68388	6.10106	5.10721	5.86273	6.29477	6.68499	6.55757	6.23558	6.36824	7.38478	6.87801	7.16694	6.22396	4.36105	5.32098	5.84982	5.66246	5.89526	5.85151	5.56905	5.87417	6.34095	5.82993	6.01421	5.45539	5.36412	5.97932	6.24387	5.78003	5.94188
COL17A1	4.40857	4.47622	4.51726	4.45597	4.24739	4.22849	4.16988	4.18938	4.46484	4.39729	4.20573	4.21816	4.76892	5.45024	5.69258	9.74571	9.38988	5.14823	5.80431	5.9491	6.91893	6.85675	6.39669	7.67058	7.97624	4.3755	4.65517	4.83041	9.22091	6.81968	4.87617	8.82199	7.87058	5.55992	4.35066	4.2785	4.4142	4.54983	4.56012	4.58915	4.20415	4.83188	5.00902	4.25921	4.92889	4.08188	4.38063	4.41829	4.37576
AFDN	4.38657	4.37575	4.34801	4.2421	4.22233	4.27938	4.45061	4.14035	4.15042	4.14051	4.1887	4.37674	4.6543	5.15127	5.13393	5.11091	4.98658	5.17418	4.25472	4.28195	4.34436	4.33016	4.31157	4.31775	5.05319	4.28232	4.28755	4.20898	4.44703	4.24397	4.30841	4.35735	4.21818	4.37263	3.21326	3.28448	3.56755	3.26451	3.44574	3.47162	3.35901	3.42609	3.54178	3.4085	3.48826	3.35349	3.39472	3.2938	3.30326
HMG20B	6.71725	6.34316	7.18033	6.75418	6.749	5.89809	6.92339	7.052	6.91957	6.64209	6.89866	6.87316	8.27203	8.23633	8.22713	8.38746	8.34718	9.92738	7.77686	7.72099	8.58349	8.73326	8.72117	7.90403	8.41773	7.40773	7.3276	7.59941	8.08574	8.8638	8.84001	8.46414	4.84421	6.25336	6.14471	6.05346	6.35876	6.28393	5.87744	6.26355	6.18659	6.04516	6.40103	5.7656	5.18941	6.00868	6.30328	6.14426	6.18646
CD69	4.48363	4.95201	4.21219	4.45563	4.49617	4.2927	4.23294	4.26806	4.47741	4.29073	4.318	4.20024	4.55891	5.18326	5.28214	5.06143	5.01858	5.01976	4.24546	4.38129	4.42408	4.375	4.31445	4.25266	4.42228	4.67769	4.58148	4.79493	4.63629	4.82213	5.01458	4.5643	4.52275	4.38795	4.84072	4.29382	4.67196	5.81603	4.5337	5.949	5.35273	4.27565	4.0785	4.08881	4.52175	6.14411	5.17963	4.84971	4.97931
MLYCD	4.33015	4.73791	4.36656	4.40805	4.60537	4.33176	4.29297	4.35594	4.46926	4.52858	4.8655	4.5222	5.02549	5.26748	5.59748	5.29391	5.43137	5.07652	4.4866	4.31929	5.28018	5.04317	4.92419	4.93946	4.97775	4.88957	5.16491	4.69248	5.10389	5.58324	5.66757	4.74685	4.23186	4.49499	6.46326	6.31167	6.33352	6.09742	6.05806	6.26549	6.34637	5.96838	6.16906	5.80807	6.09968	6.55638	6.30135	6.28477	6.41329
BLTP3B	4.24977	4.36046	4.24925	4.22652	4.19969	4.27519	4.14511	4.15499	4.27696	4.23567	4.21112	4.36017	4.25676	5.10525	5.14627	5.11452	5.27918	5.25228	4.38435	4.30174	4.47134	4.54723	4.42912	4.48393	4.5538	4.29881	4.32774	4.27974	5.11401	4.45964	4.43749	5.16603	4.18415	4.43725	3.0136	3.19024	3.2192	3.33268	3.45583	3.30605	3.01202	3.16545	3.15637	3.253	2.99399	3.51323	3.18129	3.27106	3.16242
SERTAD2	7.80612	7.54357	6.98386	7.06567	7.42607	6.82483	6.99038	7.04041	7.33599	7.58154	7.76403	7.2828	7.3556	7.56395	9.31283	7.64216	7.96055	6.58433	8.16958	8.14466	7.79778	7.43289	7.12212	8.0796	8.45651	7.85219	7.08707	7.2862	10.258	8.69842	9.36485	8.07549	7.46111	7.42562	8.55193	8.52707	8.54408	8.53389	8.416	8.45179	9.10093	8.28928	8.63368	8.86906	8.60732	8.93222	8.45679	8.50052	8.59023
SPP1	4.5117	4.38449	4.4142	4.23559	4.24751	4.27274	4.11402	4.27036	4.21693	4.16001	4.21987	4.23261	4.42686	5.24045	5.03317	5.12234	5.09355	5.14719	4.59052	4.54852	4.37133	4.58599	4.55362	4.30323	6.73277	4.38028	4.22659	4.32973	4.88477	4.60394	4.75667	4.97302	4.85265	4.67968	2.37842	2.49809	2.43835	2.49809	2.42408	2.37472	2.39789	2.53783	2.39166	2.3544	2.43476	2.2881	2.41169	2.35747	2.55763
HBE1	5.50152	7.82137	11.2592	9.32052	9.69894	11.4299	9.97815	10.5711	10.4737	9.47395	10.7376	11.206	4.87661	11.4165	12.2958	13.4353	13.3604	7.31226	12.1026	10.5218	8.41831	7.34961	10.4415	9.46143	11.9225	4.40918	5.97877	9.09855	9.73755	10.2886	7.78979	9.42025	5.11119	5.4277	6.72743	6.76166	6.66003	6.86868	6.96696	7.05218	6.28101	7.1304	7.04329	6.86167	6.97635	6.04684	6.14039	6.77161	6.42641
TMA7	4.50406	4.23196	4.13274	4.28237	4.13526	4.1801	4.14295	4.23968	4.11258	4.17906	4.21485	4.18602	4.28608	5.04602	5.09053	5.11867	5.11627	5.59759	4.26987	4.40517	4.33123	4.23392	4.2653	4.30815	4.3094	4.25688	4.26135	4.53698	4.38101	4.24926	4.43215	4.28449	5.56859	4.26502	10.8981	10.8519	10.5667	11.2853	10.4887	11.2686	10.2023	10.3088	10.3071	10.8723	11.095	11.6772	10.2184	10.9345	10.7686
USP21	4.40668	4.18706	4.19822	4.19267	4.1839	4.35557	4.18405	4.18249	4.26574	4.18575	4.27204	4.3249	4.55723	5.04163	5.06489	5.07007	5.0441	4.97988	4.42648	4.3879	4.49469	4.36122	4.32505	4.29991	4.24276	4.23354	4.47827	4.31354	4.42753	4.48167	4.41064	4.44735	5.39144	4.2907	7.1524	6.89145	7.19839	7.21219	6.82769	7.0237	7.49606	6.7759	7.10978	6.23594	6.46947	7.13126	7.26456	7.11021	6.9341
RHD	4.40478	4.31318	5.3513	4.22548	4.13218	4.28297	4.35009	4.27071	4.40037	4.27433	4.40633	4.21651	4.47823	5.34231	5.65105	5.16314	5.15078	5.12114	5.17249	8.31439	4.38589	4.47721	4.87164	4.33324	4.36604	4.36142	4.45384	5.14024	5.32083	4.61468	4.79618	4.42531	4.36113	4.59977	2.85676	2.81629	3.17722	2.91711	3.01731	3.33303	3.01731	3.13905	3.48174	3.30897	2.75299	2.98804	2.90171	2.72449	2.74623
AUP1	5.86374	6.09984	6.08737	5.90555	6.02366	5.81231	5.45967	6.72281	6.07295	6.05313	5.97096	5.6719	7.38326	8.27599	8.31516	8.32954	8.0243	8.40712	6.66677	7.69922	7.94908	8.15727	7.91874	7.25817	8.98709	6.98358	7.40932	7.30642	7.64632	8.57084	8.45938	8.41927	6.82185	6.50773	7.96679	7.95899	7.83856	7.69977	7.39005	7.80219	7.75848	7.49829	7.64637	7.60254	7.25216	8.09784	7.63265	7.91144	7.62494
MFN2	6.56398	6.13128	7.27811	6.4036	6.83648	6.73547	5.93205	6.47696	6.76778	7.14058	6.68919	6.86959	7.47066	9.59381	7.62773	8.33136	8.17698	7.75498	7.59656	7.74557	7.14723	8.69987	7.55607	7.1132	4.67062	6.49212	7.34522	6.58901	9.12372	7.41738	7.57459	9.49091	5.76904	6.80166	4.68716	4.69093	4.89542	4.60868	4.84038	4.41869	4.36944	4.62008	4.69269	4.69828	5.13524	4.48692	4.49442	4.94492	4.66795
BRD9	7.60199	7.30055	7.11069	7.38244	7.59967	7.39786	6.99472	7.28044	7.20264	7.18606	7.3001	7.32914	8.618	8.27712	8.5117	8.70658	8.58778	8.33213	7.65838	8.11526	9.24819	8.94643	8.44243	7.9795	8.57294	8.61064	7.76675	8.3503	8.06743	8.85445	9.22835	8.71767	6.71452	7.13011	7.42574	7.43842	7.14248	7.27765	7.16861	7.08505	7.38058	7.17509	7.26124	7.1763	7.06096	7.32275	7.29457	7.2136	7.11468
DERL3	4.45378	4.30419	4.69221	4.7135	4.40906	4.6862	4.33342	4.44322	4.31218	4.5492	4.34447	4.28923	4.65422	5.18919	5.24949	5.49221	5.79367	5.10197	5.77127	4.6912	4.6706	5.09829	4.70157	4.7866	5.46805	4.68522	4.74824	4.91287	4.75429	4.52084	5.13048	5.26386	4.53449	4.3648	5.92129	6.06825	5.93411	5.99245	5.96932	5.9604	5.51027	6.38589	6.02431	5.74484	6.09788	5.63281	5.92823	5.97597	5.95064
SYTL2	4.171	4.25372	4.14836	4.23737	4.21003	4.17566	4.26557	4.37051	4.16223	4.4945	4.54012	4.1865	4.3672	5.08106	5.07042	5.06439	4.98379	5.03941	4.45157	4.22789	4.39358	4.45367	4.32902	4.67579	4.39062	4.30281	4.35504	4.33991	4.26962	4.53493	4.48439	4.34789	4.26324	4.32773	4.57304	3.56086	3.95893	3.76865	4.2488	3.65144	4.33317	3.89991	3.91278	3.5974	3.24272	3.61195	4.07383	4.21667	4.10402
SELENOM	4.6125	4.57442	5.57975	4.87939	4.86433	5.11731	4.34354	4.68063	4.65606	4.74547	4.53656	4.99326	4.306	5.32916	6.26312	5.5858	5.7636	5.64991	5.96357	5.994	4.90934	5.32141	5.30794	4.59442	5.45379	5.16849	5.20806	5.20419	4.77483	5.96263	6.95826	5.48634	4.52466	4.59701	6.90902	6.55421	6.66421	6.99009	6.50049	6.47168	6.86933	6.1557	6.52459	5.90487	6.51902	6.58122	6.22668	6.51046	6.6503
DCK	6.34621	6.43086	5.91393	6.11601	6.41579	5.40367	5.76865	5.16416	5.47714	5.63154	5.70556	5.67214	6.99979	5.41016	6.68506	5.59678	5.36026	5.1792	8.30972	7.14622	7.15721	5.16577	6.26316	6.03148	4.496	7.35304	6.61066	6.55344	6.83756	7.22074	7.74915	5.04567	4.98381	5.54297	7.42064	7.39304	7.18356	7.78777	6.78127	8.01764	8.27173	6.59288	6.65846	6.45962	7.20112	8.06239	8.04311	7.45633	6.99178
ZFPM1	6.58588	5.75608	6.78495	6.29743	6.27757	6.5501	6.54548	6.84108	6.31225	6.32593	6.42303	6.50758	5.8747	7.81955	8.03105	7.84833	7.90139	7.97448	5.55846	6.37602	5.7747	6.68314	6.74664	6.19321	5.69785	6.75797	6.81543	6.35905	7.00097	7.35914	7.67305	7.91383	6.26434	5.7619	6.06027	5.90185	5.95481	5.8918	6.09801	6.08297	5.50853	6.18076	6.1169	6.08782	6.06593	5.28217	5.78899	5.85311	6.09324
KDM2B	4.1644	4.26203	5.27223	4.26021	4.46028	4.84175	4.57124	5.12113	4.43102	4.34677	4.64816	4.38184	4.81177	6.06976	6.01442	7.2903	7.13861	4.97791	5.0932	5.23044	4.53237	5.18444	5.63077	4.87008	8.28874	4.48377	4.38966	4.71209	4.79656	4.73553	4.65563	4.48837	4.68886	4.25425	7.39402	7.53505	7.48912	7.62557	7.343	7.57791	8.15654	7.26592	7.48764	7.18347	7.5628	7.93894	8.22433	7.68497	7.52762
ZCCHC9	4.26114	4.59045	4.20517	4.18854	4.31499	4.18438	4.37654	4.17516	4.17129	4.27222	4.22329	4.1933	4.26645	5.09247	5.07616	5.04436	4.99606	6.5705	4.44275	4.36847	4.27962	4.58652	4.28035	4.31527	4.44561	4.36642	4.21183	4.36476	4.31846	4.3269	4.26555	4.23598	4.28045	4.19789	7.38511	6.9159	7.28413	7.26276	6.98902	7.71434	7.2685	6.94174	7.14035	6.70267	6.86519	7.62305	7.30293	7.24259	6.91333
H2BC5	5.8071	5.65804	5.02735	5.87863	6.4357	5.94169	5.95212	6.43447	6.49832	5.62805	6.66282	7.34178	10.5932	9.57211	9.59283	9.46355	10.1567	7.02688	7.45524	8.46587	9.40463	9.88496	8.10547	8.09964	9.74964	7.25235	9.4141	8.23744	8.76293	9.11787	7.82378	10.4434	6.90878	7.42869	7.43816	7.60489	8.42039	7.18348	7.73454	7.58415	7.28058	7.99658	8.67984	7.60109	6.94056	7.94122	7.64557	7.83895	7.51311
GADD45G	4.25935	4.19485	4.22793	4.32868	4.20742	4.24175	4.20429	4.26867	4.15036	4.35666	4.23095	4.16372	5.30353	5.46153	5.27629	6.3244	5.59115	5.09357	4.8646	5.45095	5.06899	5.2751	4.9612	5.14585	4.32858	4.63534	5.29527	5.11942	6.06191	4.69344	4.59581	6.11992	4.44723	4.49676	5.18868	5.08419	5.02573	4.97566	5.45453	5.20461	4.78972	5.06803	5.46174	5.2151	4.88557	4.97101	5.02658	5.25957	4.92582
FAM193A	5.81804	5.46363	5.42727	5.49696	5.80351	5.65597	5.63615	5.54742	5.87961	5.75403	5.91207	6.05949	5.56871	7.165	6.76177	6.82634	7.05721	5.21173	5.38213	4.52541	6.0724	6.38277	6.1851	5.82886	4.68758	6.31069	6.31954	5.95455	6.91711	6.68735	6.74827	7.29351	4.53994	5.30673	6.47765	6.73225	6.71053	6.68627	6.53776	6.45225	7.37705	6.39321	6.77684	6.17426	6.34039	7.18717	7.09127	6.90751	6.82743
TGS1	4.29907	4.34109	4.39809	4.53119	4.37287	4.53676	4.3539	4.26406	4.30299	4.23986	4.40207	4.35104	5.00529	5.24976	5.22308	5.14376	5.12765	4.96617	4.35302	4.51956	4.9092	4.51762	4.62445	4.46989	4.41907	5.10681	4.87246	5.175	4.63457	4.87129	4.59276	4.5297	4.34185	4.64248	6.19291	6.18946	6.33602	6.2463	6.0716	6.2147	6.32499	5.71966	5.84731	6.32299	6.12059	6.544	6.75689	6.27929	6.0918
PYROXD1	4.34836	4.48571	4.5318	4.48592	4.28223	4.21674	4.1812	4.33143	4.38587	4.29571	4.16116	4.2616	4.34352	5.24448	5.19088	5.06973	5.10947	5.04843	5.00388	4.44834	4.61344	4.52909	4.32047	4.40063	4.27036	4.60631	4.37699	4.31717	5.2538	4.50371	4.75768	4.5134	4.43506	4.40217	7.21158	6.73926	7.41432	7.46815	6.63368	7.51144	7.28511	6.42517	6.59748	6.7762	7.01509	7.58988	7.21158	7.44925	7.40484
MTREX	5.47865	5.93496	4.54425	5.0904	5.05517	5.16293	5.41061	4.88907	5.03845	5.95147	4.97392	4.81951	6.42605	5.44444	6.41386	5.83268	5.68033	6.7199	6.87178	5.87296	6.38197	5.17501	5.54374	6.3318	4.37169	6.54675	6.2993	6.59809	6.93043	6.92244	6.61986	6.23186	4.24695	5.67456	3.52242	3.89399	3.32635	3.3216	3.37966	3.42155	3.24282	3.29392	3.33236	3.50074	3.70942	3.32669	3.32425	3.47644	3.24721
TMEM217	4.36944	4.20991	4.14838	4.2003	4.25515	4.19452	4.17448	4.1354	4.32963	4.34016	4.20462	4.26596	4.45166	4.98229	5.1174	5.14546	5.10108	5.01695	4.42103	4.38442	4.35465	4.49081	4.35299	4.33533	4.25224	4.31943	4.38798	4.32665	4.38077	4.44095	4.436	4.40693	4.34523	4.57404	3.72331	3.64311	3.71793	3.51532	3.7614	3.49654	3.64845	3.78672	3.61055	3.29554	3.75792	3.71793	3.69534	3.51572	3.7775
KIAA0825	4.52459	4.192	4.19738	4.23149	4.26542	4.30527	4.2483	4.28121	4.15685	4.20097	4.46594	4.27264	4.43845	5.07101	5.06304	5.13272	5.07281	5.16748	4.59156	4.34728	4.42971	4.55345	4.58526	4.33924	7.08783	4.34901	4.45994	4.37951	4.35343	4.27557	4.28739	4.36329	5.07595	4.32897	2.42942	2.41856	2.15188	2.24754	2.28139	2.34937	2.33202	2.42955	2.24023	2.28223	2.20793	2.37054	2.19801	2.2369	2.32455
SPRY1	4.44854	4.27728	4.41834	4.24889	5.00207	4.30837	4.9363	4.16944	4.53366	4.16998	4.41675	4.31086	4.69951	8.70814	5.75792	5.21826	5.50913	5.43687	5.16497	5.94021	4.89687	4.81747	5.36284	4.95012	5.31917	4.81166	4.82356	4.58923	7.31883	4.98329	5.58059	7.56328	5.17849	4.6429	3.99427	3.98683	3.87729	3.60837	3.52342	3.83623	4.01955	3.7512	3.40463	3.70615	4.02375	3.75674	3.71398	3.5717	3.71792
CTNNB1	4.21584	4.26036	4.19628	4.17126	4.1581	4.25619	4.19275	4.28137	4.40427	4.17445	4.27081	4.29615	4.37653	5.15073	5.24622	5.10689	5.13602	5.1712	4.31085	4.28559	4.29192	4.33129	4.48648	4.92805	4.56686	4.57739	4.44719	4.4507	4.39917	4.55289	4.5595	4.43724	4.52044	4.2733	3.19179	3.14781	3.26024	3.24075	3.21233	3.14763	3.26024	3.46331	3.39196	2.90201	3.12791	3.01062	3.28451	3.04452	3.05536
EXOC6	6.09498	5.78022	4.98039	5.76099	5.74903	5.33218	5.76125	4.85168	5.62093	5.84325	5.13059	5.18398	7.91737	8.24842	7.85502	7.60796	7.24714	6.37593	8.56639	8.30972	7.83243	6.03875	5.54083	8.33092	4.29551	6.38893	7.62614	6.6452	10.8048	7.76325	7.9882	8.88956	6.94437	7.8343	6.95803	7.10564	6.68753	7.10812	6.98369	7.21987	7.2082	6.97408	6.95255	6.9433	7.0994	7.48719	6.86593	6.90437	6.77837
RTN3	4.22456	4.11792	4.19866	4.18834	4.17782	4.19418	4.1695	4.25217	4.28686	4.18342	4.1393	4.17045	4.25149	5.0975	5.0834	5.14816	5.01525	5.10039	4.34957	4.34114	4.30201	4.27029	4.19723	4.34213	4.57699	4.29209	4.29258	4.21897	4.46456	4.47984	4.34701	4.48975	4.23036	4.36422	9.43219	10.0818	9.57689	9.70762	9.85277	9.26002	9.73561	10.0273	9.99924	9.11852	9.34341	9.97755	9.73197	9.52904	9.46316
KIAA0586	4.88233	4.92772	4.64578	4.73758	4.8102	4.22924	4.88733	4.71466	4.64616	4.84236	4.86973	4.49988	5.77115	5.41281	5.56964	5.5001	5.70988	5.08817	5.79063	5.51341	5.64739	5.52686	5.38202	5.2445	4.78814	5.82139	5.5777	5.66746	6.45356	5.91216	5.75085	5.04431	4.33052	4.74042	6.58833	6.31761	6.41859	6.31761	6.29392	6.39644	6.62608	6.13777	6.37727	6.22732	6.35219	6.43006	6.41293	6.2775	6.36853
STK10	7.123	7.21514	7.04349	7.4523	7.2691	7.82312	7.83341	7.45156	7.75738	7.97114	7.47906	7.97222	8.15069	9.35582	8.59391	8.84429	8.9192	7.46731	7.90717	7.84819	8.35628	8.56189	8.25192	8.45347	6.61199	8.42244	8.06753	8.20191	9.44317	9.05239	8.39971	9.46144	6.67006	7.83311	8.63257	8.79033	9.08728	8.83341	9.07625	8.57548	9.24684	8.8948	8.97072	8.66074	8.1862	9.21764	9.40579	8.88164	9.26767
CAT	10.2652	9.08325	9.56197	8.84204	8.72716	8.06039	9.0256	8.90653	9.15283	9.42819	8.79705	8.66713	8.29942	9.56036	9.43009	8.76459	8.61173	9.15099	9.69418	9.62058	10.3697	8.7616	9.66569	9.33068	4.30954	8.36161	8.93947	8.05129	10.4633	9.29103	9.77275	8.95591	9.89035	7.94399	11.1812	10.9854	10.5696	11.2067	10.8183	11.0123	11.1116	10.4004	10.8045	10.7133	10.8631	11.9478	11.5322	11.5865	11.4685
MBTPS1	7.48385	7.27648	7.65415	7.21737	7.65141	7.12338	6.80246	7.02461	6.90561	7.25862	7.53944	7.2882	7.85914	7.20958	8.13016	8.24926	8.13966	7.40844	8.6264	8.32146	8.26461	7.80931	7.6973	7.25519	4.84035	8.09052	8.02808	7.35671	7.76587	8.93392	8.87468	7.81464	6.43649	6.59626	7.1661	7.01395	7.24128	7.39287	6.8717	7.31952	7.62132	6.86015	7.10349	6.62161	6.64678	7.44745	7.3643	7.26177	6.9753
TGOLN2	8.15185	7.33885	7.66287	7.60376	7.70738	7.64993	7.56882	7.77647	7.94488	7.65914	7.85999	7.81666	8.80135	9.31468	9.91675	8.47225	8.69871	8.36209	9.02159	9.3037	9.34062	8.77298	8.91221	8.933	9.9301	8.72217	8.76836	8.44391	9.70178	9.50104	10.0395	9.76913	7.69923	8.14674	7.38111	7.81085	7.82041	7.33744	7.46211	7.40984	7.86085	7.37094	8.30617	7.09957	7.17694	7.81484	7.36161	7.08829	7.68563
ARMCX3	4.3824	4.18699	4.37879	4.12247	4.43616	5.01429	4.15328	4.2562	4.24991	4.14088	4.71681	4.74089	4.39678	5.09833	5.32905	5.10288	5.24249	5.18215	4.30026	4.38227	4.33403	4.62752	4.33345	4.49385	4.56947	4.47827	4.34643	4.31261	4.50492	4.5166	4.48922	4.83079	4.41804	4.25897	7.33091	7.62539	7.35654	7.46375	7.16344	7.56595	7.46371	7.08879	7.08504	6.85411	7.0495	7.75085	7.67525	7.34639	7.41308
TASL	4.36663	4.8315	4.13758	4.61789	4.52178	4.30245	5.23951	4.50744	4.93496	4.51519	4.45926	4.33739	4.97423	6.04979	5.47363	5.39724	5.90022	5.35174	5.12941	5.08909	5.22886	5.26876	5.20205	5.08272	4.35064	4.70135	4.77788	5.04777	5.06689	5.12218	5.32529	5.86577	4.27592	4.89369	7.15484	7.73745	6.86689	6.97328	7.87447	7.40274	6.97109	7.29466	7.35462	7.36915	7.49282	7.43403	6.77986	7.31651	6.83264
TYW3	4.34673	4.23132	4.13711	4.15957	4.18846	4.63918	4.19527	4.37188	4.22867	4.15277	4.32708	4.20519	4.26724	5.41163	5.03019	5.19305	5.19291	5.01202	4.33491	4.26344	4.19512	4.29461	4.75219	4.39747	4.55066	4.23744	4.41918	4.49804	4.94214	4.26781	4.43787	4.55766	4.28468	4.33488	5.92775	5.86811	5.30033	5.63617	5.28357	5.82059	5.84755	5.28617	5.59936	5.30221	5.82632	5.90679	5.47461	5.47504	5.91959
MRTFA	6.35738	6.30651	6.52603	6.58891	6.59439	7.06909	7.3001	6.81565	6.89959	7.37279	6.73373	7.02102	6.94774	8.53612	7.44473	8.78777	8.5117	7.61302	6.65077	8.22681	7.29724	7.47083	6.80904	7.22546	4.40262	6.83467	6.78992	6.14066	8.57494	7.97041	7.55799	8.91133	6.88201	6.87974	5.19191	5.35465	4.98892	5.00096	4.78199	5.09274	4.91402	4.61967	4.58735	5.09974	5.45273	4.73347	4.94006	4.90148	5.11038
ZFYVE16	4.61942	5.08884	4.48964	4.69606	4.92709	4.32547	4.56495	4.68693	4.7004	4.94537	4.58678	4.26952	6.08087	5.34447	5.97723	5.37828	5.34706	5.71662	6.68648	5.87621	5.99239	4.35941	5.544	5.51092	4.25036	5.23649	6.39833	5.09004	7.88986	6.3587	6.8237	5.24381	5.37461	5.75571	4.34384	4.92912	4.61666	4.36379	6.20155	4.81921	4.15788	5.12039	4.43863	5.64509	4.45179	4.84402	3.98122	4.94246	4.64802
RRAGB	4.61085	4.18966	4.232	4.35507	4.19875	4.19149	4.34248	4.3125	4.31233	4.38854	4.44536	4.3009	4.3197	5.04378	5.16355	5.13826	5.03836	5.39236	4.27018	4.48383	4.60637	4.504	4.33835	4.367	4.41346	4.254	4.34165	4.31907	4.32831	4.37561	4.26949	4.47112	5.56676	4.1596	4.01415	3.53521	3.68988	3.73697	3.49759	3.85888	3.6626	3.60752	3.60141	3.52547	3.64262	3.58639	3.6289	3.6111	3.62539
FHOD1	6.15843	6.27224	6.19018	6.61063	6.43204	6.93779	7.02698	6.62335	6.79756	6.50171	6.41422	6.93928	6.65933	8.34838	7.43293	7.69236	7.46396	7.41129	7.75837	8.06244	7.4938	7.64779	7.26915	7.59285	5.10224	7.01245	7.64742	6.9557	8.93958	7.91983	7.94082	8.18916	4.80621	6.8486	7.06203	7.30415	6.77559	6.79751	6.82384	6.66043	6.99491	6.74802	6.90829	6.91503	7.01584	7.01361	6.68829	7.02836	6.70837
MAP3K11	6.36471	7.21195	7.29544	7.41111	7.42038	7.79866	7.77322	7.83931	7.43565	7.59287	7.31127	7.62177	8.01721	9.3004	8.86648	9.17134	9.38528	9.30715	7.17337	8.03705	7.84585	8.67645	8.31303	8.15267	7.62364	7.62195	8.80593	7.41022	9.23616	8.50412	8.79624	9.8155	6.80606	8.14617	4.8427	4.59929	5.15489	5.0084	5.02294	4.83931	4.64441	4.89394	4.89131	5.04847	4.67713	4.71724	4.73868	4.91239	4.818
RORC	4.21172	4.29505	4.29845	4.1575	4.14391	4.22323	4.26351	4.48532	4.15016	4.14339	4.21017	4.28161	4.32001	5.37158	5.12385	5.05886	4.98963	6.18549	4.34976	4.28885	4.28443	4.56859	4.44376	4.3777	4.2696	4.3187	4.34105	4.42158	4.34575	4.34294	4.38487	4.40193	4.19545	4.21527	5.77922	5.9086	5.96507	5.87299	5.98657	5.67683	5.62056	5.9095	5.98343	5.89293	6.07828	5.42183	5.63509	5.88646	5.84113
SLC38A2	6.1935	7.32136	7.03855	6.72552	6.63851	6.04025	6.54501	5.59963	6.08153	7.25044	6.46691	5.47537	7.05159	8.56057	8.08505	8.20516	8.14218	8.35931	8.33605	7.17776	7.7262	5.34294	6.89521	8.5084	8.89926	7.72274	9.10048	8.37228	9.94118	9.07203	8.43587	7.75477	6.10728	7.36214	8.57576	8.31655	8.86007	9.18951	8.17099	9.51358	9.46781	8.85113	8.57141	8.65216	8.00199	9.76588	9.41851	9.11843	8.92241
GALNT11	7.13936	6.81818	6.45568	6.52006	7.02414	6.83814	6.78477	6.66551	6.80108	6.66737	6.77672	7.03721	7.14794	7.62313	7.61379	7.66041	8.11575	7.68386	6.85545	7.19809	7.71972	7.67243	7.52102	7.31661	4.29774	6.95257	7.77891	7.82112	7.26525	8.72609	8.26997	8.3426	5.04067	6.63526	7.83764	7.68387	7.42816	7.56614	7.49869	7.51111	7.34032	7.13151	7.24026	7.64892	7.54675	7.78107	7.5429	7.60744	7.53237
BASP1	10.7356	10.1394	10.5627	11.2955	11.3051	11.2685	11.5384	11.8509	11.9716	12.2299	11.6314	12.4451	12.769	13.646	13.2097	12.7556	12.9723	12.614	13.1701	12.4814	12.757	13.0631	11.8014	12.7749	13.5942	10.0955	12.4982	11.162	14.3191	12.4757	12.841	13.7533	11.3018	12.4725	11.371	12.0542	11.8662	11.7615	12.2197	11.2482	11.8676	12.3982	12.0616	11.6873	11.8794	12.1301	11.7418	11.8378	11.8618
CCT3	6.29844	6.61293	6.50008	6.2293	6.17488	6.14841	5.61411	6.25445	6.24264	5.80554	5.92285	5.77432	7.74298	6.67249	7.31806	6.76832	6.83394	8.37745	7.31888	6.63127	7.23595	7.20325	6.87095	6.65156	8.02109	7.64871	7.23445	7.9676	6.8354	8.01835	7.24165	6.6189	5.31663	5.40797	8.90745	8.62079	8.72245	8.62178	8.2028	8.80726	8.88028	8.10478	8.37921	8.327	8.52947	8.89963	8.62583	8.58647	8.51732
ITSN1	4.42974	4.27857	4.16143	4.22095	4.22877	4.21656	4.29845	4.15411	4.12679	4.2503	4.1848	4.12947	4.26893	4.99064	5.02279	5.09755	5.09525	5.23907	4.39715	4.86991	4.35083	4.3013	4.32968	4.43474	4.37063	4.30036	4.29217	4.27169	4.6163	4.27321	4.39754	4.41836	4.2884	4.27651	4.51092	4.35829	3.96533	4.28816	4.35511	3.71616	3.85113	4.2195	4.28468	4.27067	4.61395	4.20167	4.34125	4.37577	4.51124
RPS16	12.3775	12.2029	12.1753	12.1531	12.3293	12.1068	12.1753	12.2299	11.8973	12.0477	12.1989	11.9716	13.2153	12.9594	13.5038	13.3681	13.2552	13.9364	13.2731	13.3068	13.1872	13.4801	12.9528	12.9704	12.6538	13.1353	12.9898	13.2451	13.0047	13.445	13.4565	12.8666	12.1911	11.8409	12.7625	12.5871	12.8094	12.8096	12.2471	12.9502	12.709	12.0777	12.2169	12.6964	12.4693	12.8838	12.4982	12.546	12.5581
UBIAD1	5.27995	5.40043	4.84026	5.71934	5.6768	5.28827	5.4641	5.70346	4.99064	5.54819	5.52966	5.21546	7.10238	6.49858	6.87018	6.64267	6.93531	7.48879	5.79711	6.66371	7.17564	7.20807	6.99113	6.25933	8.11605	6.792	5.80526	6.76893	6.2045	7.15146	7.70018	6.85635	6.02453	5.23013	6.47699	5.98892	5.99197	6.04946	5.93663	6.21918	6.00026	5.80094	5.87353	5.84913	6.42194	5.95868	5.98697	5.85311	5.93341
RPL19	11.9261	12.0781	11.6388	11.739	11.739	11.4015	11.5797	11.9156	11.8569	11.6539	11.8569	11.3389	12.4814	12.6756	13.2144	12.7919	12.6807	13.0722	11.9506	11.8556	12.6258	12.7246	11.9558	11.7704	6.97722	12.4025	11.6129	11.6618	12.0756	12.9248	13.1798	12.0138	11.2286	11.2697	13.1961	12.9267	13.0928	13.1307	12.6094	13.2033	13.135	12.6207	12.6894	12.9381	12.7739	13.3682	12.8334	13.0458	12.8798
KMT5A	5.20613	5.05718	5.04927	4.8033	5.01912	5.46868	5.22052	4.8567	5.25686	5.15796	5.11653	5.09059	5.48239	6.21876	6.50542	6.37377	6.32015	5.53703	5.68201	6.2118	5.44763	5.7779	5.32104	6.04789	6.07028	5.8038	5.82339	5.36871	7.24778	6.16098	5.59785	6.88396	4.31585	5.20682	4.34868	4.40136	4.62103	4.89918	4.36329	4.93923	4.77027	4.86619	4.74515	4.54013	4.24366	4.78557	5.04008	4.72989	5.08851
ANK3	4.37501	4.27115	4.23003	4.33708	4.31109	4.17205	4.21447	4.20296	4.30485	4.17949	4.44473	4.31463	4.41956	5.20214	5.32252	5.33087	5.14187	5.09125	4.22451	4.77003	4.35226	4.5501	4.43132	4.78312	4.31293	4.31101	4.45364	4.59097	4.45075	4.58622	4.40352	4.77875	4.17414	4.2963	4.52172	4.8391	5.18691	5.24275	4.92722	5.2209	5.78119	4.94689	4.8582	4.05839	5.14689	5.90602	5.88276	4.95934	5.31828
SCYL3	4.4599	5.15368	4.25336	4.99251	4.84054	4.22588	4.62409	4.41433	4.64679	4.99312	4.615	4.96192	5.26298	5.28336	5.61735	5.27357	5.63343	5.3401	5.10441	4.49498	5.15821	4.89509	4.60917	5.0035	4.28049	5.18375	5.39923	4.46074	6.39038	5.35178	5.45263	5.83144	4.26372	4.77983	7.03309	6.91509	7.00955	7.15474	7.01126	6.832	7.5264	6.75555	6.65374	6.25772	6.50201	7.38192	7.04799	6.85923	6.76316
TPST1	4.25915	4.49266	4.68285	4.76622	4.79465	4.62805	4.83539	4.96293	4.60216	4.32499	4.525	4.31886	8.63239	9.17134	5.6287	8.2557	7.27586	5.14808	6.10722	7.9555	6.03795	5.32937	4.45549	6.62383	4.40714	4.77134	8.24892	5.63344	9.02715	6.99689	7.35813	9.3759	4.47215	6.67738	5.13818	5.77585	4.89993	5.34533	4.66749	5.35113	5.48305	5.41148	5.59715	4.73284	5.45856	5.7699	5.30615	5.40869	5.33879
ABCC5	5.19232	5.37071	5.82944	5.6785	5.87831	5.24339	5.70124	5.58769	5.31459	5.23614	5.52926	5.65804	5.42179	6.23708	6.97875	6.0358	6.23117	5.26023	5.82851	6.20386	6.40593	6.44424	5.36229	6.10752	6.09553	5.60649	5.73349	5.63077	6.54052	6.72309	6.88343	7.60506	5.30523	5.69244	3.19239	3.0158	3.15485	3.18794	3.38201	3.20045	3.07543	3.13027	3.20837	3.65312	3.4682	3.04783	2.9861	3.21314	3.05477
TP53I3	4.30403	4.30868	4.17276	4.17814	4.19413	4.66101	4.20749	4.3693	4.42418	4.47079	4.43764	4.17023	4.31684	5.30589	5.35673	5.48808	5.49949	5.09074	4.30286	4.34823	4.47092	4.50497	4.43219	4.45719	4.27412	4.41173	4.516	4.36646	4.72194	4.64168	4.55419	4.84855	4.22105	4.23428	6.28082	6.55692	6.06184	5.97796	6.16688	6.05511	5.89886	5.84558	5.84603	6.00901	6.3632	5.85578	5.7663	6.30599	6.18482
CCDC167	5.90282	6.02491	5.84567	6.19461	5.71503	5.62007	4.95969	5.5444	5.2932	5.7982	5.33808	5.62174	7.85227	6.33448	6.65572	7.63898	7.30364	7.5869	8.01637	7.47848	5.74979	6.75442	5.85345	6.91078	7.43515	8.09661	7.60396	8.84524	7.39664	9.4832	7.20603	7.02598	5.83919	6.16619	7.19441	6.78626	6.83339	6.95263	6.69679	6.80563	6.36571	6.57389	6.70898	7.26208	6.92559	7.73738	6.62508	7.082	7.10762
SMC1A	4.85102	4.8225	4.56393	4.65856	4.78188	4.61716	4.9718	4.80503	4.77711	4.71278	4.76081	4.98149	4.7557	5.75205	5.44142	5.51454	5.46348	5.6827	4.3235	4.37904	4.5693	5.18502	4.76074	4.80227	4.36837	5.09384	4.95707	4.4826	5.90053	4.97908	5.67282	5.46839	4.36337	4.63195	2.90933	2.91474	2.93971	2.81946	3.03142	2.91344	2.76817	2.93889	3.0117	2.93728	2.97841	2.69808	2.96249	2.71211	3.01762
KNSTRN	4.58232	4.33481	4.42986	4.33273	4.42719	4.37351	4.51382	4.44886	4.35766	4.35166	4.20028	4.45007	5.40207	5.1413	5.20909	5.19261	5.26532	5.3825	4.74925	4.3019	4.60621	5.35431	4.5631	4.52523	4.31889	4.89217	4.35445	4.88038	4.46801	4.90818	5.45706	5.10306	4.21381	4.54257	6.00026	6.44962	6.08059	6.11407	5.67683	5.83735	5.76258	6.08258	5.94911	6.16195	5.93811	6.11376	5.93845	6.08059	6.08059
CSNK1G3	4.63641	4.96449	4.38154	4.53002	4.99462	4.51445	4.54493	4.35407	4.86314	4.64465	4.59989	4.35171	5.55866	5.1291	5.76772	5.16026	5.25699	5.11222	6.18355	5.42153	5.71133	4.53416	4.45605	5.27732	4.29786	5.42267	5.15268	4.91732	6.49586	5.81391	6.77573	5.65158	4.37248	4.98091	5.25716	5.51678	5.59246	5.87541	5.29784	5.99837	6.14919	5.28001	5.53844	5.16474	5.24259	5.96434	6.02746	5.96446	5.53352
KCNMB1	4.59104	5.08383	5.15796	5.03272	4.70914	5.32162	5.42781	5.347	5.356	4.66924	5.32488	4.81527	4.90791	5.82706	6.40911	6.49147	6.2981	5.08056	5.83688	4.59645	5.49951	6.75191	6.47155	6.19674	4.27119	5.92134	5.0906	5.17158	4.38039	6.73815	7.60722	6.6086	4.51226	5.48226	4.41294	5.3535	4.598	4.22104	4.7479	4.4314	4.67878	4.40736	4.52663	4.32823	4.42124	4.57282	4.76628	5.3232	4.61181
RPS23	10.1361	9.84407	9.12525	8.65076	8.81353	8.46363	8.46047	8.88974	8.56114	9.04134	8.96456	8.5939	8.45618	9.72167	10.8991	9.85806	9.99631	12.236	9.5989	9.67098	8.53505	9.1118	9.33492	8.88661	9.16229	9.97579	9.2247	9.4545	10.0588	10.9306	10.6236	8.96748	9.46382	9.00392	13.6756	13.5485	13.4018	13.5867	13.1903	13.6756	13.657	13.0708	13.0496	13.3655	13.517	13.602	13.3347	13.4186	13.4311
ELF4	8.11354	7.36276	7.68898	7.79589	8.03432	8.52623	8.75538	8.1917	8.32661	8.3176	8.13804	8.72558	9.24096	9.72987	9.59106	9.54879	10.0338	8.56435	8.21235	8.72278	9.0717	8.98149	9.8747	9.10814	10.3672	9.49402	9.65964	9.0212	10.0033	9.92074	9.73686	10.2381	7.96235	7.8878	8.80477	8.85039	8.81151	8.77569	8.79877	8.44821	9.06115	8.62443	8.94392	8.61607	8.59977	9.03667	9.00441	8.7038	8.95002
MPHOSPH10	8.26217	6.85974	6.01199	6.52433	6.87267	6.55108	6.42525	6.64728	6.58211	6.79527	6.88614	6.09304	6.93214	6.49366	7.25375	7.02006	7.12021	7.69489	7.19179	6.06358	7.26212	6.66603	6.68756	6.58112	4.44211	7.29375	6.48814	6.93353	6.68184	7.38902	8.02404	6.54312	7.07395	6.00235	6.45028	6.5956	6.4088	6.27281	6.5931	6.82266	7.04791	5.93292	6.15045	6.07607	6.15827	6.81481	6.86266	6.55265	6.48069
KRAS	4.19123	4.15896	4.28924	4.23103	4.19753	4.25086	4.18859	4.29821	4.23218	4.16462	4.22783	4.15315	4.25779	5.00452	4.98476	4.99683	5.01523	5.00108	4.19124	4.40091	4.37249	4.30243	4.38609	4.26237	4.41491	4.22533	4.26432	4.24474	4.36481	4.49676	4.37266	4.29945	4.19168	4.16719	2.57956	2.68692	2.69387	2.74338	2.54419	2.7362	2.91506	2.42955	2.67975	2.61954	2.59588	2.78093	2.50673	2.57382	2.62048
HMGN1	9.18072	7.84042	7.68106	7.80689	7.85278	7.35902	7.1905	7.74145	7.35811	7.56707	7.95504	7.187	8.95999	7.21554	8.49873	8.53837	8.27509	10.1344	8.06244	6.82711	8.62855	7.42106	7.73124	7.40672	8.11382	8.12276	7.16493	7.30551	8.15501	8.82439	9.13316	8.41818	8.32053	6.90977	10.1281	9.78713	10.2186	10.1512	9.42191	10.2134	10.3239	9.83066	10.0698	9.42922	9.72471	10.4926	10.0453	10.2899	10.016
LMBRD1	8.7666	8.63775	8.2374	8.39795	8.58723	8.10374	8.33808	7.84219	8.40215	8.62142	8.33714	8.23414	9.0491	9.18794	10.0066	8.47967	8.64849	8.26513	10.2634	9.75492	10.0131	7.93961	8.66644	9.83736	4.29638	9.11859	9.24338	8.50968	10.958	9.89963	10.5483	9.66622	8.35144	9.29947	9.58766	9.72518	9.48346	10.1363	9.40574	10.4662	10.2963	9.79232	9.69928	9.01426	9.29118	10.2408	10.018	10.03	9.86419
MRPL43	4.87654	4.75277	4.14637	4.21281	4.65105	4.15576	5.03042	4.69811	4.6307	4.41804	4.46603	4.52013	4.93839	5.2701	5.33699	5.18719	5.26424	5.134	5.29807	5.13149	5.33737	5.59018	5.26502	4.44475	4.26875	4.71061	5.08886	4.65784	4.7486	4.51645	5.40669	4.44033	4.44804	4.67076	7.37697	7.08653	6.9723	7.07408	6.78506	7.3141	6.9863	6.80269	6.74406	6.83572	7.35191	7.41675	7.00403	6.94581	7.17345
TJP2	4.35112	4.42465	4.17459	4.2248	4.27477	4.16556	4.15545	4.39319	4.25468	4.26881	4.24041	4.18975	4.55412	5.16096	5.16666	5.02749	5.15797	5.18276	4.33264	4.34754	4.73623	4.59098	4.47985	4.69518	4.44828	4.51761	4.56104	4.35118	4.356	4.42873	4.40969	4.49252	5.10744	4.27025	4.07003	5.25176	4.57352	5.01855	5.38634	4.19498	5.38668	4.66868	4.78623	3.47748	4.27228	5.63499	5.32952	4.55714	5.00483
LRBA	5.1918	4.69085	5.26374	4.89074	4.9703	5.51876	5.42305	4.93101	5.27899	4.75068	4.92453	5.22115	5.49616	6.08209	5.74476	5.89255	6.57576	5.06439	5.47951	5.26436	5.67009	5.78023	5.92247	5.26391	7.91167	5.21279	5.52483	5.19803	5.91017	6.00163	5.82063	6.70692	4.90282	4.9256	6.52791	6.00906	6.76099	6.50173	6.35184	6.23184	7.14819	6.33347	6.4201	6.30766	6.20146	6.89955	7.12984	6.67015	6.41124
PNKD	4.24858	4.24655	4.22202	4.17123	4.31216	4.44417	4.1789	4.15337	4.35083	4.36078	4.25975	4.25894	4.22505	5.31996	5.21379	5.33792	5.33292	4.99034	4.20707	4.37596	4.3665	4.34321	4.84517	4.35736	4.33466	4.43815	4.49291	4.3756	4.52963	4.45001	4.35611	4.36472	4.21348	4.32778	5.60345	5.55863	5.68017	5.68336	5.83732	5.60345	5.64157	5.6753	5.46618	5.63998	5.80086	5.19985	5.59203	5.59178	5.37778
DVL2	4.60558	4.80661	5.13423	4.82013	4.99638	5.04514	4.83372	4.46392	4.94458	4.46497	4.85898	4.92502	5.15061	5.8308	5.80372	5.90171	6.09248	6.01739	4.57895	4.82102	5.17762	5.2752	5.48432	4.95609	4.24531	5.39588	5.59109	5.44557	5.67338	5.91242	6.04689	5.87045	5.03397	5.03944	5.79512	5.37896	5.57429	5.32439	5.43854	5.46239	5.76682	5.61192	5.80154	5.66202	5.50552	5.14243	5.62154	5.38111	5.6283
UNC93B1	4.70603	4.74458	4.30671	4.42665	4.58371	4.982	4.66685	4.62421	4.50842	4.92818	4.50521	4.37341	5.2393	5.11682	5.22708	5.20679	5.46435	5.20443	4.68823	4.53789	5.28738	4.95807	4.50465	4.44263	4.61708	4.3955	4.38962	4.3452	4.6379	4.80722	5.24664	6.6077	4.93315	4.52484	7.01938	7.21537	7.02829	6.8633	6.97901	7.13446	6.9163	7.29875	7.08605	6.97648	6.87206	6.98615	6.88089	6.82552	7.12178
CDKN2C	4.32163	4.16374	4.16934	4.14126	4.21098	4.46383	4.12997	4.27256	4.22914	4.31582	4.24988	4.31564	4.62908	4.98283	5.17295	5.02285	5.03251	5.17304	4.29413	5.19959	4.37215	4.23726	4.28784	4.34347	4.38976	4.20408	4.28388	4.26455	4.4393	4.29159	4.36335	4.32716	4.23549	4.28319	5.23639	4.93265	4.45147	5.11821	4.50929	5.00575	4.78663	4.61928	4.61048	5.02286	5.21932	5.45584	4.926	5.03562	4.91291
IL4R	7.17966	7.77467	7.30302	7.99696	9.11336	7.9397	7.98783	8.2383	8.17645	8.93464	7.96949	8.71182	9.76952	10.0903	9.76603	9.58913	9.42296	8.94561	8.94021	8.84963	9.50214	10.0737	9.4141	9.37188	12.228	8.42714	9.85297	8.6163	11.7739	9.48755	10.3934	10.5496	7.0195	8.75574	8.72926	8.64905	8.73457	8.43084	8.37086	8.22232	9.11749	9.06623	8.59756	8.327	8.14537	8.92393	8.62319	8.61195	8.39491
EPG5	4.27254	4.27047	4.29931	4.1849	4.23165	4.47522	4.23614	4.29247	4.26476	4.28921	4.20149	4.30989	4.32173	5.11106	5.17729	5.0104	5.0431	5.14663	4.35145	4.39851	4.30567	4.28347	4.20008	4.45712	5.23972	4.43185	4.47025	4.55089	4.42494	4.36674	4.29066	4.46975	4.33783	4.47754	4.45776	4.46575	4.61639	3.96229	5.26831	4.13192	4.33504	4.49715	4.43511	4.35691	4.0593	4.03348	4.60216	4.30525	4.46486
CCM2	6.21889	6.34941	6.33489	6.68432	6.44177	6.66587	6.13218	6.63627	6.90033	6.28343	6.62674	6.75817	6.25735	6.9928	6.70226	5.53994	5.67557	5.1194	4.70856	4.40937	7.83663	7.08149	6.20164	6.25204	4.34563	4.42037	4.30321	5.02515	5.68841	6.27328	7.50604	7.5389	4.57594	5.1319	8.34022	8.32791	8.33446	8.09649	8.1898	8.27468	8.35512	8.22636	8.42039	8.12742	8.19725	8.4452	8.16686	8.14564	8.19862
COX4I1	11.3163	10.6198	10.5874	10.3301	10.7276	10.6134	10.7333	10.5874	10.6012	10.5194	10.6648	10.2664	12.1074	12.2086	12.3997	12.6299	12.3614	12.5059	12.2066	12.2618	12.0436	12.1283	11.767	11.9959	12.142	12.0534	11.681	12.0809	12.1905	12.6241	12.5259	12.2674	11.3379	10.8173	10.8214	10.7693	10.5731	10.8356	10.2264	11.0048	10.6501	10.2632	10.3229	10.9895	11.0699	11.0366	10.2976	10.7589	10.6701
UQCR10	4.41683	4.32683	4.24009	4.82472	4.5575	4.2747	4.13882	4.58576	4.4043	4.22402	4.28134	4.25902	5.33466	6.04293	5.66619	5.57866	6.01379	5.28033	4.57983	5.77372	5.23801	5.43813	4.71871	5.15095	4.28402	5.23709	5.50952	5.00624	6.06738	5.90507	5.46214	6.10855	4.65065	4.8745	9.25363	9.04404	8.71886	9.01513	8.39507	8.90099	8.55102	8.2696	8.32841	8.64574	8.51117	9.17026	8.28392	8.85199	8.66453
WDR91	5.41214	4.89483	4.68483	4.56943	5.12027	4.73375	4.79412	4.34927	4.8804	4.71548	5.25776	4.92533	5.06092	5.8745	5.8718	5.29593	5.50075	5.12836	4.99802	5.6476	5.79017	5.3931	5.16602	5.16295	6.1745	5.2133	5.1273	4.95059	6.05847	5.72368	6.31244	6.01241	5.97668	5.22511	6.09787	6.25023	6.31594	6.38916	6.26643	6.36733	6.16174	6.26786	6.26643	6.26643	6.33625	6.6275	6.60527	6.40346	6.24571
RPS29	11.5837	12.3095	11.0714	10.9377	11.4495	10.4553	11.0866	10.549	10.0154	11.482	10.0868	9.60067	13.1872	12.2643	12.7954	12.0508	11.7346	13.7294	13.285	13.6049	12.8051	12.2375	11.6696	12.4105	12.5897	13.335	13.1819	13.0488	12.8296	13.487	13.19	11.7814	12.0331	11.8868	13.0837	13.0694	12.8216	13.2596	12.7021	13.4785	12.4408	12.5828	12.4687	13.2108	13.598	13.4547	12.2805	12.914	12.8307
PTPA	4.32339	4.25155	4.37021	4.24317	4.22562	4.28704	4.24153	4.1282	4.27985	4.25642	4.24055	4.33943	4.59087	5.03922	4.99691	5.0766	5.05187	5.0089	4.34792	5.14056	4.37546	4.43051	4.37397	4.33089	4.35585	4.32488	4.29508	4.31395	4.64014	4.28848	4.35769	4.64155	4.94061	4.39646	7.41228	7.0934	7.11145	6.8675	6.92689	6.81773	7.10597	6.84555	7.1253	6.88651	6.90587	6.87819	7.06543	7.15103	7.0155
SECTM1	4.26074	4.34301	4.26817	4.5198	4.42575	4.18437	4.96719	4.20977	4.41299	4.56475	4.32023	4.39306	5.39944	5.4835	5.4684	5.23344	5.66307	5.11507	4.66007	4.60254	4.81555	4.94361	4.84759	4.83007	4.36903	4.63517	5.76471	5.1133	5.90626	4.91594	5.05365	6.3566	4.72751	4.58643	9.95325	10.2641	9.94497	9.5621	10.6144	9.6066	9.83109	10.0781	10.2263	9.80059	9.01863	9.80059	9.58117	10.0115	9.9136
FBXO32	5.04383	4.96911	4.95994	4.7267	4.48805	4.97305	4.25539	4.47207	4.42259	4.39582	4.70485	4.61739	4.62036	5.15987	5.26967	5.26912	5.60112	5.0856	4.85387	4.5483	5.07197	4.77425	4.55141	4.56142	5.60135	4.84167	4.36895	4.49706	4.86008	5.25324	4.85609	4.54018	4.58536	4.50912	5.78671	5.19285	6.05992	5.82067	5.46206	6.07019	6.22422	5.21116	5.77717	5.73041	5.646	6.06304	6.02746	5.30516	6.17272
SPAG1	4.50699	4.30001	4.24428	4.46386	4.16195	4.1448	4.19501	4.23214	4.36615	4.18876	4.21088	4.37018	4.48308	5.17298	5.14341	5.05646	5.13243	5.05372	4.50805	4.52791	4.56329	4.35367	4.86925	4.45073	4.31582	4.23428	4.61609	4.28337	4.27487	4.93087	4.43572	4.98636	4.43715	4.48476	4.53554	4.80585	3.80512	4.92561	3.75902	4.35554	4.46071	4.22825	3.0294	3.7229	4.03569	4.7322	4.41642	4.26273	3.63288
FN3KRP	6.45645	6.05158	6.38189	6.66324	7.04228	6.38039	6.25657	6.30219	6.75952	5.77352	6.4357	6.99774	7.2805	6.17616	7.07851	7.63965	7.41091	6.62613	7.39955	6.9356	7.60551	7.39515	7.10516	7.05706	7.56921	7.45594	6.29647	7.46135	6.80758	8.22097	8.14291	7.28496	5.75308	6.21711	7.13946	6.62088	7.2446	7.02285	6.90527	6.62964	7.2751	7.0949	6.99044	6.70155	6.8884	7.19418	7.07608	6.9708	6.81773
PDHX	5.24428	5.356	4.84806	4.70799	4.81294	4.3839	4.60018	4.49239	4.62473	4.33771	4.60437	4.76461	5.10008	5.35825	5.7514	5.65337	5.46979	5.68121	5.09401	5.36564	5.34598	4.80589	5.23114	5.19455	4.22249	5.62181	5.54083	5.14369	5.75521	5.73909	6.03857	4.82997	4.3205	4.82591	5.89909	5.95691	5.75725	5.96967	5.38428	6.01086	6.80649	5.22139	5.31067	4.92431	5.80215	6.53526	6.31472	5.71539	5.62151
ERCC1	4.47512	4.28601	4.35072	4.45792	4.27975	4.29203	4.51113	4.64515	4.15475	4.30147	4.47802	4.15994	4.36618	5.09453	5.17786	5.06902	5.04646	4.97064	4.4614	4.61628	4.58272	4.67862	4.62292	4.42919	4.34688	4.28786	4.41723	4.39938	4.52804	4.77073	4.89803	4.53676	4.58732	4.62328	7.73535	7.72166	7.09422	7.2549	7.11975	7.0787	7.23257	6.91676	7.30106	7.36998	8.11825	6.98423	7.27266	7.53157	7.28081
SUCLG2	5.55489	6.02201	5.26239	5.48496	5.39988	5.39183	5.60258	5.31858	5.33808	5.98838	5.78326	4.9363	6.25169	5.59156	6.41766	5.54596	5.75097	6.87655	6.72275	6.35658	5.60654	5.79617	5.76951	6.71145	5.3719	7.08354	6.53443	7.36812	6.67401	7.52671	6.90014	6.20551	5.91437	5.56716	6.93614	6.64011	6.9185	7.33306	6.49783	7.25259	7.16322	6.11631	6.63368	5.94693	6.68059	7.26717	7.02382	7.03974	6.61904
TRPT1	4.17685	4.23517	4.14389	4.4014	4.15561	4.21946	4.18771	4.17586	4.16609	4.318	4.27028	4.15081	4.22316	4.98858	5.02463	4.94985	4.94845	4.9769	4.19514	4.1604	4.30907	4.23841	4.30272	4.44651	4.31745	4.32993	4.23951	4.47582	4.41447	4.33712	4.23824	4.23935	4.22504	4.22047	7.23661	6.98625	6.95542	6.83909	6.74547	7.14979	7.00773	6.57469	6.81987	6.89187	7.10288	7.11108	6.79189	6.70562	6.86254
ZMYND8	5.49077	5.12086	4.32695	5.05583	5.28442	5.01566	4.76081	5.09326	5.1113	4.62277	5.28026	5.19319	5.64151	6.14597	5.86905	5.62819	6.02625	5.89048	5.02168	4.81633	5.70766	6.2717	5.5494	5.70319	4.30551	5.76366	5.58573	5.50071	5.95069	5.73656	6.28869	6.19955	5.46609	5.02043	2.75261	2.84723	2.95422	3.18378	3.39755	3.11859	3.154	3.52209	3.043	3.21102	2.99373	2.94599	3.10257	3.10301	2.85101
PHKB	4.2596	4.41946	4.27561	4.53279	4.61189	4.28775	4.63299	4.23688	4.71585	4.53366	4.38446	4.34496	4.53353	5.16312	5.30307	5.19943	5.1323	4.99484	4.37878	4.22851	5.45281	4.83342	4.23508	4.92543	4.39623	4.53166	4.26396	4.35872	4.77431	4.76506	5.27772	5.6814	4.19907	4.55219	6.17396	6.19873	6.18717	6.44803	6.10817	6.42184	7.00268	6.07236	6.38778	5.68837	5.7814	6.59453	6.89213	6.4283	6.37375
CA1	8.14413	4.90269	11.4764	5.08975	5.39415	8.16576	5.82505	7.31058	7.01961	6.85066	8.78717	7.9523	4.90492	10.0191	10.2796	9.19853	9.09867	5.64867	12.3757	12.0562	9.60725	5.9693	7.7153	10.2159	5.82066	4.97158	5.31978	9.75675	8.24519	7.83806	8.06806	8.80134	9.38789	9.85396	3.44267	3.39039	2.96239	3.27035	3.41369	3.07433	3.34932	3.08173	3.332	3.55957	3.66093	3.10382	3.29697	3.32046	3.06853
RAC1	4.45406	4.19634	4.21921	4.3052	4.37315	4.26379	4.16488	4.19777	4.39091	4.2184	4.32615	4.16711	4.61817	5.04317	5.16134	5.05768	5.00955	6.60569	4.68651	4.56431	4.60695	4.45754	4.33426	4.42952	5.56945	4.35404	4.42826	4.5043	4.30002	4.38233	4.46797	4.5104	4.49868	4.33788	2.66329	2.49433	2.55287	2.59515	2.37656	2.52876	2.62395	2.32376	2.53407	2.70788	2.83586	2.57312	2.61511	2.41638	2.66329
THAP7	5.58968	5.32996	4.84149	5.50713	5.5424	4.78987	5.7862	5.19185	5.22139	4.66653	5.29421	4.96306	5.42873	5.34385	5.61032	6.42221	5.97976	5.36094	4.73661	4.953	5.39944	5.2121	4.50915	4.99786	4.43256	5.1319	5.51853	5.05071	5.68525	5.91192	5.96883	5.376	4.45493	4.93764	7.58829	7.54859	7.28677	7.08315	7.19717	7.17131	7.30912	7.01618	7.12481	7.06842	7.24567	7.04165	7.38816	7.30006	7.10644
RIOK1	4.29686	4.33378	4.19607	4.62152	4.40252	4.50598	4.88158	4.46659	4.54961	4.32614	4.3365	4.26015	5.53066	5.25588	5.34373	5.07957	5.1105	5.2379	4.39978	4.33744	4.77219	4.34861	4.3726	4.34211	7.11544	4.46408	4.35643	4.33194	5.03282	4.52635	4.88435	4.39619	6.00007	4.39987	6.10213	6.23174	6.11781	5.92457	5.52933	6.12335	6.54579	5.43394	5.82925	5.38915	6.00956	6.45691	6.69686	6.14239	6.06575
MANSC1	5.18425	4.6801	4.62466	5.41709	5.0904	5.59663	5.39566	5.80218	5.89569	6.04559	6.03126	6.38238	6.941	6.6489	6.3381	6.23954	6.73053	5.11995	6.29933	4.86291	6.56029	6.87197	5.85757	6.11888	4.33995	4.76424	6.84276	4.79862	8.64413	6.59211	7.1185	8.56111	4.80064	6.0549	8.55086	9.70819	9.02234	9.29424	9.25544	8.84471	8.97976	9.43499	8.98566	8.33	8.89593	9.53199	8.92014	8.45946	8.43661
APEX2	5.97929	5.53858	5.78738	6.15576	6.25296	6.31817	6.05849	6.21476	6.06519	6.15576	6.19702	6.29347	6.32797	6.7143	7.11155	7.40424	7.40756	8.52039	5.42337	5.61157	6.01922	6.23828	6.93531	6.47284	4.38806	6.79839	6.17961	6.84246	6.84558	7.53416	7.6319	6.70887	5.1185	5.39425	6.64238	6.39163	6.25324	6.23605	6.41462	6.2153	6.40008	6.07315	6.16953	6.15172	6.45233	6.35767	6.3619	6.29583	6.3471
C2CD2	5.31796	5.51395	5.82095	5.4151	5.51703	5.328	5.95603	5.26531	5.32679	5.04856	5.36442	5.55377	5.90397	5.67077	5.75972	6.05614	6.10657	7.13446	6.0556	5.49524	6.05406	6.48248	6.19084	5.72168	6.26792	5.88171	5.98978	6.35188	5.33505	6.62391	6.36988	6.36904	6.08831	5.11412	5.89744	6.04898	6.02031	5.71757	5.73762	5.51286	5.87884	5.60019	5.90052	5.35625	5.96093	6.09377	5.9035	6.16236	5.77072
MTMR9	6.15188	6.02944	5.83911	5.66669	5.81971	5.40564	5.37176	5.46363	5.50196	5.49992	5.64654	5.15925	6.10004	6.10109	7.08182	6.09974	5.84293	6.03418	6.25078	6.46709	6.41145	5.26528	5.51571	6.37324	4.415	6.28526	6.50303	6.16404	7.79551	7.02598	7.80147	6.29983	5.00327	5.96822	7.2684	7.02456	7.41864	7.09628	7.00149	6.94273	7.39726	7.10023	7.11678	7.47238	7.09808	7.48507	7.33552	7.25313	7.32531
MVB12B	4.90179	4.48961	5.13761	4.58925	4.93513	5.22704	4.72685	4.74516	4.84221	4.60488	5.00171	5.03493	5.47657	6.08025	6.3352	6.64384	6.80045	5.12518	4.51012	5.29157	5.54323	5.2933	5.66746	5.38498	4.44103	6.07194	5.64981	5.59872	6.51907	6.09227	6.0621	6.20149	4.24728	4.91738	6.08822	6.00901	6.00901	5.99181	5.97134	6.11049	5.69397	6.14649	6.02799	6.21766	6.17807	5.70401	5.68438	5.89797	5.8331
POM121L8P	5.25166	5.95763	6.45697	6.58553	6.06587	6.2263	6.7315	6.40301	6.18236	6.10221	6.21839	6.32561	7.50101	10.0029	9.16975	9.15349	8.97193	9.339	7.39869	7.51462	7.26563	8.21496	8.18045	7.91648	10.2402	6.88728	8.115	7.95814	8.20096	8.18376	8.09817	9.2044	5.42282	5.02315	3.39984	3.22202	3.28153	3.54245	3.39896	3.48873	3.20459	3.301	3.52262	3.69479	3.64808	3.49318	3.30028	3.3048	3.30966
RELL2	5.51655	5.48653	5.47172	5.59205	5.233	5.56135	5.25209	5.14248	5.121	4.89236	5.67284	5.58477	5.46034	5.93737	5.66962	6.30719	5.76812	5.37025	5.33993	6.186	5.44367	5.81777	5.40354	5.13356	4.42508	5.49723	5.43103	5.17209	5.86405	6.78314	5.76415	5.95852	4.30866	5.43718	6.71578	6.66098	6.60087	6.35022	6.58275	6.62052	6.47502	6.41653	6.47343	6.61047	6.60876	6.74645	6.46835	6.54449	6.49909
ACTR5	4.51361	5.34203	4.51078	4.76087	5.1009	4.78425	4.26985	5.3051	4.85485	4.85373	5.1009	5.03374	5.57001	5.35788	5.62174	5.92993	6.03627	5.20118	4.55855	4.37318	5.2442	5.44505	4.94637	5.22569	4.26095	5.90061	5.31999	5.74867	4.82275	5.87479	6.04681	5.04673	4.77027	4.80872	7.09987	7.11525	7.02366	6.80347	6.96937	7.09459	6.68015	6.93093	6.91731	6.66494	7.13001	7.04811	7.16118	6.94069	7.15567
GLIPR2	9.79034	9.84141	10.0374	10.3901	10.2832	10.7514	10.7376	10.502	10.8255	10.4041	10.4157	10.9015	12.2091	12.5351	12.3411	12.2445	12.4559	11.1987	11.6817	11.6817	12.1129	12.0028	11.8988	12.0029	12.1535	10.9109	11.2758	11.2786	12.3105	12.0242	12.1032	12.8378	10.3247	10.8409	9.98374	10.4295	9.89748	9.82954	9.86107	9.5949	9.64219	9.98301	9.9102	9.93166	9.60482	10.0013	9.70294	9.96513	9.82643
INPP4A	4.76268	4.47105	4.94823	4.6644	4.74571	4.82873	4.38687	4.41387	4.62882	4.67638	5.05168	4.99462	5.58598	6.12045	5.37216	5.52101	5.89021	5.13279	5.04204	5.17782	5.27642	5.3326	5.26612	5.32286	4.34049	5.52947	5.46981	5.40207	5.98733	5.52234	4.95249	6.25157	4.39009	4.98732	6.40574	6.22956	6.87282	6.89283	6.67622	6.70762	7.39696	6.38238	6.6852	5.94847	5.40416	7.00726	7.38906	6.4573	6.77726
NECTIN2	4.25857	4.12467	4.14938	4.14808	4.11563	4.31771	4.30165	4.28798	4.12544	4.17521	4.20196	4.15621	4.29725	5.0448	5.05205	5.14378	5.0279	5.15361	4.25394	4.26481	4.53034	4.23329	4.29573	4.23017	5.29404	4.23311	4.52794	4.27554	4.36147	4.30643	4.29081	4.42482	4.19517	4.25961	6.26725	6.1744	6.23604	5.88314	6.39324	6.03202	5.83701	6.28098	7.11856	6.41896	6.25309	6.62387	6.04885	6.2612	7.34063
SH3KBP1	6.78985	5.79151	6.12735	5.74824	6.46996	6.5871	5.46175	6.17427	6.06434	5.42797	5.59572	6.06746	5.43186	5.9515	5.52316	5.48732	5.63871	5.14298	4.45298	4.38275	5.62345	5.24601	4.75208	4.63763	4.39407	5.31917	4.35909	6.09382	4.3747	4.90361	5.00919	4.32167	4.45503	4.55039	9.09585	9.6003	9.24753	9.08346	9.31719	8.83879	9.50888	8.931	9.23866	9.2394	9.07013	9.36444	9.49612	9.28713	9.19213
GRB10	4.24427	4.30629	4.95548	4.49744	4.32869	4.73904	4.96925	5.03478	4.63335	4.44054	4.54961	4.49147	4.57257	5.37455	5.1808	5.3971	5.68111	5.10778	4.69164	4.38939	4.64359	5.39826	4.77006	4.94189	4.37098	4.72366	4.76308	4.75025	5.17273	4.74955	4.81158	5.42015	4.21309	4.50109	5.59342	4.99737	5.21184	5.2612	4.73253	5.33141	5.20511	5.87753	5.38675	5.07232	5.33026	5.87571	5.14625	5.41768	5.27433
FAM89A	4.31632	4.34616	4.29892	4.41686	4.78441	4.54874	4.55696	4.3807	4.55556	4.37768	4.64147	4.46646	7.00951	6.79736	5.97802	5.58833	5.63384	4.99668	5.87894	5.22272	6.09992	6.12092	5.2298	6.31584	4.26641	5.50575	6.69556	5.53813	10.0941	5.80048	6.07143	9.54658	4.30479	5.2788	6.05633	6.13984	6.06464	5.85765	5.84823	6.3989	5.84581	6.37444	6.08231	6.23754	6.00188	5.87816	6.30432	6.27616	6.0455
TMEM198B	4.20666	4.24003	4.23222	4.21498	4.15958	4.27271	4.17332	4.14514	4.13421	4.32639	4.24495	4.25056	4.31532	5.00151	5.08287	5.02714	5.04406	5.0544	4.34847	4.33184	4.26368	4.3196	4.28645	4.28722	4.81322	4.38081	4.20293	4.36128	4.33744	4.43254	4.52677	4.25964	4.21965	4.20306	4.91413	4.60857	4.80547	4.60955	4.68324	4.74858	4.64192	4.9116	4.78487	4.89653	4.87487	4.35551	4.90409	4.55714	4.67029
ERI1	4.17383	4.13724	4.17384	4.14814	4.16794	4.18259	4.2662	4.21429	4.19587	4.18106	4.16082	4.24039	4.24629	4.99186	4.9981	4.98933	5.0538	5.04057	4.22011	4.24812	4.36558	4.24536	4.2374	4.32967	4.22124	4.30182	4.26408	4.58893	4.63688	4.41701	4.23287	4.26549	4.16891	4.16722	6.32965	6.13088	6.26414	6.03903	5.73202	5.96203	6.28299	5.64419	5.74804	5.80874	5.8679	6.81993	6.38253	6.22733	6.26414
ATP5MJ	7.16603	6.30072	6.06359	5.98322	5.48321	4.88317	5.56445	5.10443	5.43549	5.96604	5.0827	4.93747	8.07702	7.66296	7.77495	8.00634	7.28797	8.86428	8.57907	9.24096	7.42481	6.96896	5.99197	7.65862	9.40222	7.25068	7.79223	8.17753	8.80561	9.18841	7.68589	7.93683	8.34295	6.88969	7.50708	7.87261	7.41995	7.81114	7.18322	8.14381	6.89472	7.26403	7.00174	7.67032	7.84252	8.4399	6.74147	7.74581	7.70033
GLT8D1	4.17003	4.36599	4.22577	4.29256	4.30419	4.17356	4.49828	4.32481	4.20795	4.23213	4.20079	4.27194	4.40548	5.09462	5.07036	5.12988	5.01857	5.15018	4.26849	4.30933	4.4471	4.32539	4.41631	4.35484	4.34344	4.52395	4.35487	4.35629	4.3328	4.39224	4.36566	4.39523	4.14431	4.27489	8.19624	8.09374	7.96257	8.31384	7.813	8.17703	8.26249	7.74794	7.96373	7.79818	8.0078	7.97007	8.16561	8.10669	8.04373
RFXAP	4.8162	4.89355	4.36879	4.75215	4.95089	4.4658	4.64568	4.73968	4.79049	4.81582	4.7559	4.40224	5.42891	5.73011	5.35912	5.71698	6.01326	5.05181	5.89794	5.1027	5.50311	5.68338	4.84401	5.06687	4.97007	5.16568	4.80601	5.38042	4.7143	5.79254	5.90229	5.73636	4.46862	5.01022	4.15695	4.26304	4.46684	4.16027	4.08383	4.49237	4.19412	4.52885	4.17096	4.10723	3.99537	3.78881	4.22727	4.10204	4.30673
RPS6KA3	4.45822	5.13075	4.44714	4.97918	4.68379	4.50145	4.92084	4.8033	4.74571	4.67419	4.49981	4.55938	5.3854	7.36455	5.82933	5.39525	5.59421	5.11966	8.41893	8.87401	4.7842	4.74855	5.09846	5.59109	5.99328	4.85119	5.02671	5.5113	6.86124	6.81539	6.75213	6.67073	4.29501	6.65032	7.47733	7.25057	7.96926	7.96237	7.40664	7.93999	8.24257	7.84567	7.74708	7.40358	7.38417	7.97041	8.10011	7.93175	7.76467
ERF	4.95892	5.1514	5.45645	4.94861	4.79573	5.05374	4.32358	4.58894	5.23485	5.37329	5.06882	5.24613	4.99927	6.79451	6.09764	6.61252	6.26872	7.04655	5.72052	6.18678	5.93229	7.46984	5.07686	6.31462	4.26897	5.14426	5.4058	5.20878	6.45184	6.40756	6.18991	8.063	4.29773	5.8055	6.31788	6.55914	6.50028	6.27605	6.53536	6.16594	6.25354	6.77121	6.59358	5.93408	6.15445	6.26274	6.44292	6.43188	6.51486
PAAF1	5.84876	5.82304	5.41654	5.76296	5.75866	5.61221	4.93569	5.9829	5.83672	5.93395	5.27529	5.61382	6.46982	5.82473	6.06927	6.74261	6.8421	5.93865	5.48901	5.01982	6.07522	6.92128	5.75238	5.54423	4.23012	6.20606	6.15366	5.90821	5.77106	6.96032	7.51366	5.57716	4.2695	5.10486	6.12992	6.50987	6.22422	5.94676	6.05818	6.13658	5.74548	5.77982	6.1065	6.10574	6.3882	5.76072	5.85003	5.92251	5.98177
ZNF428	8.25203	7.64333	8.64833	7.92076	7.98464	8.21197	7.9397	8.06947	7.8651	7.49591	8.03776	7.93383	8.35975	8.25053	9.35722	9.60453	9.41916	9.14732	7.99329	7.63204	8.16799	8.47237	8.85658	7.86526	8.02156	8.66854	8.28494	8.19416	7.98146	9.15827	9.68523	7.86479	6.86206	6.56345	6.96104	6.96722	7.10328	6.82861	6.89901	7.12015	6.92133	6.63308	6.96305	6.30947	6.76858	6.38204	7.0932	6.83178	7.11751
HIC2	4.43004	4.9665	4.87467	4.5657	5.39441	4.87201	4.82408	4.9742	5.00527	4.98853	5.08033	4.83106	5.40243	6.00139	6.18914	5.6287	5.78656	5.52821	4.53693	4.82702	5.72855	6.20922	5.88767	5.51347	4.29311	5.65299	5.26502	5.45129	5.09517	6.05713	6.66711	6.1606	4.35426	4.72348	5.81586	5.21385	5.76889	5.80528	6.12906	5.42145	5.29171	5.68166	5.25645	6.00591	5.79314	5.30369	5.56948	5.73362	5.68562
CDC42EP2	4.44351	4.5129	5.47669	5.00031	5.11231	5.39512	6.02754	5.68731	5.65814	5.16042	5.35943	6.26971	6.27121	7.31658	6.2204	5.85569	6.19532	5.52022	5.49287	5.45472	6.25078	6.87887	6.95088	6.03272	5.29059	4.51017	6.17152	5.3271	6.87055	5.73179	6.50703	7.01012	4.27776	5.6233	7.85659	8.36611	7.84348	7.87831	8.29958	7.78478	8.15838	8.03894	8.05526	7.8935	8.12386	7.76399	7.63561	8.01655	7.94134
TMOD2	4.20863	4.18223	4.24057	4.28526	4.18947	4.20053	4.15364	4.51889	4.19548	4.24029	4.15867	4.16228	4.33547	5.1513	5.0201	5.07678	5.06591	5.11646	4.29296	4.3404	4.35977	4.26782	4.24935	4.35701	6.83711	4.25059	4.33374	4.33399	4.3907	4.42987	4.57722	4.28051	4.21487	4.29836	2.67146	2.54205	2.77746	2.72622	2.82335	2.84331	2.82335	2.89794	2.816	2.64155	2.47788	2.97712	2.74184	2.91378	2.80731
PIK3AP1	4.83951	5.3676	4.2926	5.31275	4.76481	5.35766	5.0213	4.78931	5.59682	5.55065	4.8003	5.34837	8.07401	7.67911	8.158	7.2291	7.7213	5.25048	8.04868	7.32219	7.39687	5.72878	6.61025	7.92152	8.87971	6.39192	7.89273	7.00441	9.76762	7.88247	7.62673	7.85107	6.02684	6.55282	4.00501	4.34518	4.88284	4.77902	4.60045	4.5908	5.4573	4.83849	5.02921	3.83107	3.63767	4.68658	6.07616	4.45524	4.77309
CLK1	4.27982	5.06335	4.46557	4.86445	4.46101	4.28384	4.2617	4.36731	4.36342	4.76246	4.52753	4.1774	4.69772	5.07637	5.17051	5.07783	5.03672	5.03093	4.32004	4.27955	4.77882	4.36665	4.27836	4.52949	4.5848	4.44619	4.41201	4.5029	4.99245	4.79031	4.66169	4.33135	4.41462	4.31963	6.41886	7.11308	6.56458	7.44616	6.63176	7.51569	7.62634	6.40298	6.34353	5.83548	6.3742	8.15055	7.36848	7.07647	6.60255
ATP5PF	6.33091	5.26665	5.32857	4.8719	4.8214	5.09664	5.16023	4.71617	4.52275	5.18849	4.62175	4.3259	7.43289	5.92828	5.76089	6.25678	6.18126	8.49426	8.31668	8.03453	6.1614	7.00708	5.54346	7.05572	4.22948	6.34058	6.55124	6.96651	8.37675	7.88941	6.51907	6.83107	6.75064	6.56996	8.4247	8.44727	7.93508	8.77379	8.08903	8.55301	7.81317	7.75842	7.65021	7.92398	8.14934	8.86337	7.44318	8.48986	8.21485
OPA3	5.0358	4.40855	5.09398	4.43922	4.69221	4.89497	4.28066	4.90929	4.67408	4.67982	4.51419	4.73543	5.74412	5.37744	5.46899	5.74222	5.67636	5.26867	4.3889	5.27748	5.05442	5.66315	4.68965	4.48228	4.41173	5.21869	4.90944	4.89147	5.24263	5.13413	5.55486	4.99495	4.31229	4.36593	5.22831	4.81079	5.4182	5.46359	5.10192	5.23071	5.09459	5.26082	5.33284	5.0257	4.84065	5.15437	5.29733	5.26985	5.01569
IL10RA	9.45017	8.38348	9.0005	8.29199	8.96202	8.97805	8.80421	8.69229	8.27555	8.2691	8.42112	9.00761	8.31728	8.33034	9.04876	8.5934	8.47013	8.40073	8.30822	8.19503	8.68608	8.49817	9.37467	8.26499	4.3348	9.79704	8.97834	8.72662	8.29416	9.78422	9.79247	8.89385	8.51337	7.49304	10.0243	9.87974	9.64473	9.6899	9.44009	9.2332	9.98731	9.14432	9.35587	8.88334	9.52762	9.7295	10.0061	9.76366	9.77645
PCYT2	4.827	4.9718	4.72996	4.40504	4.56276	5.16157	4.29477	4.94458	4.8194	4.37797	4.62925	5.20734	5.65658	5.05531	5.36572	5.76173	5.62224	5.12169	6.46502	5.3875	5.89005	6.04256	4.71336	4.67355	4.2597	5.59473	5.07737	5.99759	5.17598	5.74775	5.50167	5.47118	6.36913	4.63078	6.09256	5.67455	5.46515	5.50338	5.5326	5.70289	5.54336	5.50062	5.83389	6.06172	5.65955	5.38305	5.81349	5.94402	5.55301
BAIAP2	4.34235	4.26884	4.49654	4.31334	4.35398	4.56326	4.26856	4.24277	4.30846	4.50172	4.51068	4.44427	4.56616	5.22544	5.08848	5.18392	5.14048	5.07042	4.50562	4.32411	4.80805	4.90952	4.59038	4.70164	4.61067	4.51836	4.3984	4.57043	4.48056	4.36705	4.50873	4.43608	4.20933	4.28176	5.19846	5.16162	5.10759	5.31711	5.2055	5.38126	5.34004	5.58211	5.3579	5.38349	5.25251	5.14243	5.03218	5.19397	4.90359
UBOX5	4.46502	4.49082	4.27003	4.22636	4.56809	4.47644	4.91742	4.71493	4.60411	4.5038	4.31969	4.19043	4.47982	5.10639	5.17607	5.07271	5.15423	5.07672	4.62157	4.42954	4.61235	4.43829	4.37192	4.48243	4.67676	4.49093	4.39107	4.39004	5.38638	4.43317	4.77231	4.88068	4.66964	4.55094	7.42998	7.36729	7.46246	7.22338	7.28522	7.14435	7.2114	7.21519	7.4304	7.31779	7.68335	7.32437	7.18703	7.36338	7.44234
GBGT1	5.6241	5.52499	5.58654	6.51263	5.50128	6.60128	6.4195	6.75678	6.16693	6.02906	5.84018	6.50662	7.48471	8.54889	8.18839	7.8836	8.10049	5.89643	7.55719	8.04772	7.94709	8.3848	7.80806	7.47881	9.0704	6.66826	7.18571	6.62069	8.60776	7.96151	8.92627	8.77356	5.04683	6.45859	7.92415	7.84549	7.55864	7.34769	7.73579	7.65933	7.4746	8.02059	7.70524	7.73344	7.5297	7.06924	7.52053	7.62857	7.62674
CDC5L	4.41557	5.16125	4.5352	4.67884	4.98828	4.99462	4.69007	4.84498	4.92818	5.04147	4.75104	4.72491	4.88033	5.66505	6.09025	5.37668	5.60474	5.22152	4.44472	4.33146	4.93322	4.37077	4.77752	5.53813	4.26229	5.43859	5.57408	5.15075	6.28073	5.70462	5.6175	5.6085	4.41871	4.96382	5.70244	4.92469	6.14928	6.07069	5.70635	5.88226	6.20885	6.04506	6.06851	6.03317	4.69696	6.01255	6.5651	6.01998	5.95092
EZH2	4.5084	4.53585	4.28926	4.32142	4.19149	4.37457	4.16717	4.2274	4.25909	4.26231	4.1927	4.14811	4.37007	5.08388	5.0548	5.09064	5.10408	5.11241	4.41583	4.3873	4.33544	4.45042	4.27503	4.23789	4.3644	4.32524	4.34954	4.24745	4.55424	4.42336	4.53535	4.4153	5.48882	4.33647	4.14483	3.60045	3.76914	3.76914	3.4905	3.5429	4.09362	3.12344	3.6197	3.48939	4.14236	4.60788	4.01052	3.88278	3.77366
RHOF	5.6429	5.14388	4.99915	4.78353	5.25986	5.59335	4.82238	5.19387	5.20805	4.48928	5.0904	4.87712	4.88469	5.63882	5.87584	6.43021	6.15463	5.34758	4.90766	5.82198	5.33488	4.61906	5.45873	4.61825	4.44459	6.08377	5.75414	5.5316	5.45828	6.40015	5.7288	5.69787	5.24071	4.7817	4.73335	4.68823	4.76446	4.74103	4.5073	4.57898	4.80806	4.76022	4.74681	4.37616	4.82512	4.56321	4.56691	4.42143	4.65448
ORAI2	5.53071	4.91519	4.8279	4.81184	5.40082	5.70799	5.80907	5.13399	5.24205	5.39204	5.18052	5.35257	5.87621	6.96114	5.53493	7.07145	6.91903	5.16865	6.56248	7.40695	6.15766	6.67258	5.89809	6.07677	4.6176	5.31186	6.53222	4.83269	8.02502	6.36773	5.95542	8.39792	5.66073	5.88987	9.61804	9.76176	9.17655	8.87628	9.58166	8.89964	8.81902	9.32082	9.00732	9.66837	9.03685	9.11636	8.70198	9.00081	8.82121
RPS27	10.4167	10.4398	8.6646	8.75786	8.62012	7.62355	8.45227	7.86155	7.67991	9.83335	7.11552	6.78495	9.4439	10.3896	10.6831	9.88171	9.0778	11.4569	10.6007	11.2946	9.17761	8.65331	8.0827	9.27911	10.11	10.471	9.86885	10.8254	10.2602	11.7401	11.0494	9.09669	9.95751	9.83485	13.2955	13.323	13.4158	13.7516	13.1148	13.8525	12.8123	13.0698	12.8048	13.8503	13.7622	13.9536	12.8019	13.4833	13.5768
NUP160	6.54447	6.03126	5.81482	5.62093	6.16991	5.55415	5.55821	5.49501	5.69345	6.04579	6.07149	5.74903	6.21075	5.42045	6.69899	5.61974	5.68023	7.24994	6.66026	6.62964	6.24409	5.30655	5.49828	5.73635	5.59109	6.89474	6.49833	6.15366	6.68003	7.23789	7.64632	5.92007	4.49899	5.39144	5.19473	5.67952	5.94302	6.12791	5.69486	5.90724	6.7005	5.11901	5.25524	4.9455	5.30373	6.70023	6.65199	5.7752	5.35699
PLAC8	10.1851	9.36308	9.12094	9.0879	9.16515	8.86318	9.00296	8.86815	9.0055	8.60996	8.98237	8.45813	11.2615	9.95062	10.9774	11.6397	11.4326	9.87383	10.5742	9.95326	11.4621	11.6031	10.5842	10.5453	6.93531	10.3021	10.7259	10.7466	13.3353	11.286	11.4793	11.9968	9.84946	9.11987	11.4182	11.0552	11.2427	11.0412	10.6913	11.2215	11.077	10.9508	10.8203	10.8824	10.8926	11.322	11.3233	11.1978	11.218
SETMAR	4.28336	4.32309	4.29722	4.21623	4.23663	4.25132	4.84293	4.22855	4.30948	4.34444	4.27559	4.36006	4.39629	5.17738	5.10889	5.06971	5.03415	5.15686	4.33409	4.44135	4.4303	4.42741	4.53891	4.34879	4.31088	4.46874	4.2804	4.33363	4.52494	4.58994	4.46254	4.48865	4.61693	4.49097	5.56948	5.22032	5.72834	5.66588	5.70075	5.61886	5.14032	5.48284	5.63731	5.79798	5.60683	5.01687	5.10129	5.51047	5.30803
HSD3B7	4.26582	4.186	4.28425	4.16741	4.50099	4.37193	4.38341	4.30946	4.28508	4.64616	4.40161	4.27825	6.35588	6.38687	5.47498	5.31808	5.5342	5.30578	4.3948	4.36613	4.86243	6.17356	4.3336	5.45747	4.38544	4.56093	5.97655	5.05306	6.51082	5.14978	4.59086	7.65689	4.30648	4.85384	6.23361	5.81824	5.87717	6.0236	6.18067	6.0826	5.835	6.1709	6.04897	5.97944	6.25031	5.76751	5.92825	6.25675	5.88168
ST6GAL1	4.21705	4.17949	4.59182	4.13475	4.22412	4.21743	4.18403	4.23714	4.16903	4.32247	4.21537	4.36853	4.5676	5.46752	5.14403	5.44014	5.34311	5.10801	4.20194	4.2356	4.3705	4.43138	4.63854	4.37586	4.36942	4.4044	4.35565	4.47674	4.43859	4.81143	4.54896	4.61138	4.20206	4.21976	9.10925	8.68453	9.16405	9.1944	8.54225	9.10663	9.7638	8.97671	9.00975	8.55616	8.72543	9.31171	9.52979	8.76871	9.04362
ECD	5.32511	4.97918	4.35392	4.62433	4.62052	4.79558	4.59706	4.90695	4.78744	5.08223	4.77073	5.10993	5.26273	5.39166	5.26151	5.1516	5.17676	5.49187	4.7938	5.37158	5.57673	5.09763	4.6011	4.66574	4.24221	4.72835	4.42318	4.85461	5.59474	4.99563	5.47317	5.09927	4.42991	4.7933	5.19461	5.48401	5.45629	5.34533	5.38675	5.57913	6.1718	5.40225	5.58154	5.48404	5.61706	5.81332	5.98924	5.6539	5.67095
ZSCAN2	4.71566	4.29498	4.39475	4.38122	4.28423	4.41108	4.3803	4.25571	4.36523	4.46997	4.56232	4.31058	4.69688	5.33043	5.54985	5.35853	5.24502	5.11315	4.43046	4.62859	4.61771	4.53738	4.63742	4.45997	4.3674	4.73564	4.55405	4.37867	4.3651	4.79437	4.94188	5.02174	5.0187	4.37346	4.89848	4.97324	4.89556	4.88578	4.75791	4.77912	4.71802	4.92485	5.11958	4.97727	5.28622	4.85758	4.8726	5.00633	4.54688
AAMP	5.85827	5.1879	5.88126	5.48234	5.47025	5.58532	5.31415	5.98264	5.67374	5.57975	5.63956	5.61247	5.92731	5.82416	6.36948	6.6573	6.61121	5.92828	5.83837	5.76955	5.95989	6.28788	5.84177	5.59057	4.38008	5.67723	5.35623	6.04183	6.25469	7.09855	7.11505	6.29061	5.21194	5.42359	8.2788	7.82046	8.32775	8.17028	8.18266	8.33187	8.0753	7.98688	8.2301	7.90709	8.06377	7.8077	8.15683	8.11637	8.2119
CLEC10A	4.35703	4.17491	4.13536	4.19031	4.39485	5.08084	4.62682	4.34286	4.31134	4.29168	4.43814	4.22465	4.36444	5.17107	5.28811	5.1507	5.19242	5.58121	5.178	4.59938	4.50659	4.87015	4.47806	4.5827	4.46719	4.68466	4.27292	4.39058	4.23722	5.58827	6.0749	4.46337	4.35558	4.61107	7.25817	7.88885	6.89779	7.55409	6.77854	7.03189	6.74306	5.99383	6.91586	6.41937	5.93332	6.66631	6.44505	6.88711	6.66805
GCNT2	4.22494	4.14259	4.43506	4.25295	4.1374	4.17813	4.28581	4.1502	4.14999	4.2261	4.24181	4.23837	4.30262	5.09835	4.98235	5.01526	5.04586	5.07726	4.25547	4.4583	4.36089	4.62641	4.24242	4.27048	4.40351	4.29294	4.23944	4.30232	4.40821	4.36936	4.2845	4.25736	4.5597	4.33144	3.02724	3.21944	2.96314	3.14957	3.38709	3.33276	3.40317	3.55799	3.22442	3.36696	3.25913	3.42875	3.06239	3.46067	3.22089
TPM4	6.78345	5.82681	6.87217	6.69962	6.19838	6.29314	6.44339	6.30563	6.35034	6.45197	6.55977	6.17599	5.75529	7.42381	6.81739	6.23195	6.39905	6.59881	5.14891	5.25598	5.84253	6.40415	6.05433	6.08493	4.35011	6.23255	5.31893	6.55732	7.68349	6.99918	7.28643	7.37632	7.22749	5.70887	5.01977	4.79299	5.05789	4.98033	5.04862	4.73849	4.76985	4.5771	4.61048	5.20874	4.86961	4.62746	4.72366	4.92218	4.80331
PCSK7	5.08289	5.00378	5.05563	4.60396	4.67353	5.18684	5.10923	4.70083	4.72224	4.21545	4.57117	5.1514	4.89776	5.07674	5.16444	5.36648	5.31155	5.00815	4.58652	4.51923	4.82967	5.11036	4.74699	4.5484	4.46023	4.38572	4.36654	4.74211	4.60791	5.01782	5.01399	5.37068	4.44605	4.4346	8.3202	8.13877	8.06332	8.03042	7.75034	7.8803	8.26283	7.80145	7.90978	7.55433	7.45895	8.08425	8.12203	8.06678	8.00854
SLC22A17	4.33525	4.71071	5.10257	4.5038	5.01408	4.37511	4.27913	4.66843	5.04845	4.53148	5.0058	4.59426	4.32988	6.01837	6.24982	6.96622	6.93999	5.77402	4.37003	5.0512	4.92643	5.1382	6.22222	5.45873	8.00824	5.22072	5.7891	5.35858	5.9169	5.24766	5.21753	4.93994	4.53864	4.35084	5.01039	4.58005	4.818	5.00325	4.76102	4.94871	4.81927	5.10912	5.34361	5.08353	4.83404	4.97286	4.40738	4.6942	4.88026
EFEMP2	4.35289	4.27446	4.44735	4.92354	4.39399	4.40806	4.27307	4.24682	4.31638	4.5576	4.32319	4.32971	5.48772	7.1876	6.03391	5.82473	5.38564	5.46597	4.44939	5.15821	5.84528	6.08715	5.36911	6.32186	6.91153	5.09703	6.37388	5.62591	7.7926	5.27133	5.46586	7.45479	4.31488	4.87725	5.83214	5.66408	5.63092	5.51559	5.87359	5.84823	5.31839	5.7653	5.99159	5.49194	6.13657	5.50189	5.61242	5.63971	5.74448
RBIS	7.0426	7.25718	4.5265	5.72349	5.56021	5.23127	5.38493	5.47742	5.22361	6.05643	5.30568	5.03767	7.17776	6.99886	7.19767	6.8746	6.58495	8.55404	8.37489	7.88902	6.37064	6.18063	5.91937	7.30133	7.03664	7.19054	6.91399	8.43855	7.79098	8.3462	7.65525	6.68475	6.44765	6.66382	5.54211	6.05454	5.51893	5.83204	5.8913	6.06088	5.6115	5.21342	5.49216	5.55986	6.02692	6.20329	5.70832	5.79629	5.64128
ZWINT	4.50142	4.18688	4.17427	4.19003	4.27064	4.16072	4.21518	4.26044	4.20489	4.71102	4.30534	4.31103	4.34075	5.76199	5.16054	5.15563	5.15967	5.12848	4.36483	4.32888	4.28766	4.60258	4.47799	4.2432	4.32837	4.31219	4.38956	4.3508	4.37324	4.42501	4.44083	4.28668	4.46601	4.27233	4.98932	4.98824	4.78866	5.00725	4.60818	5.30934	5.43125	4.4684	4.61505	4.60482	5.29787	5.86239	5.10633	4.89442	5.39062
PITPNM1	8.35917	7.74106	8.40923	7.67091	8.25109	8.33648	8.19668	8.36544	8.18236	8.26652	8.08032	8.25491	8.04995	9.10834	8.74652	9.51934	8.8629	8.82811	8.45345	8.99417	8.5629	9.07756	8.58923	8.30757	8.8888	8.86393	8.3033	7.98358	8.78736	9.70892	9.06511	9.49951	7.29422	8.12742	7.55076	8.04082	7.45481	7.05704	7.03658	7.29215	7.31574	7.38504	7.49216	6.92327	7.2195	7.65633	7.31122	7.21594	7.40485
DNAJB14	7.10086	6.54719	6.29136	6.68079	6.29458	5.75229	6.10241	5.64293	6.05042	6.06519	5.71934	5.83084	7.77731	7.98034	7.89996	7.46043	7.32232	6.81143	8.24619	7.60153	8.10453	6.2065	6.83424	7.92461	4.85435	7.69304	8.25567	8.17581	9.51663	9.07996	8.89543	8.20378	7.63465	7.69782	8.15546	8.20903	8.08475	8.23563	7.97502	8.48149	8.13041	7.79207	7.65964	8.13981	8.05864	8.75285	8.26112	8.28129	8.09718
APP	4.33009	4.27238	4.25668	4.18077	4.15578	4.23352	4.23633	4.33156	4.16397	4.12559	4.18429	4.27219	4.23643	5.04038	5.15519	5.08274	5.03524	5.06746	4.4066	4.60274	4.27698	4.24773	4.24672	4.36165	4.30377	4.2392	4.26975	4.34888	4.41393	4.33371	4.31442	4.42571	4.22013	4.19065	5.25645	6.37766	5.86823	5.702	5.79669	5.43344	7.05597	5.45547	5.76424	5.64509	6.18879	6.01705	6.6882	6.01065	5.39845
USP32	4.29343	4.4503	4.20278	4.31463	4.5171	4.54769	4.27622	4.48872	4.29702	4.32666	4.23323	4.46161	4.40206	5.16234	5.18436	4.97926	5.04569	5.11487	4.34452	4.35509	4.53976	4.25587	4.34516	4.54011	4.29025	4.34983	4.25173	4.42532	5.29181	4.41495	4.74227	4.4622	4.24468	4.40763	6.09682	6.65444	6.32884	6.53447	6.72971	6.35046	6.51686	6.62801	6.55802	6.13219	7.34915	6.73513	6.52631	6.43816	6.53153
DUS1L	5.74966	6.19018	6.08196	6.81899	6.3353	6.67534	6.58781	6.46364	5.95763	5.85228	6.20094	5.87336	5.85461	6.93591	6.6489	5.97262	5.95188	7.24182	6.09669	6.64779	5.90688	6.53863	6.13331	5.66376	4.33807	6.62695	6.19781	6.14783	6.3459	7.52051	6.90515	5.66078	4.30148	5.3163	8.25713	7.99519	7.96552	7.72695	7.3904	7.73058	7.83232	7.52161	7.61105	7.86809	7.36801	7.97162	7.91268	7.74015	7.73058
TAF12	6.31292	5.76585	5.08941	6.26743	5.40069	5.66669	5.99542	5.56266	6.06587	5.89345	6.03017	6.09523	7.88987	7.56277	7.62827	6.7711	6.89062	7.24305	7.48648	7.13879	7.53853	7.59577	7.02352	7.19639	4.36395	6.78498	6.90717	6.45197	8.68357	8.09602	7.75922	8.25931	5.88861	6.34268	6.55769	6.44953	6.64061	6.93451	6.50769	6.93517	6.95878	6.59667	6.7137	6.0997	6.13579	7.11544	6.90066	6.75862	6.61944
NKIRAS2	5.57128	6.0785	6.25251	6.65613	5.85675	6.2004	6.72319	6.69918	6.78349	6.45568	6.60838	6.53623	6.87141	8.00579	8.29258	8.31223	8.14516	7.86235	6.41353	6.71097	6.90563	7.94173	6.93696	7.19544	4.22144	6.808	6.67473	6.51441	7.69449	7.6804	7.91862	8.48937	4.28662	6.27314	7.00997	7.09165	6.78502	6.67999	6.66611	6.67196	6.74939	6.55721	6.75918	6.67999	6.31546	6.99306	6.71766	6.75524	6.66544
SLC35A3	4.90806	5.06809	4.17135	5.02076	4.95884	4.96114	4.5778	4.591	4.65374	4.84014	4.83897	4.259	5.94328	5.20789	5.86676	5.51933	5.41024	5.20843	5.97972	5.74805	5.83964	4.84901	4.83357	5.19753	4.64449	5.83989	5.28512	5.28992	5.98228	6.08308	6.39667	5.53167	4.6589	5.08887	5.13135	4.78676	5.30752	5.70275	5.32571	6.13223	5.82871	5.13214	5.21672	5.29239	4.75324	5.71741	5.81862	5.20394	5.17058
HNRNPDL	7.82547	7.34093	6.55195	6.70907	7.21909	6.40389	6.6523	6.3168	6.11934	6.25817	6.70487	6.51861	6.89471	6.03418	6.69538	6.22899	6.0871	5.88745	6.6233	5.37645	7.27147	5.92882	6.80051	6.25053	4.30068	6.94484	6.49678	6.12381	6.70809	7.3814	7.37338	5.81551	5.97639	4.98323	6.98777	6.78626	7.74679	7.72263	7.20977	7.59396	7.91495	6.86486	7.24843	6.5058	6.70421	7.16595	8.01274	7.33365	6.97665
CDK2	4.69077	4.40274	4.2305	4.32142	4.37403	4.24162	4.81075	4.19011	4.183	4.33555	4.26978	4.23273	4.57442	5.00762	5.17708	5.15755	5.2288	5.42509	4.37808	4.4015	4.65676	4.53585	4.3701	4.34588	4.34728	4.38677	4.29571	4.2843	4.62414	4.66877	4.71509	4.38049	4.47777	4.28494	4.81355	4.33927	4.64334	4.68621	4.2805	4.30132	5.21999	4.43609	4.54112	3.87715	4.38148	5.58794	4.79016	4.26954	4.56439
IL11RA	4.28681	4.29019	4.28289	4.25188	4.21862	4.24725	4.23679	4.23095	4.21496	4.18848	4.19571	4.20317	4.25069	5.00997	5.00301	5.10128	5.09206	5.03585	4.2193	4.32926	4.2482	4.2566	4.3206	4.39744	4.41899	4.3581	4.43821	4.33156	4.28418	4.32669	4.44432	4.8201	4.33028	4.17894	5.43768	5.41332	5.13887	5.39334	5.18507	5.1902	5.05543	5.27729	5.34335	5.33369	5.37551	5.22482	5.37844	5.10635	5.09673
HES4	5.22619	6.55307	5.73861	5.83449	5.68096	6.35034	5.95538	5.04486	5.3857	5.88417	5.07032	4.95089	8.35761	6.39539	6.07911	10.1492	10.6066	7.30395	6.19768	4.56511	6.61422	5.78269	7.81212	5.28886	7.29214	4.9928	4.93957	6.66872	4.56413	6.79069	6.24792	8.04085	5.95954	5.10123	5.57243	5.63239	5.36985	5.70961	5.77585	5.9842	5.27663	5.71082	5.76514	5.74925	5.86262	6.35935	5.73143	5.76369	6.02795
RPL12	11.1094	10.1984	10.3248	9.94609	10.6134	9.9228	10.1623	10.0889	9.9058	9.86606	10.1684	9.67237	10.9122	10.7347	11.6728	11.6536	11.4265	12.5351	10.8861	11.33	10.6191	10.7437	10.6664	10.3672	9.41038	11.5072	11.2352	11.0285	10.7713	12.0589	11.934	10.5938	11.0004	9.78494	12.7914	12.7677	12.7014	13.0155	12.2268	13.154	12.8212	12.4001	12.3893	13.1283	12.6092	13.1346	12.5202	12.8554	12.6655
CCDC125	4.46998	4.64526	4.26151	4.46263	4.34468	4.19266	4.14196	4.418	4.51747	4.41857	4.3763	4.24486	4.88712	5.80653	5.33137	5.43372	5.43821	5.06827	4.60083	4.81137	5.03765	4.65489	4.2758	4.93393	4.3814	4.3034	4.26858	4.38006	4.8983	4.92453	5.1156	6.45511	4.31472	4.7433	5.45809	6.11506	5.95526	5.82378	6.24383	5.72818	5.53009	6.03359	5.938	6.44386	5.92245	5.9443	5.90875	6.15383	6.0118
GLUL	4.5271	4.23106	4.32619	4.31642	4.41495	4.27076	4.41299	4.4923	4.31961	4.70807	4.48331	4.87948	4.80464	5.43727	5.49007	5.20079	5.16101	5.22676	4.96358	5.61731	5.21443	5.13753	4.73228	4.83041	4.3294	4.41401	4.91817	4.88497	5.18787	5.03853	4.89618	6.73211	4.1763	4.64654	8.81256	8.62144	9.99437	9.46436	9.88169	9.57693	9.61043	10.1088	10.1256	9.63911	8.82498	9.1658	9.73806	9.54912	9.6935
IGSF6	8.46475	7.7325	8.7135	9.0438	8.6015	8.24885	9.1705	9.03783	8.69156	8.64536	8.21197	8.7009	10.4303	12.0849	10.881	10.3687	10.4673	10.1064	8.01679	7.95122	10.7686	10.579	9.98061	10.1272	11.3966	7.97044	10.0021	8.97696	11.2194	10.5712	9.7134	10.8437	8.11695	9.8623	9.92126	10.5773	10.194	10.4029	10.6099	10.3403	9.53451	10.3868	10.2714	10.427	9.68526	10.3546	9.70487	10.5633	9.94258
S1PR1	7.26478	6.97185	6.50683	5.76149	6.94998	5.95147	5.28079	6.12644	6.19536	6.24489	6.57743	6.65896	5.67261	5.80014	6.49269	6.00947	5.80253	5.22969	6.30085	5.9462	6.35871	5.15841	5.5685	5.17791	6.04086	6.84937	5.69582	5.51932	8.74723	7.0152	6.62362	5.69339	4.53192	4.96741	7.97467	7.33057	7.61379	8.16803	7.20752	7.75261	8.2223	6.8311	7.22972	6.56803	7.25697	7.911	8.3045	7.33307	7.13635
RBBP4	5.38237	4.58398	4.41084	4.77073	4.68439	4.64314	4.46194	4.58079	4.82175	4.6865	4.80116	4.77123	5.00311	5.34317	5.3966	5.60818	5.54286	5.06142	6.2839	5.39161	5.12349	4.90888	4.89392	5.09426	7.80508	4.87155	4.98548	4.79998	5.41242	5.13258	5.22037	5.85897	7.0967	4.82437	7.9132	7.76302	8.05889	8.5257	7.64898	8.01052	8.93658	7.83693	8.19595	6.76645	7.39234	8.47975	8.88389	7.96556	7.97852
TEX10	5.18016	5.09326	5.71237	5.2932	5.59663	5.45428	5.46459	5.66476	5.37012	5.32832	5.38012	5.46514	6.40609	6.47212	6.2297	6.55305	6.74418	6.03946	5.65688	5.95241	6.118	6.22262	5.68696	5.97383	4.30293	6.67834	6.10365	6.33583	6.07831	6.85635	6.78689	6.25667	4.23836	5.01914	4.84211	4.30379	5.46846	4.98166	4.72787	5.39388	4.84402	4.50197	4.82319	5.02955	4.11787	4.92442	5.52874	5.17691	5.06311
TEDC1	4.43392	4.75152	4.82385	4.89828	4.64079	4.91985	5.07816	4.54562	4.81703	4.42693	4.78529	4.78373	6.10676	5.4684	5.45865	6.10766	5.74963	5.37034	4.73578	4.61686	5.73792	6.22138	6.41281	5.98634	4.35418	5.59438	5.07651	5.47072	4.62572	5.99903	5.73105	6.05142	4.29335	4.47738	6.29761	6.46547	6.43506	6.08005	6.25477	6.11264	6.23092	6.66758	6.49036	6.6505	6.56764	5.96182	6.51046	6.24107	6.24571
IL18BP	4.49656	4.48987	4.42371	4.1467	4.36412	4.16185	4.3327	4.60835	4.30721	4.36183	4.29081	4.46504	4.56065	5.34437	5.03183	5.07526	5.16961	5.09679	5.35837	5.31241	4.65342	4.44775	4.3455	4.43064	4.48343	4.39573	4.57165	4.47857	4.57537	4.42015	4.43974	4.89995	4.69487	4.64158	6.30537	6.01902	6.32405	6.19091	6.27599	6.47175	6.06518	6.22261	6.4864	6.3486	6.39604	5.97705	6.0477	6.33451	6.40283
XYLT1	4.25963	4.20461	4.15363	4.17206	4.28843	4.36617	4.39654	4.36252	4.33115	4.18783	4.2945	4.35571	4.46777	5.09605	4.97807	5.14006	5.06596	5.03473	4.253	4.37413	4.37336	4.34279	4.33354	4.23307	4.28664	4.32676	4.39502	4.26466	4.2988	4.33208	4.33362	4.41862	4.42	4.27299	6.94168	7.53332	6.80522	7.30627	7.22081	7.08757	7.92225	6.63607	6.84616	6.52513	6.94056	7.69577	7.89876	6.98433	7.06501
ATP5F1D	9.37416	8.69622	9.0256	8.85945	9.04695	8.97257	8.78864	9.10381	8.85084	8.36036	9.09471	9.03783	9.1806	9.86429	10.4067	10.8332	10.6148	11.0363	9.16391	9.82427	8.97911	9.62724	9.82783	8.77933	4.99576	9.93957	9.17434	9.07315	8.97825	10.8329	10.7327	9.53552	9.17315	8.45494	7.88925	7.68346	7.44536	7.59584	7.38028	7.39138	7.2494	7.3762	7.28993	7.40149	8.10485	7.38249	7.519	7.45866	7.60883
TLK2	4.85217	4.62403	4.8315	4.52366	4.24307	4.89654	4.17988	4.77401	4.42629	4.27485	4.31694	4.3195	4.70949	5.99392	5.31663	5.21607	5.32539	5.62003	4.88075	4.87166	5.16894	4.72162	4.53818	4.50812	4.60549	4.29365	4.48343	4.44348	4.87789	4.56954	4.76034	5.79529	4.35215	4.70862	6.72333	6.36426	6.87165	6.68147	6.80637	6.71415	6.83814	6.62158	6.83919	6.64468	5.75135	6.96107	6.86857	6.93942	6.86281
KCTD9	4.70198	5.18239	4.74792	5.09455	5.09718	4.40668	4.70432	4.24307	4.97689	4.88862	4.89054	4.46565	5.44367	5.28943	5.65945	5.65292	5.34888	5.4	6.08458	6.10918	5.20202	4.63571	4.44875	5.0166	4.5646	5.57429	5.79957	5.93291	6.66038	6.27891	5.83868	4.71174	4.26476	5.01944	5.33618	5.10861	5.35344	5.64653	5.19552	5.91867	5.72575	5.10767	4.83289	4.83189	4.9498	5.93579	5.46299	5.54117	5.36365
PIGO	4.60539	4.76105	5.20909	4.81264	4.78228	4.91175	4.77768	4.45841	4.87617	4.55653	4.52814	5.04028	5.47716	5.64964	5.56693	5.81786	5.79878	5.34397	5.01764	5.51808	5.18832	5.28498	5.06385	4.87525	4.37186	5.43721	4.64674	4.87983	5.49956	5.9145	5.63481	5.48842	4.29769	4.71298	6.26976	5.85636	5.97819	5.94187	5.91927	5.86915	6.2294	5.87797	5.85841	5.8331	5.89978	5.73024	5.84458	5.84076	5.95065
ZZZ3	6.03658	5.72157	4.39082	5.05037	5.48635	4.84806	4.8064	4.92621	4.76709	5.00915	4.87634	5.07142	5.41994	5.24998	6.41946	5.50655	5.38611	5.41892	6.70754	5.52605	5.94988	4.895	5.10493	5.22938	4.32386	6.26109	6.01055	5.54106	6.04578	6.68658	6.8448	5.45228	4.68776	5.39827	5.69927	5.0478	5.437	6.31925	5.21894	6.35646	6.34336	4.46422	5.11392	5.0343	5.78589	6.62658	6.11911	5.43159	5.48375
UBL7	5.56799	4.63483	4.88081	5.13182	4.79858	5.81787	4.61412	5.53277	5.40596	4.64896	4.9718	5.6807	5.50922	5.47789	5.3402	5.40286	5.20468	6.24455	5.27957	4.61085	5.67646	5.55099	5.50785	4.60651	5.96242	5.04172	4.23683	4.53041	5.49305	5.46946	5.50774	5.36942	4.43805	4.77492	8.1822	8.1921	8.09674	7.87704	7.99958	8.09994	8.23474	7.90148	8.38849	8.03402	8.32379	8.23032	8.16121	8.17419	8.01846
KLHL7	4.30612	4.19424	4.21041	4.20046	4.29686	4.23103	4.87171	4.26105	4.2371	4.15904	4.15622	4.13794	4.29087	5.08578	5.00325	5.0236	5.00397	5.4938	4.28643	4.22155	4.21661	4.38475	4.31659	4.20557	4.30363	4.24813	4.29304	4.42053	4.47838	4.26447	4.32734	4.39094	4.27809	4.33871	3.03656	3.06333	3.17727	3.70734	3.02819	3.35953	3.56978	3.40304	3.28253	3.27312	3.21176	3.54555	3.45907	3.38556	3.35684
TBX1	4.79748	5.62533	4.43552	5.15724	4.90096	4.27332	5.19656	5.34438	5.52797	5.2898	4.95827	5.02492	5.4422	5.62344	5.68173	5.96081	5.80863	5.27731	4.65464	6.02208	5.05792	5.33014	4.62078	5.1277	4.64012	4.77449	4.47395	5.21996	6.48306	5.60083	5.62854	6.9132	4.95384	5.22739	4.83204	4.6184	4.64849	4.56371	4.64849	4.34735	4.42511	4.6131	4.80521	4.95909	5.13524	4.37118	4.57378	4.80494	4.45965
CORO1B	5.71381	5.86701	5.86038	5.95603	6.06321	6.4334	6.88489	6.77804	6.39695	5.72474	6.07808	5.79648	6.73284	8.26272	8.49169	8.60704	8.28417	8.12558	7.15521	7.45278	7.97622	8.29427	8.75944	8.04896	5.33314	8.064	7.80546	7.72114	7.16364	9.37233	9.4992	8.56178	5.26775	6.83876	6.77362	6.76034	6.64672	6.53631	6.59278	6.75128	6.74263	6.3133	6.61087	6.53485	6.37379	6.7635	6.42605	6.38694	6.56428
TIMM9	5.71537	5.93186	5.49241	5.60186	5.51949	5.49927	5.3656	5.53246	5.36023	5.54509	5.44006	4.96507	6.12601	5.71421	6.40278	6.12653	6.34075	8.6196	6.57595	5.96565	5.7359	6.14941	5.83341	5.90855	4.38259	6.3371	5.87732	6.2281	6.34905	7.08061	7.24033	6.10469	4.34055	5.83448	6.85386	6.63183	6.45755	6.63927	5.67846	6.38973	6.52028	5.63204	5.78426	6.35438	6.79926	6.98346	6.34254	6.38376	6.16775
FZD2	4.52796	4.95013	4.91543	4.65471	4.79066	5.118	4.82979	4.95906	5.52311	4.35435	4.8514	4.68861	5.23482	6.47781	5.71956	5.80768	5.55178	5.26247	4.99013	4.643	6.50934	7.37429	5.75144	5.56673	4.27522	5.87093	5.74395	6.05897	4.91975	6.81009	6.88176	4.82659	4.21756	4.66993	5.943	6.35617	5.66223	5.47418	5.62792	5.59953	5.86517	5.62804	5.88013	5.61101	5.28843	5.33574	5.92516	6.12229	6.22114
ZFAND2B	6.6661	6.20377	6.51468	6.78495	6.32028	6.54361	6.08313	6.9369	6.89762	6.34848	6.81356	6.45111	7.42569	8.82313	8.80662	8.90459	8.82636	7.73618	7.6466	8.92572	7.94626	8.53221	7.88426	7.86956	9.25424	7.58133	7.4995	7.58632	8.52574	8.84606	8.85693	9.56808	6.92003	7.80437	7.82027	7.86212	7.49837	7.49269	7.51859	7.37484	7.4832	7.17193	7.30193	7.43806	7.62048	7.69031	7.36648	7.50482	7.50625
PDPK1	5.65348	5.35582	5.29439	5.54802	5.28782	5.48414	5.50152	5.61608	6.01242	5.76369	5.51395	5.52557	6.08856	6.6059	6.09596	5.48911	5.68729	5.37905	4.55237	4.70856	6.74828	6.86888	5.31118	5.58291	4.46807	5.0775	4.44289	5.02703	6.6958	5.77752	6.83727	7.77866	4.39213	5.40044	7.21732	7.51206	7.74755	7.37183	7.60731	7.33062	7.44798	7.8992	7.72143	7.48719	7.12279	7.58216	7.90416	7.50499	7.90387
C6orf62	9.62295	8.77671	9.27818	8.68105	8.67573	8.37838	8.32235	7.96499	8.49962	8.42112	8.4504	8.37298	9.93164	9.08309	9.65678	9.07499	9.20313	9.34098	10.8846	10.2668	10.0504	8.24565	8.75797	9.41038	5.29527	9.25661	9.54565	9.64394	11.2572	10.4325	10.5193	9.97556	9.34578	9.54223	9.71465	9.93395	9.95578	9.97124	9.82353	10.017	9.94984	9.62092	9.61925	9.8366	9.69075	10.2967	9.9816	9.71764	9.9816
NEK2	4.2767	4.17366	4.15881	4.3829	4.34802	4.35786	4.23089	4.1688	4.15419	4.12944	4.17104	4.24099	5.27748	5.03402	4.97645	5.19121	5.1966	5.3693	4.34794	4.39449	4.36899	4.39224	4.26173	4.2882	4.24761	4.58941	4.26392	4.44304	4.70005	4.38009	4.35031	4.37866	4.86204	4.45207	2.90268	3.14763	3.02254	3.14781	2.9758	2.98666	3.00477	2.85925	2.75479	3.48939	3.29092	3.20987	3.13372	2.9164	3.35699
FGF13	4.23547	4.14529	4.44968	4.21831	4.31091	4.15594	4.247	4.25509	4.20899	4.17805	4.23394	4.16898	4.50343	5.17007	5.19687	5.88128	5.53362	5.11863	4.3425	4.27534	4.24573	4.21843	4.33324	4.30086	4.3433	4.27451	4.25636	4.25756	4.2829	4.2826	4.30188	4.23414	4.1983	4.16698	2.67472	2.75648	2.79331	2.79914	2.62587	2.64904	2.73928	2.95995	2.8675	2.5266	2.46569	2.76817	2.51167	2.6656	2.79445
CHFR	8.17003	7.50944	7.61172	7.91056	8.0144	7.819	8.06263	7.88405	7.7894	7.77548	7.90968	7.74667	9.70523	9.68532	9.52018	9.85692	9.81406	8.91239	9.02073	9.96771	9.87841	9.90117	9.40594	9.64669	9.50795	9.753	9.41649	9.33407	10.3435	10.2476	10.1204	10.696	7.7285	8.80282	4.08637	3.96092	3.98902	3.92525	4.4428	4.13753	3.92524	4.12939	3.98836	4.12251	4.36682	3.93945	4.05452	4.15076	4.0791
OGFOD1	4.19187	4.1322	4.17288	4.19854	4.1594	4.1035	4.17871	4.15458	4.18424	4.26064	4.14795	4.19067	4.1844	4.99341	5.02022	4.99127	5.00022	5.05187	4.25282	4.18655	4.34074	4.29969	4.23432	4.39536	4.2492	4.31974	4.23062	4.30405	4.31961	4.30719	4.29318	4.21795	4.23695	4.3115	6.38661	5.85215	6.76515	6.26144	6.39919	5.97767	6.64849	6.04722	6.49083	6.11598	5.72982	6.62658	6.60787	6.38529	6.33314
UBASH3B	5.38286	5.55065	5.06113	6.09329	5.85458	5.63798	5.84142	5.73861	5.86652	6.11497	5.80436	5.00378	7.33926	7.2952	8.25454	7.53678	7.12082	5.66802	8.35577	8.67973	7.72948	6.71319	6.28397	7.45937	8.11196	7.15755	7.48216	7.77422	8.69801	8.46695	8.18559	8.17235	6.27314	7.11073	3.61282	3.36054	4.14397	3.98748	3.60714	3.85574	3.84122	3.58712	3.83456	3.87054	3.5864	3.92295	3.7842	3.6584	3.6048
RPL7L1	4.39382	4.32882	4.24089	4.26835	4.42699	4.22901	4.22365	4.36607	4.33274	4.17568	4.28515	4.36477	4.33581	5.0866	5.16002	5.14385	5.01632	5.29224	4.56041	4.54657	4.60824	4.55054	4.32802	4.45297	4.73392	4.33901	4.41901	4.42363	4.47063	4.35439	4.38533	4.43649	6.86823	4.57381	9.22733	9.17672	9.21195	9.19089	9.09717	9.25322	9.2734	8.83583	8.90852	9.04624	9.26996	9.1328	9.2514	9.12193	9.06544
NAMPT	8.51337	9.07764	8.92154	9.37362	9.08439	8.65493	9.54592	8.80713	9.22021	9.84407	9.19674	9.65943	10.3214	10.3497	11.1381	9.00674	9.41574	8.83906	11.7252	9.4862	11.1309	9.94571	9.88561	11.3461	5.14254	7.74407	10.4969	9.28945	12.9598	10.9493	11.4936	11.6665	8.94713	10.0957	7.96108	7.75837	9.37677	9.26314	8.84342	9.13325	9.13549	9.71652	9.46574	8.0772	5.76823	9.49384	9.17027	8.59174	9.02709
SMC6	4.24111	4.14581	4.20033	4.21516	4.27552	4.2381	4.39554	4.14524	4.15578	4.28341	4.31318	4.2106	4.41031	5.02104	5.50948	5.09223	5.11544	5.08841	4.22115	4.23351	4.65158	4.29774	4.25992	4.56193	4.23287	5.07535	4.61224	4.75497	5.55242	5.45099	5.30062	4.25466	4.19818	4.17407	5.7275	5.75388	5.67048	5.71584	5.19887	6.0361	6.6704	5.37665	5.30213	4.9549	5.46116	6.63828	6.55983	6.27658	5.87479
AGPAT3	4.43702	4.58493	4.43548	4.31795	4.64965	4.34875	4.46199	4.71291	4.72234	4.73112	4.61685	4.417	5.37755	5.18592	5.24365	5.48894	5.40711	5.14048	4.34936	4.33862	5.56689	4.95509	5.2362	4.75614	5.25495	4.60067	4.46014	4.64584	4.28805	5.07014	5.10724	5.63271	4.20605	4.52682	5.64228	5.52646	5.33192	5.46359	5.48435	5.62335	5.29406	5.31642	5.745	5.68831	5.4785	5.00961	5.42092	5.42283	5.35235
MYL12B	10.9037	10.4737	10.1209	10.4344	10.2101	10.3785	10.3621	9.98388	10.2031	10.3828	10.0671	9.97095	11.8644	11.9577	12.1489	12.1709	12.2558	11.7286	12.1857	12.0163	11.8131	11.5255	11.3557	12.0419	11.9335	11.6061	11.7306	11.4702	13.3224	12.5746	12.2402	12.7555	10.9138	11.4812	11.6582	11.6569	11.3386	11.7594	11.2442	11.4427	10.9746	11.2967	11.3169	11.1228	11.3825	11.8138	10.8887	11.6835	11.3409
ZER1	5.68057	4.82357	5.56614	5.51319	5.25498	5.49264	6.08281	5.65442	5.53708	5.43049	5.51422	6.33591	5.24673	6.53508	6.19691	5.85127	6.22164	5.14471	6.70434	6.37131	5.48026	6.39347	5.58771	5.37537	4.40807	5.29653	6.30119	4.75325	6.75832	5.8617	5.82369	7.5801	6.16125	5.1878	4.97065	5.03626	5.72443	5.15312	5.25132	5.63302	5.038	5.95872	5.82015	5.44216	5.24761	4.63525	5.47173	4.95435	5.15847
MKNK2	8.15678	6.76915	8.52746	7.26006	7.59457	8.30837	8.13709	8.37097	8.2652	7.72525	7.88811	8.19337	7.85587	8.55523	8.18221	9.2597	9.17279	7.85802	7.02997	7.33653	7.87913	9.03464	8.22676	7.84395	5.69403	8.03504	7.25023	7.12905	9.51115	8.84543	8.34658	9.76762	8.18675	7.82134	10.1268	10.4847	9.99722	9.67377	9.83058	9.67035	10.1007	9.91131	9.86583	9.94014	10.2945	10.321	9.79355	9.83058	9.91447
EPB41L5	4.75262	4.13647	4.26756	4.26947	4.15977	4.3035	4.25483	4.2315	4.15165	4.16852	4.15791	4.279	4.31738	4.9901	5.0203	5.0866	4.99186	5.07633	4.35073	4.54297	4.53913	4.39531	4.24751	4.24474	5.4461	4.30087	4.31868	4.46598	4.40061	4.38196	4.3764	4.34619	6.14336	4.26011	4.06188	3.72562	3.75478	3.83062	4.09716	3.77563	3.65172	4.1779	3.98836	4.04398	3.84834	3.64639	3.69514	3.84931	4.13446
NUDT1	5.38921	4.38439	4.32634	4.77318	4.50032	4.9684	4.70765	5.15344	4.87642	4.67504	4.97603	4.88587	5.82511	6.07309	5.7786	5.65241	6.03758	6.83937	6.23762	5.7057	4.90492	5.40351	5.17235	5.19153	4.28619	5.16883	5.45688	5.52649	5.38336	5.98983	5.56403	6.16941	4.29943	4.86769	6.57432	6.38606	6.20757	6.29781	6.2864	6.68505	6.11714	6.28098	6.50674	6.41537	6.05528	6.45531	6.16576	6.25666	6.20983
PARD6A	4.38343	4.7664	4.95676	4.43404	4.84403	5.40221	4.99418	4.50253	4.86236	5.07272	4.80534	4.79132	6.45409	6.12198	6.2604	6.25166	5.74141	5.14436	5.57518	6.70982	6.95951	6.79575	6.09631	5.70624	4.58357	5.76221	5.94766	6.68124	5.51599	6.84332	6.51159	6.65536	4.27174	5.09119	6.96878	6.85409	6.87282	6.99103	6.78997	6.9855	6.61406	7.17917	6.96471	6.93246	7.03105	6.43942	6.73083	6.85074	6.87793
BCL2L1	11.3925	9.20075	12.8314	9.66081	10.1172	11.3689	10.4553	11.5423	11.2503	10.3379	11.8509	12.3661	8.31211	10.6544	11.4987	12.1913	11.702	9.60725	11.6933	11.0492	9.69677	8.81832	9.98273	9.20406	8.06523	8.44334	8.72334	8.82769	10.3999	9.85199	9.87899	9.76558	11.1066	9.44886	5.78671	5.14966	7.34459	7.29359	7.27945	7.69301	7.17644	7.47943	7.63373	6.5057	5.72386	5.21555	6.7664	6.56147	6.87113
AIDA	4.31059	4.2294	4.83642	4.36702	4.15895	4.28997	4.58233	4.21614	4.39773	4.30379	4.16473	4.17824	4.63574	5.07038	5.09684	5.15631	5.15194	5.32466	4.55912	4.49098	4.33306	4.40765	4.42478	4.55091	4.42718	4.22971	4.63203	4.35268	4.34845	4.45889	4.30395	4.29222	4.37328	4.4462	6.93496	5.86383	7.17299	7.45681	6.43739	7.60285	7.58077	6.94966	6.87197	6.21663	5.3503	7.37646	7.36837	7.04498	7.26353
ZDHHC20	4.43237	4.4469	4.1866	4.163	4.17129	4.30289	4.20442	4.46321	4.15153	4.35648	4.2542	4.47219	4.78666	5.14302	5.16016	5.10086	5.04287	5.02497	4.73532	4.35195	4.49115	4.31626	4.31224	4.74393	4.42468	4.4456	4.44653	4.39086	5.90229	4.83442	4.48676	4.55874	4.37391	4.65128	8.53766	8.4764	8.15055	8.46168	7.77542	8.97147	8.78839	7.83247	7.39009	7.58713	8.67805	8.94635	8.65324	8.11808	8.41224
COX6C	9.99211	9.23063	6.78737	7.13129	7.27524	6.96661	7.06929	6.8332	6.77333	8.05677	6.65796	6.54769	9.64822	8.43918	9.15972	9.21729	8.65153	10.8379	10.1348	9.33002	8.2989	8.60651	7.85902	9.44109	7.18798	9.45742	8.85549	9.85925	10.2269	10.7044	9.68375	8.69484	8.86499	9.14119	7.23233	7.27868	7.01536	7.79667	6.61357	7.88675	6.80929	6.51272	6.44827	7.01893	7.64702	8.34942	6.47136	7.30132	7.57093
GCC2	4.44445	4.16171	4.15301	4.20769	4.18887	4.26179	4.45164	4.27535	4.18067	4.32151	4.26407	4.31753	4.5237	5.15342	5.06406	5.10032	5.04921	5.17409	4.2408	4.38208	4.31401	4.32623	4.32121	4.34921	4.32834	4.3397	4.38077	4.34523	4.46386	4.31606	4.39156	4.43275	4.59701	4.29476	7.72658	7.73864	8.07209	8.19895	7.868	8.46716	8.71236	8.00031	8.10215	7.62841	8.05566	8.55105	8.10011	7.9888	8.12953
CD1C	4.40503	4.58427	4.60732	4.22218	4.56292	4.29916	4.42129	4.25089	4.26908	4.36128	4.34304	4.27886	4.37824	5.85323	5.81272	5.7739	5.65915	5.37506	4.40688	4.37601	4.59675	4.9062	5.91348	4.8699	7.75296	5.38429	5.90045	4.81428	5.07132	5.43403	6.651	4.5979	4.24752	4.49187	7.53134	8.05981	6.97147	7.19913	7.29864	7.35055	7.65426	6.92281	7.14354	7.47555	7.46216	7.53453	6.81845	7.66969	7.44387
ZMAT3	7.48911	6.61158	7.07345	6.48038	7.24148	6.93426	6.95113	7.09822	7.09917	6.87629	6.90928	6.91536	8.11032	8.91335	8.10194	7.40933	7.3105	7.09993	7.17876	7.49813	8.47642	8.82352	7.71951	7.63531	4.33826	7.8192	6.43421	7.02127	8.22556	8.83793	9.03044	8.90462	7.84611	6.91316	4.05248	3.99643	4.14678	4.47591	4.271	4.30256	4.42782	4.76741	4.57152	3.97537	3.92862	4.12814	4.18971	4.1648	4.15467
HMGB2	7.36132	6.65521	5.19053	6.44116	5.58072	5.39933	4.77356	4.83128	5.13865	6.55108	5.45936	5.03798	8.26325	8.22692	7.83406	7.87874	7.43507	9.00496	8.11068	7.67799	6.51632	6.71553	5.55071	7.69833	6.36409	6.58805	6.93452	6.86353	9.61988	8.50574	7.31913	9.25613	8.16185	7.69807	8.6403	9.0753	8.49283	9.13409	8.50225	9.35929	8.50003	8.72507	8.45603	8.1197	8.71401	9.76027	8.51182	9.02965	8.55857
ADCY9	4.48463	4.49476	4.31195	4.14528	4.44835	4.21501	4.40077	4.45893	4.56249	4.28451	4.29929	4.39952	4.34941	5.03562	5.44811	5.14837	5.09113	5.00028	4.56652	4.20789	4.32683	4.86266	4.20636	4.32683	4.34892	4.8271	4.32887	4.37397	4.20826	5.14379	4.76531	4.25624	4.27223	4.28432	5.78165	6.06549	5.50179	5.57541	5.792	6.16783	6.37293	5.93288	5.16877	5.51726	6.11389	6.1322	6.28417	6.03735	5.69749
ELK1	5.28157	5.59073	6.35809	5.39277	5.66343	5.8642	5.57352	6.0197	5.56788	5.43515	5.76464	5.91316	6.71219	7.15124	7.21198	6.97609	7.18705	7.89246	6.4127	7.73333	6.77752	7.25142	7.23819	6.96525	7.77514	6.55217	6.86336	6.74946	7.26875	8.1184	7.53634	7.79395	5.79833	6.03986	8.15971	7.96266	7.81335	7.82806	7.98447	7.88008	7.87598	7.90504	8.03331	7.96588	7.95892	7.42169	7.74212	7.66328	7.84992
TUBBP5	4.88644	4.15428	4.3623	4.25276	4.28331	4.27444	4.46427	4.38321	4.20545	4.3271	4.30428	4.23321	4.38602	5.19307	5.209	5.14471	5.09379	5.14919	4.48844	4.65244	4.36945	4.30823	4.26221	4.3131	6.58077	4.32312	4.37767	4.29188	4.41656	4.28371	4.19096	4.51564	4.41728	4.39798	3.34252	3.23784	4.13555	3.52545	3.72717	3.56004	3.42103	3.61377	3.97602	3.66026	3.62272	3.69563	3.38863	3.67389	3.87938
PTPN23	4.50025	4.95299	4.31644	4.80748	5.28179	5.55431	5.25918	5.79365	5.09701	5.17858	5.18165	5.00527	4.59029	5.94899	5.34901	5.61924	5.71163	5.14317	4.54408	4.42586	4.57516	5.30639	4.38301	4.47205	4.3667	5.15334	5.35683	4.90268	5.25703	5.27102	4.81671	5.01248	4.43938	4.74058	3.91599	3.76939	4.14581	3.9141	4.23371	3.90212	3.85912	4.40864	4.54415	4.26754	4.19877	3.87025	3.96384	4.34691	4.17007
HAPLN3	5.04358	5.26704	5.62558	5.25065	5.81333	4.96507	4.75868	5.62191	5.04905	4.99326	5.43371	5.12494	5.61375	5.27654	5.86466	5.54796	5.76465	5.25304	4.33375	4.30381	5.18802	5.36576	5.50952	4.45502	4.28687	6.14154	6.15762	5.92275	5.19793	6.23377	5.20934	4.81276	4.24963	4.52165	7.34163	7.22912	7.31603	7.34844	7.27008	7.39971	7.16538	7.08904	7.26866	7.34871	7.28612	7.3124	6.96579	7.14576	7.36508
ATP1B3	5.85362	5.62255	5.9176	5.38915	5.3513	5.81513	5.685	5.64752	5.72053	5.43163	5.60258	5.05537	6.62787	5.70634	6.08271	5.68007	5.6106	8.2334	4.92643	4.39355	6.14042	5.69035	5.63842	5.69669	4.29568	5.73349	4.61551	5.27581	5.18172	6.37964	6.53559	6.40756	4.31342	4.92026	9.39483	9.45656	9.34633	9.3757	9.05152	9.44668	9.78815	9.18813	9.16998	8.92563	9.058	9.37279	9.67491	9.36209	9.51251
ZNF24	4.4086	4.79656	5.23521	4.29933	4.74964	4.2462	4.36509	4.32277	4.30717	4.39168	4.36857	4.60792	4.54726	5.40068	5.28484	5.1813	5.19344	5.00342	4.37645	4.26513	4.67045	4.68414	4.36414	4.80601	6.43784	4.56284	4.32619	4.43957	5.10064	4.88499	5.14144	4.43005	4.53096	4.55422	3.67989	3.47139	4.00747	3.97594	3.70443	4.35087	3.60505	3.89447	3.89447	3.70743	3.6742	3.7063	3.82947	3.68811	3.96512
TESK2	5.1233	4.97823	5.04979	4.9413	5.28382	5.49339	5.32883	5.29212	5.29623	5.15171	5.5533	5.30344	5.87331	6.84913	6.34879	6.43492	6.6367	5.20367	6.13192	6.61276	5.82279	5.56985	5.89382	5.67766	4.53242	5.28966	6.16804	5.06421	7.41539	6.34378	6.87378	6.89265	4.42732	5.58103	6.90837	6.85409	6.94706	7.16158	6.90055	6.99759	7.13655	6.84246	7.17758	6.68249	6.82884	6.78241	6.78341	6.95102	6.91829
ASB13	4.37113	4.6562	4.29438	4.34335	4.54715	4.66725	4.31391	4.91265	4.66981	4.46188	4.45514	4.27002	4.35215	5.37877	5.57925	5.49303	5.31815	5.12648	4.87439	5.25554	5.22781	5.45899	4.73808	5.07278	4.22328	5.04943	4.26022	4.3381	4.43541	5.22733	6.19261	5.11836	4.28855	4.55173	6.81746	6.91396	6.72757	6.83978	6.85726	6.7969	6.6119	6.491	6.55603	6.96051	6.877	6.75354	6.84433	6.65645	6.9346
FCGR1A	4.54521	4.8456	4.17781	4.5109	4.4559	4.1997	5.37946	4.71848	4.39917	6.2197	4.36571	4.4043	8.29308	6.35847	7.01607	5.98921	7.95368	5.07786	7.46276	4.66409	6.40415	5.54644	6.31954	6.07966	9.15153	5.54683	7.70877	7.94581	8.81174	7.08763	6.14809	8.25574	4.26417	6.10525	2.86917	3.07439	3.10865	3.0853	3.12547	2.73806	2.86269	3.06319	2.89559	3.18738	3.18085	3.05585	3.32285	2.98865	2.97799
KHNYN	7.17926	7.02828	7.21577	6.66352	7.60239	7.40013	7.31843	7.42702	7.32136	7.29656	6.94523	7.7806	7.37391	8.44487	7.86068	8.38928	8.64799	7.72418	6.21135	6.53654	7.18393	7.78539	7.90319	7.4171	4.28934	7.06655	7.72668	6.66624	8.30715	7.95103	8.05994	8.92019	5.25597	6.89822	7.62526	7.45647	7.69531	7.69963	7.75659	7.64657	7.70796	7.8443	8.19003	7.37752	7.32133	7.42188	7.7326	7.85491	7.33298
ITGB2	11.9056	11.5384	11.76	11.4958	11.7546	12.6081	12.6247	12.2029	12.3847	12.2485	12.3895	12.5402	13.501	13.6759	13.3304	13.3018	13.4353	12.4776	13.1556	12.9555	13.5837	13.285	13.2451	13.2317	13.7103	12.5595	13.2046	12.4225	13.6255	13.0504	13.3267	13.6424	11.8808	12.3157	10.0689	9.92327	10.5658	10.2238	10.3197	9.63193	10.9281	10.5374	10.4752	9.33207	8.5589	9.83593	10.8505	10.1752	10.5404
RGL1	4.58178	4.80554	4.22002	4.32611	4.5374	4.65189	4.24566	4.23308	4.44518	4.67527	4.48592	4.18221	4.88011	6.06901	5.84019	5.27988	5.72138	5.32314	6.75936	7.16448	6.19077	6.18292	4.69197	6.55124	7.62581	4.96267	4.63808	5.3261	7.36672	5.94099	7.16551	6.95421	4.34015	6.26659	6.48067	6.51709	6.4904	6.38854	5.9711	5.97515	5.97113	6.06926	6.345	6.64689	6.36131	6.16842	6.18127	5.96987	6.28675
TRAF7	4.18898	4.2064	4.33718	4.27031	4.18307	4.22517	4.42073	4.23095	4.13656	4.21715	4.11171	4.13376	4.31545	4.94075	4.9452	4.98496	4.96889	5.14521	4.1734	4.20892	4.23203	4.318	4.27293	4.24345	4.30328	4.18291	4.21996	4.34944	4.32663	4.48163	4.22569	4.35095	4.17353	4.14209	6.78544	7.02145	6.6577	6.71665	6.81894	6.52104	6.84549	6.71498	6.82588	6.8769	6.96406	6.44421	6.71665	6.76437	6.71665
ACSL3	4.54675	4.15717	4.20986	4.35344	4.44272	4.21561	5.12771	4.34047	4.39804	4.52299	4.30385	4.16014	4.99668	5.07406	5.05738	5.15688	5.11562	5.01354	4.96063	4.52253	4.87816	4.79442	4.37743	4.42167	4.35584	4.48221	4.60912	4.3616	4.61262	4.57834	4.86984	5.20095	5.67472	4.42999	6.7827	6.65885	6.45203	6.74136	6.30516	6.80727	6.95582	6.26469	6.02799	6.11882	6.80015	7.23704	6.64537	6.44227	6.45791
OAT	5.99292	5.80351	6.05439	5.1213	5.40413	5.14762	5.38747	5.22888	5.5434	5.29582	5.51256	5.60636	5.86478	6.43518	6.43141	5.48972	5.28357	6.77631	6.54658	5.21084	6.77597	5.45871	6.23579	6.09344	4.63424	5.85313	6.289	5.68299	8.5828	6.20933	7.06175	7.09079	4.83851	6.32691	8.34886	8.11935	8.26971	8.63896	7.81334	8.43911	8.497	8.32544	8.09074	7.54354	8.0332	8.73577	8.31685	8.12373	8.26363
RPL36	5.77335	7.06767	6.9363	6.61413	6.93821	6.73047	6.86425	6.84927	6.32268	6.82662	6.62368	6.38926	6.59948	8.25215	8.80745	8.66275	8.38928	9.47371	7.09561	7.57151	6.36706	7.41295	7.26049	7.04531	8.74118	7.71971	7.49651	7.45166	7.76709	9.17063	8.91058	7.6557	7.22999	6.31026	11.1663	11.3014	11.108	11.0734	10.5105	10.9758	11.0136	10.2603	10.4341	10.9543	11.2559	11.5108	10.307	10.9757	10.4954
TXN2	4.38806	4.92662	5.45992	5.2787	4.96306	5.21309	4.81951	5.01693	4.84293	5.09688	4.95299	4.6066	5.53022	6.86715	6.59904	6.14027	6.01777	5.50661	4.56612	5.60913	5.02093	5.35811	5.71678	5.41969	4.43297	5.30383	5.5113	5.92458	5.46647	6.79996	6.53825	6.20365	4.31141	4.90811	7.45653	7.71695	7.35204	7.31995	7.31185	7.52009	7.27634	7.18587	7.51604	7.52314	7.74839	7.45089	7.1748	7.35123	7.31185
KDM6A	4.91899	5.75368	5.13537	5.11182	5.63859	5.41333	5.39915	5.44274	5.09671	5.20481	5.49783	5.35024	6.4679	6.39009	6.47082	6.24173	6.31024	5.36961	6.7904	7.59613	6.18983	5.71642	6.04832	6.01553	5.31186	6.61025	7.17662	5.86095	8.39065	6.51395	7.54139	7.79652	4.95105	5.90343	4.90787	5.4962	5.99916	5.836	6.12842	5.82411	5.97331	5.61299	5.89407	6.12854	4.57223	5.10366	5.33469	5.1981	5.5062
WDR74	4.553	4.57193	4.36644	4.37176	4.53314	4.36409	4.38852	4.29639	4.5872	4.16474	4.54844	4.59277	4.73689	5.33892	5.31529	5.32238	5.23166	5.44654	4.76689	4.47485	4.92655	4.63843	4.67056	4.63482	5.77119	4.65517	4.59963	4.59613	4.76034	4.71946	4.78116	4.88545	4.44564	4.6723	6.69623	6.3605	6.33903	6.2666	6.56749	6.41835	6.34816	6.64008	6.5317	6.3486	6.7725	6.20765	6.34251	6.35592	6.30854
ATAD1	6.07312	5.34039	4.86083	5.00281	5.39933	4.75384	5.29623	4.47942	5.07546	4.99288	4.97121	5.02411	5.82826	5.1246	5.81402	5.37302	5.23524	6.37641	6.16303	5.01115	5.60982	4.74512	5.24699	5.52871	5.06913	5.74111	5.87161	5.18296	7.36813	6.29123	6.55509	5.54413	5.43824	5.26848	6.81309	6.67823	6.84273	7.40137	6.44989	7.5747	7.61214	6.22365	6.41744	6.25288	6.75206	7.68904	7.45381	7.00955	6.79286
CLEC7A	4.19065	4.2296	4.25633	4.31421	4.17116	4.13942	4.14543	4.11273	4.24037	4.26168	4.1497	4.28489	4.23273	5.14902	5.06736	5.15642	5.13245	4.96971	4.30646	4.20677	4.20512	4.20404	4.23547	4.36894	4.38681	4.3393	4.26151	4.33038	4.50627	4.23238	4.31649	4.27101	4.19353	4.22356	5.93147	6.45761	6.94541	7.29587	6.71789	7.52855	6.94171	7.21693	6.88661	6.30521	6.34373	7.18772	6.85215	6.95372	7.1364
TMEM120A	6.45744	6.65857	6.76567	7.40718	7.1513	6.94471	7.48291	7.52735	7.63513	7.28328	7.17075	7.57473	8.14466	9.67365	9.29949	9.01536	9.12668	8.8705	8.48401	9.3349	8.46117	9.07375	8.66271	8.89926	6.49512	7.5603	9.14866	7.62521	10.8748	9.0329	9.23354	11.0866	7.48303	8.63662	7.97261	8.50117	7.97382	7.97742	7.93519	7.64518	7.9483	8.17938	8.06534	7.9836	7.59589	8.03616	7.83799	8.02148	7.82447
ARB2A	6.25477	5.52619	4.88209	5.40786	5.5411	5.30775	4.96682	4.36568	5.2393	5.70325	5.32655	5.15099	6.78816	8.27055	7.36096	6.61073	6.35026	6.35224	8.20719	7.61826	7.68306	6.56055	6.17234	7.7153	8.45268	7.08741	7.24897	7.29125	8.99391	7.85853	7.9874	7.85298	6.53761	6.66897	6.93507	6.70742	6.75607	6.85569	6.5263	6.8606	6.86154	6.35294	5.90452	6.97448	7.0966	7.07078	6.88668	6.89459	6.58393
MED6	7.28658	6.92865	6.52549	6.96287	6.9363	6.94365	7.00372	7.06445	7.07577	7.06108	7.08627	6.92541	7.94216	8.36973	8.80135	8.44282	8.39683	8.48817	7.79101	7.40535	7.87387	7.63204	7.50868	7.46567	5.89217	7.86455	7.19639	7.42009	8.79321	8.52763	9.07506	7.95103	5.5888	6.45841	4.76933	4.87198	4.51662	4.81369	5.19603	5.12638	4.92721	4.98391	4.72844	4.93626	4.18717	4.86306	4.80312	5.12504	4.77394
CPSF1	5.90266	6.22869	5.56381	5.58978	5.61738	6.19562	5.95886	5.63246	5.62439	5.5998	5.5594	5.79424	6.81456	7.65247	6.74184	7.12794	7.06965	6.50048	7.09471	7.70629	8.24619	7.74251	8.35126	6.87464	8.83624	7.77592	6.86721	7.68843	7.20738	8.44466	8.20732	7.37204	5.77789	5.84151	4.71282	4.8391	4.95383	4.74073	4.85296	4.82702	4.50973	4.85273	4.73241	4.89227	5.05815	4.57843	4.61904	4.92919	4.7314
MRPS31	7.18199	6.95065	6.00366	6.17058	6.57073	5.45861	5.44894	5.86471	5.59572	6.35551	6.29259	5.75064	7.79989	6.83733	7.68805	7.24426	7.16699	7.54825	7.79943	6.58816	7.60061	6.70543	6.7601	7.45904	7.47123	7.93472	7.77197	7.84808	8.4467	8.6469	8.15676	7.31551	4.86416	6.5454	8.24762	8.41859	8.14129	8.14826	8.03457	8.43427	8.43328	7.44763	7.72646	8.2278	8.2775	8.41053	8.14589	8.08464	8.04599
HSPA1L	5.25559	5.71178	5.68421	5.69364	5.85596	6.0092	5.43371	6.11324	5.83507	5.65028	6.14647	6.07241	6.51632	8.38683	7.93937	7.31189	7.61477	5.80084	6.60795	7.90041	6.64685	7.0985	6.29647	6.84477	8.50412	6.30202	6.46968	5.87409	8.44466	7.92021	8.3162	8.37818	5.15742	6.29977	7.35835	7.22243	7.02243	7.03231	6.7603	7.26295	7.01591	6.8372	6.70547	6.67851	7.08953	7.35762	7.38018	6.95141	7.06919
FCHO1	5.36577	5.78785	6.12335	5.80996	6.18236	6.52919	6.55476	6.71005	6.37538	6.26529	6.44376	6.58553	5.2008	7.76538	6.9823	7.53944	6.90225	6.49163	4.90934	5.60944	5.60277	7.21371	6.56402	6.46731	4.1916	6.2557	6.46916	5.36723	7.42653	6.98822	7.06893	7.69225	4.291	6.32282	6.55573	6.89973	6.59755	6.34089	6.50777	6.47164	6.64849	6.48756	6.52478	6.47531	6.48688	6.80269	6.52254	6.25801	6.48997
CHD1	6.25411	6.37447	4.40758	6.12735	6.29701	5.56543	6.06497	5.18187	5.60258	6.55642	5.41762	5.84729	7.65969	7.05218	7.58874	6.77169	7.22941	6.16311	7.71204	7.74418	7.08568	5.65222	6.36084	7.49332	8.32448	6.9716	7.30724	7.71144	9.15056	8.02555	8.362	7.74748	6.11976	7.0401	8.29101	8.02431	8.81369	8.57374	8.79795	8.68275	8.50075	8.86633	8.68441	9.80411	7.7575	8.99674	8.73186	8.78968	9.0122
RASA3	5.37027	5.43896	5.39033	5.53756	5.64602	6.25856	5.74567	5.44296	5.44576	5.57046	5.60153	6.17197	5.61272	5.99108	5.89243	6.15866	6.36731	5.26755	5.378	5.43401	5.70253	5.60367	5.55775	5.16979	6.0979	6.78179	6.03438	5.72116	5.76444	6.84042	6.24894	5.89115	4.23438	4.77226	6.33568	6.10829	6.88693	6.53078	6.31469	6.87183	6.59418	6.34037	6.60691	6.34478	6.26126	6.01847	6.72635	6.29449	6.50014
EPB41L4A-AS1	7.63869	6.86959	6.72931	6.52379	6.7378	6.22983	6.00219	6.47067	6.53946	6.60409	6.76248	6.12902	6.76256	7.99023	8.60704	8.37226	8.09931	8.85885	7.39415	9.0869	7.52256	7.53042	7.47451	7.0768	4.92985	8.32213	7.03414	7.35492	8.22047	8.89196	9.67428	7.28643	6.68331	6.7447	7.8482	7.6287	7.88159	8.1911	7.26179	8.11445	7.75578	7.1493	7.49892	7.71168	7.78957	8.10331	7.61158	7.6471	7.73082
ZNF589	6.01485	5.39566	5.46586	5.3612	6.22665	5.49949	5.71109	5.59514	5.80436	5.30551	5.5936	5.30162	5.54644	6.28864	5.99451	6.8431	6.66599	5.34291	4.32322	4.44355	6.38878	6.55771	6.1677	5.98353	4.26889	6.1078	5.98815	5.93753	5.80079	6.63055	7.41324	6.45356	4.91466	5.61201	3.33402	3.86169	3.37988	3.72811	3.74079	3.35431	3.53828	3.83373	3.39187	3.77179	3.65135	3.62099	3.55957	3.4589	3.34539
THRA	4.15196	4.444	4.2976	4.31084	4.3098	5.51239	4.29428	4.78797	4.17072	4.23018	4.34369	4.42994	4.36296	5.19853	5.02556	5.08807	5.26127	5.20452	4.27045	4.19649	4.34442	4.59628	4.28467	4.26747	4.3354	4.30498	4.34909	4.3625	4.45467	4.46113	4.51511	4.83992	4.22439	4.32292	5.48892	5.46302	5.36627	5.18426	5.44139	4.94147	5.2044	5.18806	5.34874	5.44259	5.93204	5.0607	5.42827	5.21553	5.27879
TMEM175	7.0372	7.06526	7.42373	7.2828	7.44358	7.24746	7.01363	7.22305	7.34646	7.22239	7.38411	7.24527	8.72462	8.834	8.43213	8.68282	8.61008	7.29453	7.85273	8.37164	9.35907	8.77532	8.44912	7.6439	9.09511	7.87456	7.60805	7.90879	8.50069	8.59221	8.88691	8.62768	5.57238	6.73927	6.13647	6.3444	6.17282	5.97368	6.29312	6.47221	6.09579	6.51264	6.14243	6.37713	6.12162	6.09166	6.19104	5.93614	6.14531
FAM193B	5.68687	5.50407	5.3084	5.57381	5.56297	5.8894	5.88562	5.89629	5.49927	6.1135	5.60118	6.02792	7.39734	8.2371	7.47271	6.85337	7.1466	5.59272	7.95196	7.11351	7.18168	6.86439	6.78457	7.35135	5.94214	5.80526	7.74718	6.63999	8.73584	7.4116	7.02991	8.72496	5.24245	6.94592	8.33477	8.60899	8.13699	8.02941	8.2682	8.1199	8.01112	8.16784	8.11285	8.08642	7.91818	8.53171	8.13251	8.39031	7.93049
HERC6	6.314	6.71387	5.93425	5.85956	6.44893	6.91777	6.10818	6.23784	6.36453	6.15924	6.05313	6.47085	6.63608	6.07076	6.70768	9.65874	10.0454	5.39763	6.20838	7.19304	6.95983	6.54081	7.04167	5.41537	4.67302	7.08559	6.9714	6.56011	6.53767	7.7356	7.33882	8.12934	5.61601	5.95483	3.02388	2.95995	3.0408	3.11784	3.08922	2.91303	2.96329	3.01458	2.91872	3.32546	3.32046	3.17798	3.27439	3.09784	2.82861
KLC1	5.00365	4.69644	4.42105	4.52106	4.79017	4.44011	4.62382	4.52144	4.75047	4.85307	4.48434	4.87467	5.24218	5.35979	5.38106	5.49524	5.8469	5.26141	5.89192	5.58738	4.96865	4.81688	5.41313	5.10224	6.72224	4.97275	4.9916	4.90968	5.65706	4.99752	5.00629	5.78881	6.09309	4.78538	4.32691	4.68331	4.54087	4.64169	4.27	4.53932	4.91214	4.22431	4.42242	3.97537	4.548	4.70693	4.90797	4.59022	4.06756
MCTP1	4.60676	4.63509	4.64079	4.52375	5.09369	4.81184	5.31003	4.88167	5.27818	5.4112	4.80173	4.93142	7.36698	7.40618	6.62529	5.64586	6.16688	5.26979	7.28742	6.53774	7.07477	5.54209	6.36041	6.65653	4.58148	4.62432	5.66976	5.28417	8.36975	6.12051	6.91503	8.18559	4.8536	5.78967	5.64464	5.66719	6.11795	5.74484	6.36061	5.68943	5.44106	6.49183	6.09206	6.94867	5.90719	6.26139	5.95548	5.97363	6.12842
HDHD5	5.95072	6.343	6.23398	6.39634	6.41726	5.8039	6.20643	6.27436	6.08256	6.00426	6.39368	6.12882	7.93388	7.11791	7.77804	7.43626	7.25126	7.07452	7.78721	8.15996	8.19931	8.09308	7.76497	7.57578	7.94909	7.63323	7.20263	7.734	7.164	8.26696	8.56544	7.28248	4.46239	5.84598	6.98437	7.0391	6.63558	6.86045	6.43096	6.69836	6.91834	6.45269	6.57252	6.70296	6.92124	7.00826	6.82177	6.76954	6.73026
FKBP3	4.51653	4.68822	4.38218	4.27525	4.46241	4.47005	4.14757	4.28526	4.45064	4.98951	4.36687	4.45766	5.04755	5.24716	5.36317	5.34272	5.10707	5.62057	5.4849	4.98117	4.55473	5.19052	4.30745	4.93418	4.35364	4.6838	4.52887	5.22456	5.32017	5.52765	5.01843	4.36911	5.0878	4.93734	7.55706	7.6756	7.43031	7.74421	7.2877	7.96641	7.43254	6.95816	7.02944	7.20517	7.76	7.98621	7.431	7.687	7.431
C15orf48	4.49882	4.19094	4.37711	4.20322	4.24629	4.19086	4.32268	4.17014	4.18638	4.20484	4.17992	4.12393	4.30591	4.99769	5.11841	5.00706	5.09677	5.05681	4.2901	4.45386	4.33304	4.43917	4.3627	4.37688	4.53075	4.34498	4.33976	4.30251	4.52777	4.32065	4.35152	4.3988	4.58443	4.32931	2.97907	3.00872	3.07105	3.02948	2.95515	2.77787	2.89343	2.99446	2.94469	2.99274	3.29899	3.20987	3.15076	2.96403	3.28394
TRIM32	4.26517	4.52622	4.90553	4.36196	4.78385	4.26215	4.3274	4.72148	4.70178	4.52384	4.48987	4.30138	5.08438	5.07948	5.41692	5.23796	5.27449	5.52445	4.44024	4.78008	4.77064	4.7354	4.55679	4.45607	4.72893	5.2979	5.16144	5.07126	4.51551	5.54995	5.23704	4.24562	4.21224	4.44663	5.38962	5.02403	5.50479	5.52808	5.31126	5.29016	5.86517	4.83453	5.54135	5.27344	5.33128	6.04607	5.80172	5.47109	5.37479
CASK	4.32158	4.64593	4.22583	4.26705	4.71575	4.40728	4.76853	4.98039	4.54969	4.35167	4.70715	4.32673	4.58726	5.11966	5.3027	5.12946	5.1544	5.23668	5.00088	4.81891	4.79997	4.46142	5.04446	4.51346	4.37695	4.76985	4.39025	4.7939	4.93666	5.2243	5.16697	4.7726	4.5597	4.40733	4.08667	3.71751	4.13845	4.4716	3.81043	4.05787	4.7506	3.87406	4.07865	3.76396	3.93576	4.23525	4.40035	4.50602	4.11837
LSP1	8.69281	7.58683	7.96786	8.35203	7.58683	8.40319	7.94726	8.42112	8.49166	7.77322	8.39795	8.19236	7.06234	7.14423	6.55178	7.14185	7.38439	7.83689	4.89854	4.78115	7.20889	7.76892	6.06736	5.88586	4.79465	5.34535	4.67914	4.98633	7.98783	6.30153	7.4632	8.33946	8.13817	7.29197	10.5818	10.8204	10.765	10.1108	10.75	9.99883	10.6197	10.4578	10.6091	9.95125	9.47168	10.4383	10.6772	10.3167	10.4034
TRIM6	4.22815	4.10533	4.17198	4.16681	4.27164	4.27053	4.22963	4.1818	4.18044	4.24173	4.1649	4.12718	4.23816	4.95087	4.98753	5.11178	4.97386	4.99533	4.23211	4.43959	4.31286	4.49535	4.36674	4.30908	4.27603	4.30755	4.20252	4.27725	4.38209	4.23929	4.29226	4.23958	4.22523	4.18117	3.2349	2.89652	3.42046	2.95589	3.54929	3.08803	3.43287	3.28679	3.08015	3.06664	3.16343	3.10258	3.20913	3.20425	3.38111
RETREG2	7.0995	6.35224	7.86264	6.28295	6.5162	7.37096	7.20264	7.08779	6.97351	6.59799	7.0066	7.91831	7.04192	8.24155	8.21106	8.44098	8.27374	7.38317	8.3229	8.15332	7.51826	7.73616	7.9401	7.59391	4.36806	7.31485	7.93472	6.7733	8.53849	7.91193	7.6792	8.78354	7.98086	6.89888	7.81047	7.91364	7.76716	7.66404	7.91896	7.80806	7.87742	7.93472	7.91763	7.59722	7.7582	7.6364	7.62383	7.75354	7.7518
ACO2	6.31649	5.64377	5.2556	5.52576	6.09057	6.49025	5.83752	6.34385	6.31817	5.93425	6.14008	6.28267	6.62964	5.97548	6.28084	6.6185	6.92543	7.6187	4.57933	4.52406	6.07641	6.76827	7.20814	5.6565	4.83515	7.17548	6.28255	6.23979	6.97267	6.7879	7.05485	6.71636	5.56437	5.10694	7.92557	7.74125	7.98458	7.77739	7.60602	7.66245	8.34645	7.56066	7.73675	7.55861	7.52559	8.12283	8.24772	7.88043	8.22792
BROX	4.21116	4.34725	4.16327	4.20663	4.35819	4.22457	4.39107	4.19169	4.24232	4.23521	4.21205	4.17874	4.29212	5.06975	5.12792	5.08287	5.09651	5.14	4.23183	4.36354	4.28263	4.22933	4.29037	4.38282	4.25641	4.2782	4.25521	4.34233	4.6448	4.54777	4.49303	4.28116	4.21811	4.30179	8.41208	8.4593	8.33117	8.67091	8.36351	8.76141	8.87818	8.12971	8.06339	8.045	8.45018	9.31504	8.92996	8.73098	8.45416
RANBP2	4.49613	4.45696	4.3508	4.1792	4.44867	4.27339	4.31748	4.4686	4.10756	4.30568	4.19316	4.27303	4.30768	5.01413	5.0811	5.00918	5.05356	5.23553	4.56503	4.49746	4.52785	4.46217	4.34864	4.30557	4.32587	4.29222	4.42033	4.47027	5.02239	4.62217	4.53118	4.61198	4.77508	4.5302	6.82656	6.94891	7.64937	7.28209	7.72299	7.14301	7.45352	7.49747	7.44047	6.96584	6.21807	7.71727	7.76215	7.53614	7.18504
CLC	10.1563	9.73208	9.05987	10.7767	8.98237	7.79305	9.7866	9.04845	9.03602	10.4421	8.75656	6.28295	9.47766	7.07695	10.198	10.9344	10.2159	11.2448	11.6085	14.4616	9.54878	10.8101	9.50217	9.50019	4.43713	9.69379	7.5	8.63201	11.1483	12.5466	10.4467	12.2207	11.2415	10.4778	11.4239	11.7906	10.5039	10.5823	10.4982	10.6709	9.57638	9.63817	10.3	11.8386	10.7641	12.636	9.10634	12.4495	10.8377
LENG8	5.36852	4.77596	4.31212	5.22528	5.31554	5.55377	5.36163	5.2978	5.20444	4.77786	5.66343	5.50047	4.5417	5.73293	5.4843	5.84035	5.60089	5.78656	4.43006	4.44633	4.54925	5.01081	4.90328	4.91276	4.30468	4.56238	4.58172	4.69917	5.30037	4.98537	5.25879	5.723	4.28402	4.74719	7.79577	7.16993	7.37732	6.55635	6.99905	6.62421	7.21279	6.87618	6.83778	6.72125	6.8005	7.28188	7.13163	7.167	6.97549
SCAMP2	5.40206	4.71273	5.48536	4.80237	5.08383	5.37028	4.69834	5.25918	5.05815	4.90864	5.00889	5.57882	5.83688	6.66234	5.74416	6.0619	5.97696	5.17753	5.12338	4.92206	5.502	5.99529	5.99552	5.41917	4.30302	5.79668	5.91327	5.39736	6.62049	6.08921	6.17458	6.96432	5.6094	4.99807	8.82559	8.57897	8.89756	9.0492	8.7122	8.52004	8.85503	8.53948	8.91026	8.46004	8.56589	8.68544	8.97411	8.95641	8.98743
HNRNPH3	6.35125	6.83218	5.71359	6.06656	6.28528	6.04753	5.59335	5.35413	5.67063	6.14491	5.92358	5.83144	6.4534	5.80125	7.23763	6.54034	6.67295	5.6684	6.79211	6.28193	6.2602	4.63215	5.44776	6.36957	4.90987	6.36376	7.18464	6.56402	7.80336	7.51338	7.89541	5.87391	4.29832	6.2158	7.42783	7.58704	7.76853	7.65599	7.41425	7.71549	8.2922	7.54663	7.81302	6.96286	7.25717	8.00368	8.05344	7.70314	7.47206
TMED2	7.44685	8.02687	7.40981	7.72998	7.45491	7.22039	7.03404	7.01613	7.23803	7.25887	7.45613	6.9048	9.40463	8.15744	8.6389	8.58282	8.54532	9.08678	10.0061	9.73587	9.42928	8.1751	8.23744	8.97196	4.32469	9.09249	8.9529	9.06338	9.98086	9.99409	10.0049	9.36991	8.21466	8.24383	9.82911	9.81808	9.58291	9.77834	9.18141	9.67382	9.62901	9.10528	9.23574	9.16176	9.54334	9.9232	9.61643	9.66119	9.56541
NFIC	4.31369	4.17636	4.23075	4.19066	4.30428	4.3245	4.13773	4.67488	4.25231	4.25883	4.23024	4.26811	4.69337	5.01048	5.10548	5.19458	5.18078	5.1364	4.42668	4.55231	4.34472	4.63773	4.51241	4.3996	6.38103	4.60777	4.29917	4.39514	4.52773	4.32432	4.3264	4.70238	4.28617	4.44902	6.23003	6.053	6.12233	6.25387	6.28952	6.00847	5.8888	6.44957	6.12545	6.03289	6.12827	5.89467	6.20116	6.04565	6.22246
DNMT3A	5.18364	4.46216	4.52782	4.58991	4.68918	4.48541	4.27586	4.26382	4.40619	4.48249	4.60933	4.55054	4.4092	5.16956	5.0891	5.14046	5.07275	5.06893	4.66109	4.67822	4.85414	4.59245	4.42474	4.41266	4.29042	4.30581	4.40756	4.32312	4.55471	4.33458	4.45245	4.88712	4.46208	4.43094	5.89492	5.64262	5.99646	5.93288	6.11456	5.95735	5.87693	6.05226	6.1595	6.19342	5.74538	5.51833	5.70239	5.85821	5.94331
ZSCAN18	5.88562	6.72758	6.26712	5.95003	6.8106	5.59587	6.7378	5.82326	6.20305	5.77911	6.65451	6.46255	6.2104	6.46322	7.07058	6.7666	6.84266	7.155	6.0529	7.3784	6.88104	6.68388	6.95803	5.15513	5.30245	6.24348	6.14672	5.93063	7.05911	6.78105	7.44351	6.34739	4.48304	5.07128	7.18284	6.63629	7.11774	7.08078	7.02276	6.77794	6.986	6.90766	6.6961	7.27011	6.51884	6.73459	6.54376	6.80065	6.53484
PPP4R3A	4.43097	4.23139	4.11022	4.34847	4.29067	4.20909	4.43146	4.26924	4.32654	4.18091	4.22183	4.43013	4.31924	5.06258	5.12667	5.05691	5.12969	5.27516	4.37885	4.3561	4.28	4.28905	4.28098	4.45701	6.79295	4.34471	4.36293	4.2892	4.49058	4.33787	4.31471	4.41637	4.32534	4.28423	6.49166	6.8757	7.16047	7.28083	7.16779	7.18468	7.42855	7.29874	7.55743	6.58488	6.4203	7.22099	7.72845	7.19228	7.28807
NORAD	4.19192	4.2928	5.45488	4.20977	4.15275	4.3341	4.23984	4.39663	4.29052	4.16773	4.36812	4.31648	4.3818	5.35485	5.2737	5.33436	5.40559	5.14605	4.3243	4.94714	4.76774	4.23434	4.67104	4.38719	4.8973	4.35055	4.39908	4.371	4.62044	4.37371	4.62685	4.422	4.32184	4.27869	5.28924	5.44201	5.54804	5.47023	5.96632	5.51982	5.38772	5.13053	5.10828	6.3769	4.4827	5.66351	5.77561	5.34642	5.28924
NUTF2	6.30199	5.65113	6.19224	6.31638	5.93126	5.86189	5.89529	6.36413	6.14203	5.94889	6.07295	5.44264	7.09098	6.56977	7.00746	7.24948	7.43957	7.83277	6.97639	7.81642	6.59996	7.44512	6.65393	6.22184	4.46053	7.08487	6.91078	6.84878	6.7413	8.07477	7.6929	7.20955	7.31417	5.70587	7.72909	7.29609	7.7383	7.42979	7.24226	7.50553	7.54196	7.60605	7.25135	6.9786	6.85961	7.1629	7.70534	7.56135	7.63345
TOM1L2	4.18035	4.27992	4.25679	4.66906	4.39608	4.40434	4.18917	4.4142	4.49405	4.26805	4.62577	4.4572	4.68625	5.56464	5.38082	5.64519	5.46475	5.03768	4.31793	4.35589	5.24897	5.53586	4.99414	5.05473	4.30655	5.0363	4.34592	5.08204	5.35903	4.9386	5.08171	4.83285	4.20842	4.42458	6.62853	6.63122	6.76939	6.76939	6.88766	6.51504	6.54715	6.76939	6.75918	6.84151	7.00772	6.47399	6.41096	6.78641	6.62284
PRDM1	6.29546	6.62884	6.02311	6.68339	6.091	5.95666	6.19357	6.26971	5.66669	6.53566	6.10176	5.85288	7.69612	7.30865	7.56894	7.62281	7.81553	5.46784	8.04176	7.20675	6.59975	5.7932	5.87046	7.19081	7.52015	7.91535	8.0029	8.39795	8.82981	8.61393	8.18096	7.45211	7.04709	6.98156	7.05723	6.89285	6.90746	6.95818	6.9311	6.6785	6.97748	7.05038	6.96471	7.21577	6.93337	6.96352	6.97482	7.03789	6.90489
ING5	4.9059	4.38725	4.18396	4.29064	4.3179	4.28104	4.27053	4.22963	4.38752	4.46857	4.42055	4.31642	4.80959	5.29418	5.18581	5.30597	5.28569	5.14794	4.4207	5.0787	4.62382	4.52838	4.62871	4.37754	4.97626	4.44964	4.65346	4.61675	4.60811	4.90801	4.94564	5.20998	4.65383	4.23023	6.43735	6.1479	6.27368	6.22437	6.45784	6.13012	6.15154	6.32075	6.23346	6.68909	6.63549	6.25775	6.24917	6.33164	6.30835
ABR	4.41768	4.55032	4.1684	4.40725	4.46182	4.62702	4.44768	4.1528	4.36505	4.36703	4.61154	4.36274	4.62439	5.39318	5.25963	5.25658	5.11521	5.12755	4.5053	4.29125	4.92707	4.38205	4.46265	4.38685	5.2396	4.44734	4.33881	4.38844	4.63588	4.48209	4.91159	5.58456	4.4076	4.49893	3.25461	3.21677	3.31888	3.45206	3.21673	3.19886	3.10399	3.67026	3.35959	3.2918	3.31457	3.1595	3.08247	3.27486	3.29279
TUT4	6.15972	6.20995	5.49126	5.99872	6.36974	5.69682	5.52845	6.21618	5.69301	6.34385	5.76002	6.11849	5.9287	5.90292	6.07678	6.07167	6.10109	5.70031	6.2118	5.77717	5.83017	5.54797	6.00949	5.36103	4.50985	7.06133	6.54206	5.8038	7.58436	6.94385	7.14403	6.96555	4.31188	5.1529	6.42207	6.2241	6.78414	6.75247	6.26397	6.47917	7.43557	6.26937	6.54037	6.42053	6.43653	7.19044	7.42811	6.47742	6.39825
HCP5	4.17073	4.13218	4.37416	4.1811	4.12164	4.18257	4.09679	4.19592	4.42609	4.25785	4.19216	4.39499	4.23338	5.05206	5.00076	4.97764	4.99865	5.11764	4.37151	4.31426	4.27766	4.27759	4.20542	4.30378	4.23657	4.28079	4.43882	4.34383	4.26895	4.43451	4.27328	4.70819	4.20278	4.40333	8.91287	8.55059	8.68134	8.33301	8.41496	8.60217	8.5179	8.31391	8.56096	8.18526	8.61903	8.74917	8.45255	8.58315	8.57712
STK24	9.49547	9.0791	9.20988	9.17322	9.41781	9.45377	9.38617	9.41781	9.4937	9.29847	9.54848	9.61298	9.90898	10.8027	10.7144	10.5644	10.8648	10.0917	10.1184	10.7501	10.591	10.6053	10.0162	9.92508	10.9402	10.2159	9.41278	9.7448	10.7199	10.7878	11.0325	11.2476	9.42754	9.49067	4.95503	5.17882	4.65545	4.92599	4.97828	4.91311	5.09313	5.2419	4.87177	5.36799	5.7053	4.67475	4.94067	5.27451	4.9818
CASZ1	4.87224	4.74339	4.7724	4.68136	4.98931	5.29772	5.15344	5.07272	5.08679	5.27539	5.21449	5.54714	6.67372	5.57763	6.06267	6.54079	6.79231	5.20288	4.65331	4.72835	6.31185	6.57319	6.57182	5.92814	4.40115	6.84507	5.99902	6.35805	6.6077	6.27115	5.98662	7.03756	4.31939	4.7019	6.53917	6.59484	6.40388	6.48349	6.55679	6.49241	6.33429	6.70195	6.71796	6.57056	6.56733	6.06484	6.1973	6.41566	6.48768
JADE1	5.89695	5.96454	6.24665	6.13488	5.81184	6.44658	5.71899	6.54769	6.12266	5.94492	6.05042	6.7134	6.63357	6.76216	6.39923	6.66001	6.89558	6.92103	5.76409	5.85933	7.09098	6.93644	6.20969	5.71845	7.19903	5.62076	6.25375	5.53028	7.26624	6.97745	7.04172	7.48057	5.73177	5.79892	8.31664	8.74643	8.40817	8.27736	8.5956	8.35588	8.65007	8.35453	8.45572	7.98505	8.76984	8.46818	8.39957	8.22487	8.53143
SLX9	4.24049	4.21526	4.13738	4.14278	4.38021	4.34482	4.40763	4.30486	4.20547	4.27382	4.22501	4.17824	4.26576	5.12816	5.10194	5.22508	5.08063	5.11184	4.34748	4.3073	4.31738	4.24065	4.26035	4.37904	4.35157	4.38464	4.31167	4.34156	4.55162	4.44968	4.35933	4.24478	4.58976	4.24456	4.60099	4.69619	4.63582	4.70346	4.79085	4.66765	4.60669	5.18327	4.86905	4.50789	5.12373	4.65852	4.57384	4.47204	4.54933
ZBTB34	6.63526	6.22894	6.27963	6.84526	6.51415	6.04904	6.73702	6.44969	6.72486	6.68536	6.63055	6.58586	8.2596	7.92969	8.53884	7.86945	7.82795	7.25714	9.14985	8.83496	8.65173	7.12212	7.27255	8.1953	5.97488	6.82436	8.60737	6.91185	9.5217	8.95398	8.90757	8.8272	7.30482	7.64464	8.08153	8.36186	8.2312	8.49187	8.32565	8.3748	8.3748	8.3269	8.23172	7.96443	7.69133	8.91626	8.26306	8.1601	8.02158
NFAT5	4.27136	4.15447	4.19848	4.26676	4.26775	4.18235	4.1491	4.24727	4.44224	4.193	4.14398	4.22379	4.28674	4.99723	5.05727	5.03546	5.14586	4.93296	4.27729	4.21364	4.27604	4.25122	4.2389	4.27323	4.38718	4.337	4.31358	4.41723	4.47115	4.26524	4.29891	4.28253	4.23986	4.21775	8.52625	8.46708	9.01428	8.5693	8.99302	8.35822	8.31739	9.11404	8.76521	10.3025	7.61886	9.0267	8.77652	9.04268	9.13422
C19orf25	4.60991	5.14132	5.79385	5.56381	5.71359	5.76566	5.41481	6.12841	5.27955	5.3804	5.54049	6.02998	5.65426	6.65887	6.20033	6.75349	7.00931	5.299	5.58159	6.26486	6.02667	6.43831	5.97591	6.24594	4.43188	6.00964	6.56643	6.39856	6.2412	7.17067	6.50211	7.58495	4.33497	5.60013	7.18235	7.24513	7.06009	6.97834	6.65885	6.97754	6.6387	6.63146	7.02018	6.98304	6.90469	7.27839	6.8568	6.994	6.89783
DEXI	5.76839	6.03375	6.09057	5.63396	5.63425	5.94827	5.3698	5.90555	5.85991	5.69399	5.51722	5.92984	6.37131	6.18361	6.45834	6.96675	6.79629	6.72061	5.87562	6.52334	6.66652	6.56856	6.882	5.72973	4.39508	6.59758	6.4014	5.85982	6.36474	7.51222	6.89265	5.44114	4.71359	5.01581	7.71528	7.25315	7.41838	7.29887	7.09365	7.24367	7.26869	6.90476	7.16917	6.97917	7.15899	7.38935	7.44711	7.25767	7.28897
MDM1	4.77786	4.24405	4.23848	4.41921	4.31989	4.68367	4.32993	4.36753	4.32662	4.30648	4.27265	4.45064	4.42889	5.12418	5.15253	5.15671	5.12023	5.15386	4.54574	4.48593	4.58629	4.67153	4.30178	4.50321	4.92151	4.49138	4.26344	4.4919	4.63843	4.62651	4.59139	4.71481	4.79082	4.44155	5.66876	5.80509	5.77832	6.2249	5.43756	6.56377	6.9751	5.0575	5.54393	5.09299	5.68342	6.57362	6.58628	5.87197	5.85019
ERP27	5.3249	5.60721	5.58635	5.35216	5.59533	4.8665	5.36844	5.40328	5.46586	5.84377	5.41481	5.66118	6.05363	7.28306	6.89778	6.49269	6.22625	5.19301	6.30456	6.10016	7.13115	6.3563	6.68919	6.61308	7.67105	6.09509	5.7785	5.48517	8.23476	6.66684	7.43793	7.04999	5.1359	6.28042	6.83721	6.50141	7.05721	7.23355	6.36442	7.14889	6.87516	6.66869	6.66599	6.37297	6.51827	6.49746	6.96156	7.04476	6.85218
SLC23A2	4.21536	4.14338	4.26387	4.17253	4.2446	4.10466	4.26065	4.16179	4.17705	4.23625	4.28122	4.2317	4.25239	5.00613	4.95674	5.08662	5.09222	5.19806	4.28304	4.4957	4.2312	4.31372	4.33579	4.3502	4.30272	4.22627	4.31738	4.2867	4.3877	4.33498	4.28226	4.36103	4.34408	4.27199	3.61297	3.28462	3.30247	3.27438	3.4148	3.58757	3.21698	3.46583	3.38745	3.62617	3.62327	3.08948	3.54184	3.14589	3.44298
UTRN	4.39499	4.67999	5.2798	4.52153	4.58736	4.80433	4.63001	4.30123	4.5331	4.71343	4.61529	5.0232	5.04084	5.73617	5.43216	5.28789	5.36115	5.03962	4.48173	4.67174	4.98473	4.99116	5.42487	4.97887	6.85223	4.8916	4.47429	4.7011	4.85638	4.91909	5.07561	5.36353	4.48617	4.55941	4.7522	4.82839	4.99169	4.91334	4.95805	5.2141	5.20462	4.88218	5.03773	4.50181	4.75029	4.99006	5.64976	4.57531	5.24674
C15orf61	5.36831	5.18072	5.96223	5.31715	5.52715	5.40655	5.21154	5.33387	5.24823	5.07979	5.41927	4.8514	5.48177	6.09895	7.49151	6.97747	6.75481	7.84051	6.12291	6.62179	5.59503	5.83857	5.60762	5.64293	4.26141	6.2652	6.38446	6.27064	5.57733	7.26747	7.29695	5.95447	4.65735	5.32893	8.47007	8.19063	7.85168	8.28329	7.44108	8.22145	8.15198	7.17049	7.66904	7.97357	7.93928	8.37874	7.87906	8.05463	8.00675
HPS5	5.5125	5.59902	4.87311	4.3587	5.15	4.68153	4.71379	5.37946	5.1245	5.32897	4.96208	4.76542	4.97018	5.55826	5.95301	5.61007	5.80032	5.1813	5.43455	5.03075	5.13261	5.20176	4.65971	5.02308	4.32396	5.56871	5.20122	5.85118	6.40934	6.05035	6.20906	5.46047	5.32782	4.95135	5.61296	5.72042	5.78811	5.83003	5.67683	5.71531	6.3632	5.39908	5.52293	6.38742	5.07538	6.15147	6.38767	5.88655	5.75296
PSMC6	8.01436	7.73184	5.29251	6.22185	6.03808	5.13622	5.65826	5.16976	5.31306	6.67056	5.46256	5.13167	8.3831	6.76964	8.18396	6.43687	5.99859	8.57558	9.16573	7.86478	7.78033	5.85161	6.09529	8.44771	4.35674	7.84441	8.07393	8.35126	10.5015	8.96679	8.68212	7.46413	7.35861	7.56806	7.81978	8.10989	7.69114	8.73763	7.6316	8.93911	7.94448	7.34483	7.19066	7.44536	8.63501	9.21992	8.00381	8.45126	8.20504
RIOK2	5.4509	5.69959	4.9855	4.39684	5.28142	5.02177	4.71561	4.78978	5.28179	5.40413	4.95676	5.23721	5.85304	5.33371	6.22492	5.54553	5.63952	6.24488	6.33907	4.92987	6.09175	5.25825	5.42797	5.87224	4.60576	6.13257	5.76366	6.4239	6.09464	6.96288	6.23665	5.63351	4.28327	5.50948	6.35371	6.0175	5.94771	6.43195	5.89734	6.5762	6.50983	5.37752	5.90414	5.77713	6.18915	6.74169	6.39738	6.43109	6.22919
RNF181	7.37368	7.95435	7.92466	7.9632	7.58948	7.64815	8.13558	7.80281	7.96708	7.76929	7.8523	7.77401	9.26698	10.2565	9.9056	10.6105	10.4085	9.93887	9.54384	10.1274	8.78229	9.56794	9.24525	9.56689	9.72896	9.37564	9.24014	9.32743	10.3747	10.2206	9.90397	10.5656	7.49898	8.76319	9.70285	9.64867	9.49208	9.51388	9.25972	9.38179	9.23248	9.30868	9.31813	9.5581	9.25624	9.59367	9.20004	9.67075	9.52587
MRPS22	7.25402	6.92507	5.7395	6.44792	6.13591	5.67966	6.3213	6.04441	5.89701	6.51786	5.87587	5.4321	7.99914	7.87167	8.03598	8.13877	7.62038	8.60949	8.52815	8.02446	7.7671	7.22023	7.40565	7.94541	8.81944	7.87479	7.65785	8.34455	8.77098	9.13248	8.52905	8.23476	5.9215	7.28823	7.29765	7.18199	7.10398	7.52255	6.97689	7.51111	7.19059	6.81701	6.64994	7.13969	7.1934	7.86633	6.99695	7.31314	7.29441
PRCP	4.32266	4.27876	4.1279	4.18125	4.17601	4.25045	4.3113	4.64965	4.22568	4.18622	4.22254	4.15806	4.31541	5.05272	5.06114	4.99393	5.18879	5.34473	4.44941	4.60083	4.48703	4.27015	4.25732	4.3057	4.40929	4.29844	4.76606	4.31716	4.38714	4.4891	4.34415	4.34038	4.49661	4.39103	3.09256	2.98387	3.20525	3.30943	3.42412	3.16529	3.0872	3.17365	3.32391	3.06004	3.06778	3.05908	3.21244	3.19465	3.16052
TNFSF14	6.72107	6.65357	7.52952	7.75325	6.91468	7.75738	7.08865	7.32019	7.53199	7.24603	7.46718	8.08887	8.67364	10.1668	9.07623	9.80499	9.47819	8.71883	8.61521	9.02159	8.70478	8.87227	8.5762	7.78685	4.22256	6.49475	8.13304	6.89289	9.94502	9.57184	9.34384	9.98988	7.1563	7.6402	8.70198	8.97058	8.59694	8.74327	8.97894	8.50877	8.16219	8.9976	8.62718	8.11905	8.06301	8.48295	8.32161	8.52788	8.59146
CAPNS1	9.59037	8.60996	9.13235	8.87636	8.59559	9.09471	8.92154	9.0934	9.25048	8.64761	9.07764	9.03205	9.01682	10.4564	10.4267	10.5234	10.6189	10.5828	8.88401	8.75782	9.29139	9.91185	9.97803	9.49216	8.28077	9.84865	8.933	8.85055	10.9163	10.0848	10.8724	11.0325	9.61993	9.0977	10.6842	10.4479	10.6252	10.458	10.3929	10.269	10.957	10.3395	10.5405	10.1489	9.35647	10.3458	11.0127	10.6178	10.799
TNFAIP1	6.39454	6.17086	5.26223	5.26616	5.61439	5.67284	5.50128	5.31941	5.65768	5.44829	5.81537	6.07823	6.38	6.03597	6.04472	6.18021	6.09544	7.25599	5.16445	6.09351	6.36179	6.17575	5.97	6.06342	4.44898	6.12564	6.39192	5.97366	7.12492	6.64382	6.82409	6.89422	5.37092	5.32912	6.71381	6.10012	6.25551	6.26157	6.28529	6.30694	6.34946	6.1563	6.24942	5.8431	6.36751	6.26185	6.24018	6.37748	6.36252
BCKDHB	4.6468	4.34966	5.20805	4.61881	4.25623	4.27491	4.15597	4.28051	4.3597	4.15321	4.42693	4.38511	4.58315	5.16181	5.22622	5.27244	5.58496	5.15714	4.82436	4.73711	4.677	4.70531	4.65493	4.92307	4.35237	4.85427	4.74129	4.59374	5.47473	4.96493	4.89198	5.45706	4.44909	4.66929	3.83623	3.75402	3.87675	4.32858	3.79214	3.87854	4.74802	3.60551	3.7649	3.78289	3.70071	3.96104	3.86192	3.97845	3.72571
ZEB2	4.3658	4.24665	4.33238	4.28673	4.37199	4.23706	4.24899	4.33009	4.32709	4.12451	4.26006	4.14741	4.31833	5.13239	5.25854	5.10403	5.11438	5.1549	4.94379	4.38475	4.27694	4.51859	4.36837	4.35362	4.39548	4.24328	4.51407	4.57254	4.36563	4.39601	4.31852	4.32072	4.21672	4.45365	6.87508	7.36216	6.54425	7.2458	6.82769	7.2466	7.56895	6.4231	6.48126	6.47304	7.0122	7.85752	7.71863	7.03965	7.02409
TSPAN3	4.72734	5.36958	4.29085	4.82266	4.8688	4.99932	4.29623	5.25209	4.81305	4.86323	4.77607	4.36705	4.80233	5.21799	5.38748	5.2604	5.2928	5.66619	4.32332	4.59124	5.46255	4.71588	5.22471	4.6737	6.3312	5.15466	4.82848	4.58476	5.11375	4.85695	6.12863	5.06762	4.34159	4.4627	2.32368	2.59781	2.43544	2.53498	2.50725	2.42355	2.40419	2.89757	3.05123	2.52865	2.67796	2.45756	2.45936	2.48825	2.71479
TRIM27	5.44123	5.91286	5.7336	5.55483	5.58224	5.73383	5.74538	6.26844	5.98674	6.40301	5.68665	6.16939	7.59814	7.70776	6.70732	6.84445	7.1567	6.84486	6.84321	6.80409	6.58356	7.31829	6.34775	6.74767	4.2756	5.93182	6.83059	6.29536	9.00304	7.43508	6.94547	8.51116	4.71867	6.18404	7.13264	6.77876	7.36721	7.54974	7.06981	7.07663	7.63267	6.93375	7.0973	6.91114	5.92444	7.49681	7.26683	7.27851	7.06981
SPRTN	5.05326	4.86414	4.23656	4.44563	4.71786	4.33293	4.52906	4.15985	4.55814	4.72819	4.69974	4.8695	5.13431	5.38667	5.61148	5.28016	5.17704	5.05006	5.02787	5.05412	5.22055	4.74997	4.45119	4.98496	4.50953	5.15625	5.20404	4.85019	6.27704	4.83619	5.64133	5.36989	5.1964	4.62639	4.03548	3.78661	3.8805	4.17958	3.82845	4.50082	4.76405	3.76815	4.23144	3.73912	3.8552	4.13655	4.59331	3.92574	3.76523
EIF4B	10.363	9.61298	9.57347	9.16886	9.99498	9.53507	9.4894	9.57794	9.61531	9.57515	9.39521	9.25995	9.75784	9.66079	10.2977	9.13015	9.46662	10.9774	9.43814	9.25969	10.6446	10.4712	9.80047	9.4932	4.35458	10.7095	9.57654	9.20504	9.79997	10.9776	11.2744	9.87531	9.54613	8.84344	9.78115	9.771	9.85817	9.7663	9.53737	9.88479	9.60865	9.41971	9.55137	10.1682	9.4031	9.5211	9.64109	9.46595	9.77533
ASAH1	4.37494	4.24888	4.17598	4.18718	4.23952	4.13223	4.17409	4.23698	4.23043	4.39473	4.28827	4.27774	4.46971	5.06818	5.06205	5.21583	5.08706	6.02762	4.46775	4.5587	4.33264	4.79473	4.76548	4.3956	5.27743	4.27832	4.37497	4.44433	4.38858	4.49852	4.40805	4.40642	4.31907	4.39841	8.23644	8.49886	9.31753	9.73653	9.39369	9.85601	9.49412	9.50087	9.49715	8.29793	7.91692	9.48915	9.79376	9.35441	9.49814
FLCN	4.36071	4.45862	5.20993	4.20414	4.38798	4.375	4.99983	5.28142	5.50931	4.85198	4.8945	6.20935	4.61682	7.32325	5.76693	6.18728	5.88569	5.03845	6.62056	6.51495	5.41756	5.54114	5.04549	5.20205	4.4294	4.56823	4.84517	5.75272	5.50887	5.37923	5.43752	5.6217	4.72583	4.60584	5.65288	6.04532	6.05155	5.68305	5.64056	5.58243	5.51405	5.29218	5.51199	5.91197	5.72386	5.85982	6.22629	5.2757	5.51974
ASB6	4.17343	4.20181	4.09122	4.26749	4.15325	4.20408	4.22305	4.16055	4.19057	4.15228	4.13194	4.11063	4.19052	5.00682	5.01434	4.99441	4.98523	5.14003	4.46916	4.29123	4.45678	4.20835	4.22077	4.33629	4.30854	4.22042	4.2477	4.21386	4.29111	4.22863	4.24931	4.27163	4.23956	4.20478	6.75885	6.72737	6.29539	6.4994	6.48429	6.72997	6.47581	6.50509	6.49836	6.41804	6.63322	6.68492	6.50732	6.54528	6.46388
ING1	4.19757	4.32825	4.26087	4.33906	4.26945	4.25141	4.38507	4.36307	4.39614	4.29294	4.26023	4.39571	4.68823	5.46024	5.20635	5.24278	5.26405	4.99817	4.45584	4.18233	4.74153	4.59177	4.30163	4.42187	4.29223	4.49763	4.32564	4.41413	4.87604	4.76218	4.53825	4.92475	4.16847	4.21139	7.99033	8.04266	8.01928	8.15049	7.90746	8.1971	8.24484	7.85216	7.74249	7.74516	8.30904	7.9604	8.24673	8.05104	7.91195
SIGLEC10	7.51162	7.58948	7.48057	7.8019	8.15491	8.19337	8.99944	8.39047	8.209	9.0791	8.41024	8.37838	10.6587	11.6131	11.315	8.55749	8.56142	9.44636	9.98777	10.072	11.8458	8.68389	11.3966	10.6439	9.03442	7.09647	9.33608	7.56749	10.5026	8.86145	9.31231	10.947	6.78816	8.16694	5.92241	5.9891	6.1409	6.05477	6.08092	6.2773	6.16977	6.59676	6.23203	6.12136	5.54569	6.56848	6.53986	6.58373	6.51443
INTS6	7.29522	6.52549	6.07278	6.63055	5.93082	6.41015	6.87881	6.26797	6.14143	7.02102	6.08809	6.22589	8.10381	8.10421	7.04081	7.87499	8.00154	7.16147	8.05071	9.02256	8.02386	7.73703	6.75327	7.88028	9.02045	7.96654	8.39934	8.53989	9.67534	9.2044	8.11753	9.02081	6.92137	8.35439	2.78949	2.71008	2.80023	2.85512	3.16319	3.04561	2.96413	3.17634	3.03491	3.07949	3.15869	3.03772	2.94392	3.09201	3.00812
TIAM1	4.30417	4.46351	4.21011	4.29963	4.49675	4.51313	4.26108	4.37603	4.3602	4.32598	4.476	4.19532	4.46705	5.04726	5.12933	5.04553	5.02492	5.13111	4.59598	4.58537	4.69769	4.84114	4.31398	4.36969	5.06778	4.48783	4.41039	4.66038	4.61255	4.68305	4.94892	4.90484	4.39607	4.33308	5.84875	5.82503	5.60911	6.01892	5.85007	5.67207	5.7731	5.28436	5.60023	6.2976	5.34248	5.6421	5.75217	5.74681	5.8644
SERPINE2	5.07851	4.86124	4.32151	4.78201	4.49465	4.24636	4.216	4.4421	4.83624	4.48425	5.07053	4.36599	5.2894	5.1491	5.41601	5.11684	5.09571	5.40435	6.03737	6.77508	4.85845	4.79651	4.86734	4.42417	5.07922	4.97016	5.32146	5.10436	4.73116	5.31187	5.73459	4.37836	4.78492	5.1359	4.96939	4.92035	4.81389	5.23876	4.8367	6.88917	6.32089	4.75882	4.88701	4.93429	5.68878	4.43033	4.74166	4.14202	4.47519
KLHL18	4.52015	5.10819	5.98674	5.22026	4.70376	5.3326	5.37395	4.78122	5.26601	5.51131	5.20145	5.19954	5.52555	6.86465	6.10411	6.24312	6.05148	5.16585	4.49815	5.17413	5.97526	6.16388	5.64397	5.89502	4.52103	5.34281	5.72018	5.544	6.5824	6.08704	6.31844	7.12203	4.29489	5.72905	5.79696	5.74844	5.7568	6.01159	5.38747	5.65231	5.3224	5.74289	5.49589	5.90976	5.79259	5.56829	5.63085	5.85366	5.70556
TSHZ2	4.3944	5.17993	4.92032	4.47985	5.44829	4.40442	4.34304	5.07053	4.73389	4.26999	4.83472	4.83821	4.67262	5.32824	5.7253	5.25151	5.17659	5.25507	4.38854	4.64219	5.05627	5.07043	4.77123	4.5408	5.5575	5.11957	4.43876	4.62898	5.86284	5.58456	4.98011	4.37704	4.30508	4.64413	4.54895	4.65682	4.81891	4.84192	4.94643	4.82593	4.64535	5.23756	5.11554	4.93877	4.93426	4.77178	4.59101	4.80696	4.61527
ARRDC2	6.46439	6.21591	6.60958	6.81854	6.50303	6.43733	6.6851	6.78737	6.56451	6.39159	6.53064	6.64785	6.52126	7.47873	8.35621	7.62714	7.6105	6.1748	5.85835	7.03149	7.52756	7.21492	7.51853	7.03364	4.24045	7.31028	7.19876	6.3426	6.48225	8.33422	8.42368	7.8698	6.3708	6.6343	7.78299	7.75603	7.64049	7.62715	7.6612	7.71226	7.70991	7.71102	7.65786	7.6756	7.33263	7.81874	7.7154	7.7461	7.71108
THAP12	8.54698	7.96204	6.806	6.89113	7.57598	6.61013	7.08472	6.10628	6.61526	7.21909	6.73668	6.44766	7.81666	7.19165	8.31454	7.47514	6.93747	7.61424	8.32464	8.1931	8.08724	6.47142	7.06216	7.85068	4.93459	7.9676	7.66897	8.02156	8.51779	9.06574	9.51737	7.35335	7.59207	7.50722	8.05598	7.58628	7.75117	8.19527	7.48797	8.35492	8.23078	7.07783	7.27957	7.34545	7.69904	8.42721	8.24693	7.751	7.85164
DVL1	4.40796	4.23227	4.23414	4.3286	4.27085	4.1365	4.78916	4.5295	4.14225	4.21768	4.15843	4.19197	4.82526	5.04449	5.05961	5.06227	5.05152	5.29879	4.59926	4.30199	4.22342	4.42551	4.42181	4.36578	5.40524	4.47205	4.28998	4.26154	4.38623	4.40159	4.34407	4.36491	4.42818	4.38886	7.81898	7.65283	7.56611	7.55244	7.26936	7.63897	7.45102	7.29311	7.41102	7.37294	7.55741	7.60732	7.48721	7.68043	7.56259
METTL3	7.05037	6.71307	6.10348	6.21334	6.81356	6.53893	6.26907	6.30651	6.16647	6.38716	6.50081	5.86448	6.38308	6.30453	6.94097	6.36342	6.27679	6.99004	6.19624	6.38392	6.7717	6.47084	6.40947	6.25902	4.41384	7.0603	6.61225	6.36982	7.31794	7.50873	7.61223	6.30564	4.4637	5.8594	7.62481	7.50848	7.77917	7.87249	7.29787	7.96626	8.22185	7.37136	7.419	7.0545	7.42464	8.29062	8.17469	7.71351	7.84932
AK2	4.43536	4.89744	4.28891	4.4286	4.62466	4.86829	4.75229	4.32266	4.70365	4.56527	4.58328	4.54018	4.90824	5.22652	5.35788	5.41739	5.55694	5.28739	4.35416	4.62939	5.23742	4.72454	4.47744	4.96651	4.24637	4.99017	4.73369	4.78796	5.16842	5.28622	5.75521	5.28138	4.31626	4.66051	7.17523	6.65326	7.2401	7.41392	7.16223	7.32748	7.57861	7.0191	7.21871	6.92058	5.92245	7.30045	7.55025	7.34972	7.17451
MPDU1	6.25264	5.56578	6.07414	6.37071	5.52311	5.69301	6.00733	5.87654	5.75508	5.56088	5.73835	5.72971	7.23002	6.77169	7.30701	7.98708	7.55366	7.45805	6.68533	7.02417	7.28167	7.29962	7.16493	6.86435	6.91078	6.73715	6.86353	7.10105	7.49672	8.00498	7.28358	7.54266	6.39668	5.84487	5.35017	5.44117	5.48381	5.35486	5.50623	5.51993	5.24991	5.25811	5.3933	5.53	5.30862	5.09212	5.2609	5.31269	5.52265
DGKD	4.37394	4.20196	4.09703	4.24064	4.23419	4.26719	4.4591	4.2214	4.21469	4.35769	4.20872	4.18438	4.33348	4.99489	5.01742	4.99235	4.9088	5.0658	4.34814	4.76551	4.28494	4.27427	4.30302	4.34083	4.25381	4.23889	4.26817	4.29637	4.31153	4.43832	4.30596	4.29855	4.28086	4.44236	7.87218	7.78636	7.61077	7.41015	7.41054	7.40306	7.84357	7.76139	7.61077	7.39744	7.96383	7.93029	7.95688	7.72187	7.48552
SARS2	4.99123	5.13122	5.44971	5.45276	5.38107	5.73241	5.88249	5.8111	5.16042	5.51838	5.21507	5.2308	6.26746	6.07973	6.34229	7.1144	6.86015	6.94978	4.57051	5.33656	6.26681	6.18491	7.07398	5.77729	5.87975	7.2889	5.76279	6.71955	6.00636	7.92653	7.31408	4.64163	4.40296	5.19621	5.16291	5.53179	5.35424	5.36088	4.72952	5.156	5.12082	5.08995	5.14966	5.12082	5.52973	5.23435	5.41369	5.2767	4.9957
ABHD5	5.07299	5.48096	5.92722	6.32528	5.60975	5.92931	6.08891	6.04392	6.48038	6.42218	6.38716	6.66375	6.56192	9.42427	8.52696	7.64417	7.69418	7.45201	7.55139	7.68714	7.52921	8.24054	7.38909	7.99859	7.84558	5.7015	7.22706	6.24018	9.22835	7.90154	8.16137	9.69239	5.21718	7.89758	6.2429	7.07373	7.58678	7.40984	7.78611	7.4161	7.35791	7.74798	7.55367	8.02281	6.13324	7.8005	7.68608	7.56573	7.68482
RPS25	5.84938	6.3213	5.32832	4.87569	5.58654	5.35447	5.49752	5.9779	5.30865	5.67394	5.62371	5.39277	6.26379	7.8365	8.88416	7.33645	7.49568	8.76923	7.14021	7.67441	6.04979	6.91135	6.73909	6.45259	4.90567	8.02215	6.80239	7.3526	7.53737	8.9007	8.30865	6.71795	4.40715	6.08312	11.87	11.8428	11.6367	12.0177	11.4545	12.1529	11.6095	11.3725	11.5169	11.8296	11.6661	12.01	11.1117	11.6861	11.3055
RFC2	5.1065	4.32374	4.33781	4.64679	4.5042	4.851	4.28806	4.34366	4.58845	4.43361	4.79465	4.26751	4.77014	5.44318	5.37344	5.26534	5.30021	5.26653	4.84086	4.27175	4.6813	4.9945	4.48604	4.55022	4.37298	4.73705	4.22149	4.77616	4.88058	5.16	5.26797	4.85024	4.52518	4.34038	6.17289	6.09048	6.33882	6.2369	5.90554	6.23334	6.16526	6.21153	6.20463	5.90378	5.71593	6.4994	6.3399	6.37017	6.01721
RPF1	4.99117	5.41333	4.1948	4.67869	4.76072	5.16355	5.00346	4.62071	4.76098	4.88438	4.81327	5.07888	5.63702	5.66977	6.47011	5.66307	5.61328	5.66765	6.58003	5.56496	5.55846	5.73839	5.51112	5.87494	7.85323	6.32209	6.0721	6.49734	6.63703	7.23264	6.57205	6.13368	4.30036	5.47099	8.61037	8.2049	8.65667	8.66939	8.13853	8.67812	8.54829	8.11251	8.20841	8.4344	8.18386	8.94944	8.3718	8.62055	8.49805
MRPS21	7.68095	7.38496	6.45965	6.4622	6.72931	6.72385	6.56081	6.72966	6.58255	7.15048	6.47367	6.17488	7.62464	8.43213	8.67791	8.65346	8.09031	10.8172	7.96072	8.12749	7.08655	7.85227	7.33513	8.27866	4.24799	8.08326	7.65905	8.46234	7.9925	9.28085	8.45628	7.97629	6.3849	7.47896	8.25702	8.15982	7.96544	8.28757	7.42638	8.29431	7.54589	7.56253	7.63381	8.00836	7.96736	8.4246	7.34101	8.2642	8.10688
MARCHF3	4.69496	4.45181	5.51239	4.40115	5.00422	4.60181	4.39306	4.22901	4.90824	4.98176	5.10958	4.60176	5.27562	5.90809	5.72372	5.30509	5.26529	5.21005	5.9287	6.14906	5.79907	5.27895	4.79676	6.15048	4.60201	4.92281	4.92517	4.75979	6.71592	5.25991	5.93532	5.55769	4.20154	4.89595	5.69447	4.92074	5.37982	5.51929	4.86011	5.17026	5.69391	5.56072	4.72252	4.98719	4.95482	5.91044	5.6451	5.6581	5.33395
SF3A1	4.254	4.21329	4.196	4.2056	4.23814	4.21162	4.19037	4.19771	4.29927	4.22585	4.19405	4.26579	4.3217	5.13775	5.00492	5.10719	5.00763	5.40159	4.30398	4.47624	4.28786	4.24448	4.28368	4.33444	4.45907	4.35203	4.3773	4.26008	4.35403	4.28796	4.29293	4.27378	4.34027	4.32454	8.47501	8.37075	8.47136	8.54081	8.55837	8.06769	9.05631	8.29462	8.41801	8.16211	8.50772	8.65265	9.05497	8.51631	8.54247
ANAPC11	4.28572	4.18251	4.19944	4.15543	4.17002	4.50793	4.21349	4.13509	4.14107	4.26378	4.21447	4.3843	4.39395	5.08777	5.1918	5.34556	5.24569	5.32749	4.92847	4.39504	4.57218	4.31317	4.60024	4.33889	4.21197	4.41886	4.58137	4.53512	4.44379	4.52293	4.24943	4.54226	5.49879	4.41797	3.67297	3.72118	3.66394	3.76748	4.06438	3.61832	3.61279	3.99685	3.85923	3.94395	3.78628	3.71551	3.66298	4.20302	3.90227
CAPG	5.0239	4.75881	4.94352	5.07833	5.06236	5.22868	5.81905	6.0871	5.47172	5.39818	5.4583	5.25192	5.68375	8.16133	7.01832	8.08144	7.86693	7.21162	5.75092	6.09623	6.62244	6.84913	6.39302	7.00267	4.40156	5.37618	6.03573	5.55203	8.65792	6.06019	6.99418	8.443	4.48809	5.1583	7.78764	8.40991	7.96525	8.21693	8.35671	8.52964	8.47813	8.19838	8.28412	8.59811	7.64066	7.92226	7.89424	8.68537	8.10817
COPS2	4.73382	4.30437	4.15544	4.4414	4.1505	4.2451	4.21334	4.42672	4.27202	4.3515	4.2155	4.21321	4.4767	5.15481	5.19861	5.11796	5.00887	5.20523	5.25657	4.64543	4.84788	4.27061	4.73332	4.35727	4.43319	4.76838	4.25194	4.95852	4.72029	5.0416	4.78716	4.45096	6.10773	4.54456	7.35589	7.17393	7.51567	8.34728	6.89219	8.61377	7.02992	6.73783	6.82164	7.38458	7.44937	8.70956	7.13925	7.8946	7.96713
PLAAT1	4.99684	4.23444	5.09833	4.20715	4.2471	4.22772	4.40828	4.6302	4.60355	4.4914	4.54493	4.18039	4.46018	5.2571	5.19273	5.29431	5.17503	5.09418	4.35168	4.92635	4.36819	4.45743	4.48409	4.51526	5.53111	4.40105	4.32883	4.35649	4.3391	5.11008	4.67466	4.88058	4.97836	4.32305	3.12318	3.36423	3.44837	3.2012	3.12593	3.36001	3.22907	3.55974	3.44915	3.44759	3.38568	2.92127	3.30669	3.38568	3.07632
ATP2A2	4.4443	4.87352	4.67958	4.70365	4.79297	4.50608	4.22366	4.57633	4.7021	4.75635	5.19554	4.31043	5.38958	5.17463	5.28728	5.204	5.32414	5.25159	4.73886	4.37102	5.06157	5.05627	4.59879	4.48823	4.79601	5.08272	4.3108	4.47817	5.36041	4.88925	5.25568	4.60959	4.51938	4.35925	7.07584	6.7502	7.32057	7.15195	6.62501	6.87941	7.47822	6.66339	6.91684	6.8449	6.43171	7.41772	7.68568	7.30846	7.34726
FBXW7	4.51403	4.35537	4.70255	4.28286	4.25015	4.21849	4.57285	4.26971	4.19811	4.28184	4.28367	4.37484	4.51236	5.18491	5.23909	5.20323	5.17971	5.15796	4.70607	4.81104	4.47052	4.59154	4.3442	4.47806	5.32821	4.33356	4.46474	4.51945	4.40831	4.37446	4.46251	4.73946	4.30698	4.45397	6.83442	6.93411	6.99482	6.70274	6.78562	6.82397	6.85946	6.96211	6.82956	6.72433	6.73295	7.0518	6.95349	6.9051	7.07677
NUCB2	5.32391	5.64686	4.35103	5.17438	4.80628	4.74317	4.81006	4.54248	5.1109	5.36696	4.71003	4.33377	5.82751	6.04472	5.96697	7.02939	6.48382	5.43463	5.84192	5.66559	5.86337	5.72822	6.14997	6.19051	4.93021	5.67031	5.65708	6.17995	6.53693	6.92103	5.8506	6.58784	6.58038	5.60122	6.30137	6.29124	6.29385	6.16417	5.98424	6.75234	6.23996	5.42744	5.94676	6.44207	6.84616	6.90007	5.80652	5.50748	5.87657
GTF2E1	5.287	5.23164	4.48285	4.86512	5.06773	4.25061	4.73707	4.44575	4.82916	5.31098	4.9658	4.59686	5.71828	5.56873	6.31463	5.69657	5.69576	5.59495	5.46142	5.11051	5.52132	4.56127	4.87994	5.79668	4.22408	5.96889	5.83077	5.81737	7.52711	6.60124	6.75061	5.55043	4.23805	5.42608	7.27711	7.34829	7.17523	7.37483	7.03334	7.43039	7.36631	6.63828	6.7395	6.17966	7.13749	7.59276	7.20771	7.16737	6.97249
TRNT1	4.78732	5.20319	4.7768	4.3663	4.95838	4.30674	4.43903	4.33355	4.74508	4.21988	4.75464	4.84157	5.13414	5.17844	5.54614	5.33226	5.31639	5.1045	4.42039	4.31032	4.85349	4.42917	4.72554	4.65417	4.30082	5.08934	5.21517	5.37676	5.85715	5.60294	5.31452	4.43495	5.14335	4.9432	4.76687	4.4188	4.72577	4.74856	4.6709	5.21372	5.26391	4.57347	4.65067	4.48594	4.35464	5.33277	5.14861	4.97874	5.01889
ELL2	4.81947	4.36183	4.61544	4.24371	4.43632	4.24254	4.63271	4.25391	4.20101	4.3606	4.34419	4.13435	5.91461	4.98464	5.37408	5.7764	5.42007	5.23346	7.4489	5.2567	5.0636	4.72409	4.26821	6.03874	4.31462	5.449	5.88767	5.02359	6.68332	5.93449	5.25959	5.08583	5.07521	5.4451	4.16093	4.10507	4.0624	3.96229	4.26094	4.15041	3.92159	4.59398	4.31476	4.35417	4.15421	3.86884	4.15513	3.95665	3.92605
RPE	4.1827	4.32938	4.21138	4.27172	4.29003	4.19634	4.18907	4.22696	4.17355	4.26114	4.29859	4.15631	4.26889	5.12924	4.94102	5.13864	5.09244	5.11253	4.17623	4.22505	4.22617	4.44234	4.32623	4.30389	4.31562	4.29512	4.24629	4.32885	4.31997	4.32674	4.33738	4.29522	4.17905	4.1684	2.55788	2.45678	2.51031	2.35724	2.66154	2.8525	2.40268	2.37146	2.56377	2.57513	2.59218	2.4373	2.6189	2.54257	2.69829
ZHX1	4.19919	4.18738	4.20694	4.61888	4.21059	4.36668	4.72261	4.58536	4.31504	4.39258	4.28111	4.40175	4.52319	5.17247	5.10687	5.19473	5.30719	5.04202	4.48875	4.30983	4.30619	4.56276	4.30319	4.68038	4.17944	4.30435	4.78301	4.30973	5.01686	4.70427	4.58345	4.99259	4.1496	4.26472	6.01213	6.04638	5.47954	5.81654	5.36384	5.76712	6.11447	5.14347	5.60479	5.66531	6.11833	6.50462	5.922	5.87957	5.51586
CDC14A	5.15063	5.79788	5.2176	5.93023	5.78885	5.48386	5.30333	5.7395	5.26172	5.26821	5.49532	6.16146	5.21681	7.46188	6.10462	6.32595	6.00671	5.69638	4.48442	5.15401	5.78369	5.85304	6.27478	6.11229	4.46084	5.6449	5.69455	6.13057	5.70418	6.64804	6.86053	6.97129	4.58348	5.64558	3.57676	3.7647	3.68487	4.75807	3.36883	4.63863	5.05733	3.06112	3.41334	3.05119	3.70048	4.55608	4.79965	3.68324	3.10857
STAB1	4.71002	5.16594	5.60953	4.44118	5.098	5.64107	5.54714	4.76311	5.37544	4.64673	5.15942	4.72924	5.39697	6.99533	6.29708	6.50584	5.91655	5.56831	6.87355	7.47595	7.11451	8.48932	5.94489	6.69091	4.38265	5.37851	6.15888	5.42753	6.04681	7.16068	7.47743	6.99531	4.48579	6.16644	3.70099	3.85073	3.55423	3.65831	3.88474	3.72365	3.53678	3.88784	3.60037	3.96626	4.18258	3.34958	3.44167	3.80982	3.59325
CDK5RAP2	5.65574	5.3396	6.49273	5.97835	6.11736	6.43086	5.56945	6.55154	5.70726	5.68541	4.89571	6.57874	8.15793	9.38861	7.96133	8.16589	8.01685	7.273	9.71037	7.99837	7.29372	9.49672	6.54049	7.9483	12.1076	7.52597	9.22898	9.3561	11.394	8.09398	8.24666	9.17501	5.79728	7.10773	6.2367	6.51741	6.54018	6.37278	6.57533	6.04981	6.71042	6.67014	6.39239	6.37683	6.33464	6.75755	6.66523	6.29547	6.35592
DHX9	5.15793	5.25248	5.18649	4.93453	5.42271	5.23485	5.16936	5.16465	5.59873	5.1765	5.06264	5.17267	6.12548	5.82042	5.51391	5.32459	5.41798	5.1989	5.1646	4.4634	6.17694	5.53855	5.2096	4.87903	6.34881	4.67233	4.51622	4.56166	5.48599	5.24993	6.02721	5.13912	4.52412	4.62938	7.36177	7.23963	7.59438	7.35813	7.2034	7.23963	8.0924	7.38778	7.3305	7.26455	7.40824	7.85465	7.82654	7.45881	7.5019
NTN3	4.3017	4.53402	4.20637	4.45069	4.42191	4.78529	4.29632	4.90325	4.90472	4.20131	4.51256	5.60404	6.98268	7.0097	5.68923	5.64368	5.52615	5.30081	6.23341	5.3073	6.45603	7.41102	6.24394	6.69744	9.12359	4.58153	6.76034	5.10963	8.06806	5.71885	5.84681	8.05456	4.3154	5.59827	4.36123	4.34518	4.40189	4.42296	4.38405	4.37966	4.18747	4.92522	4.67828	4.86602	4.71065	4.58125	4.2706	4.52241	4.51178
KIAA0319L	5.35568	5.76743	6.10176	6.28436	5.77611	6.33351	6.61599	5.83039	6.71501	6.30978	5.94431	6.32986	7.81543	8.45814	6.90337	8.28624	8.57063	6.07943	5.58548	4.77167	7.56061	7.67652	6.93907	6.09284	4.22941	5.38042	4.29717	5.55307	7.46936	7.33273	6.98799	9.52102	5.51422	6.46808	7.30146	7.5276	7.29797	6.88765	7.36084	7.14035	7.08584	7.26447	7.30918	7.44163	7.04561	7.46548	7.03701	7.04813	7.08209
PLAU	4.41698	4.25188	4.68047	4.30941	4.4183	4.258	4.4204	4.80313	4.24254	4.39885	4.25974	4.45677	4.5948	5.34094	5.15502	5.59883	5.39055	5.02731	4.88388	4.9873	4.62195	5.58044	4.45949	4.75128	4.48595	4.41333	4.47032	4.63802	4.61324	5.37245	5.48162	5.53616	5.38326	4.90885	4.8208	4.81986	4.69346	4.38295	4.67461	4.73872	4.42829	4.93682	4.97327	4.90241	4.83627	4.17297	4.48659	4.60787	4.80007
TNPO2	7.04894	7.10399	6.7087	6.89365	7.07718	7.16627	7.01104	6.92637	7.31484	6.78578	7.00842	7.00421	7.05081	8.31286	8.71932	8.35931	8.02828	8.67439	7.23963	7.79914	7.43769	7.64828	7.13596	7.10461	4.89578	7.29777	7.14894	7.30089	8.42892	8.44771	8.68656	8.23251	6.20955	6.84916	3.50137	3.41334	3.72217	3.56634	3.70468	3.7181	3.53309	4.11095	4.04193	3.47724	3.76265	3.44499	3.94268	3.28733	3.8876
MYL12A	4.17941	4.31504	4.17389	4.23222	4.27449	4.25348	4.15815	4.23859	4.246	4.15029	4.16362	4.17338	4.26614	5.17378	5.17848	5.13239	5.17436	5.13622	4.33084	4.27585	4.53994	4.59904	4.40102	4.36734	4.48862	4.50246	4.37637	4.32748	4.94228	4.56639	4.5442	4.60056	4.23456	4.18032	5.03052	5.19346	4.97284	4.85422	5.0934	5.31165	4.91445	4.51314	5.04795	4.78449	5.23817	5.44384	5.52678	5.08527	5.11348
MYLIP	8.00336	8.20176	8.1665	8.24885	8.36853	7.9953	7.90264	7.81046	8.1088	7.96027	8.27865	7.84219	9.41057	9.71642	9.60725	9.62911	9.68532	7.76272	9.83063	10.0796	9.57874	8.3689	8.40808	9.01274	4.43074	8.59984	9.36043	9.04949	10.1913	10.0202	10.1925	9.81726	8.35826	8.58411	8.39141	8.42213	8.47241	8.20197	8.12027	8.45585	8.82201	8.66917	8.66804	8.77969	7.77685	8.64484	8.15503	8.46743	8.63723
ZBTB7A	6.03632	4.89149	6.13199	5.26792	5.27338	5.80187	5.76686	5.98911	5.83534	5.41264	5.79183	5.68343	5.40588	6.35714	5.85516	6.34769	6.34272	5.09872	5.16538	5.74449	5.54644	6.27485	5.54488	5.46588	4.27485	5.18988	5.38017	5.09695	6.04294	5.83028	5.55043	7.06247	4.2611	5.05712	4.49206	4.78676	5.17308	4.96127	5.18311	5.0366	4.76985	5.43158	5.04332	5.04399	4.84934	4.34692	5.06388	5.01315	5.2024
SLC39A10	4.46096	4.52645	4.282	4.42548	4.66517	4.18494	5.04316	4.37543	4.62895	4.45902	4.74014	4.1639	4.58907	5.04895	5.29981	5.18876	5.33222	5.4913	5.20976	4.55495	5.27628	4.31256	4.31037	4.46542	4.26462	5.18403	4.62681	5.13166	5.30108	6.20678	6.09248	4.48888	4.2228	4.68593	6.34533	6.15363	6.48746	6.5671	5.94215	7.03356	6.9722	6.33202	6.14648	6.35874	6.34287	7.06438	6.50632	6.94876	6.31596
CNOT7	7.27222	6.89573	6.62026	7.18907	6.9191	6.2342	6.60169	7.17478	6.85455	6.84269	6.87995	6.34385	7.82782	8.17172	8.44028	8.07284	8.25787	8.47353	8.08866	7.81986	7.94111	8.19155	7.35823	7.63613	4.32062	8.21697	7.97624	8.02398	8.49512	9.27936	9.05725	8.61539	7.58246	7.15524	4.10091	3.67372	4.36058	4.74887	4.11924	4.56733	5.04387	4.74257	4.7639	3.7808	4.08629	4.57712	4.88754	4.20005	4.49888
STAU1	6.93728	6.22276	6.99533	6.43805	6.29437	6.66218	6.30855	6.39602	6.6744	6.76696	7.19932	7.11895	6.84082	7.37929	7.65434	6.54718	6.70431	7.86645	8.16755	7.30972	7.24052	6.59855	6.28285	6.80115	4.29322	6.96171	6.97547	6.49906	8.42802	7.45156	7.50414	7.52439	6.51269	6.59213	8.81752	9.08621	8.97254	9.02704	8.99485	8.99601	9.40549	8.81711	8.99019	8.63626	9.0966	9.31116	9.2788	8.96673	9.02648
MAPKAPK2	4.16758	4.25887	4.20217	4.14724	4.09679	4.21354	4.25571	4.17626	4.14505	4.28558	4.14218	4.1155	4.18577	5.01199	4.9439	4.98848	4.96065	5.0862	4.17164	4.21289	4.20388	4.16244	4.1711	4.3838	4.24726	4.32114	4.25872	4.2637	4.40435	4.27522	4.19336	4.21871	4.21792	4.20645	8.3157	8.53982	8.2069	8.10325	8.02861	7.79988	8.2507	8.11014	8.2169	8.3051	8.58253	8.28982	8.22954	8.08091	8.19984
GOT1	5.75359	5.59514	5.3974	5.71562	5.79151	5.63273	5.71661	6.00219	5.83212	5.51778	5.96047	5.73916	6.6699	5.91523	6.29336	6.51885	6.60295	8.4454	6.46012	6.6216	5.85587	6.03416	5.78307	5.69089	4.29182	7.17919	6.1637	6.97491	5.83113	7.25348	6.81349	6.06417	4.30755	5.94257	5.99337	5.68428	5.83919	6.02144	5.69435	5.78777	6.45929	5.67457	5.9301	5.4376	5.75053	6.20727	6.19796	5.82925	6.06575
USP9X	6.1806	6.1789	6.00456	6.12644	6.42999	5.52215	6.18572	6.44566	6.42218	6.41081	6.29701	5.95171	7.24174	8.12278	8.36917	6.95913	6.97955	7.14761	8.51441	8.35761	7.64032	6.54708	6.08965	7.62865	8.50747	7.31387	7.26067	7.60909	9.86612	8.11918	8.1184	8.34343	6.11868	7.5259	7.20824	7.2578	7.5091	7.75646	7.28552	7.65584	7.80575	7.55342	7.33889	7.83811	7.33258	8.11726	7.71033	7.59458	7.5466
DEF8	5.40862	5.27818	4.98721	5.44378	5.21281	4.52106	5.33684	5.71853	5.13349	5.23331	4.93612	4.60235	5.98864	7.33211	6.92467	7.01651	6.32042	6.89447	6.3563	6.40415	6.07837	6.14269	5.99506	7.29646	4.60904	5.87827	6.16275	5.91001	7.68646	7.65805	7.41361	7.66025	5.35379	6.26044	6.42178	6.31685	6.33712	6.40242	5.90923	6.43832	6.08832	6.10043	5.82965	6.51366	6.42345	6.55147	6.06315	6.18935	6.38214
SLC41A1	4.42554	4.55326	4.30702	4.59182	4.60227	4.51914	4.50731	4.3987	4.41686	4.59335	4.62285	4.24768	4.37778	4.96378	5.12418	5.26812	5.32361	5.14931	4.3352	4.36487	4.45056	4.396	4.34016	4.39256	4.31352	5.03871	4.85539	4.88883	4.3467	5.30131	4.8114	4.25264	4.8935	4.40253	6.62622	6.4009	6.74964	6.98304	6.57932	6.48229	7.25058	6.41741	6.49897	6.56669	6.64557	6.93971	6.74964	6.6908	6.74419
HSP90AA1	4.73977	4.35843	4.29596	4.41932	4.22633	4.29766	4.29499	4.20414	4.28857	4.2281	4.205	4.37558	4.74635	5.06582	5.09664	5.01617	5.09875	5.77557	4.56994	4.39123	4.27762	4.32362	4.38617	4.35126	4.33362	4.50379	4.61261	4.54087	4.50082	4.4595	4.38268	4.2657	4.38445	4.32185	10.2682	10.3054	10.2127	10.4964	9.95268	10.6795	10.6954	9.44858	9.9639	9.31195	9.83428	10.9201	10.1501	10.295	10.2684
PRPF38A	5.65203	5.80074	5.1773	5.87218	5.55777	5.32551	5.36607	5.53092	5.0355	5.79755	5.76541	5.92229	6.12362	5.96787	6.4536	6.08407	6.35649	6.68018	6.19588	5.88021	6.08204	5.61375	6.40073	5.831	5.72219	6.13612	5.97252	6.37732	6.98305	6.44752	6.91019	6.0903	4.85406	5.23107	6.21102	6.01197	6.3039	6.38966	5.83563	6.63365	6.49424	5.77275	5.99033	5.77203	6.04028	6.72148	6.3954	6.14684	6.14684
TMT1A	4.30846	5.23632	5.14132	4.69163	4.59656	4.9658	4.95288	4.44684	4.67574	5.36492	5.19003	4.94265	4.64329	5.6827	6.29055	5.72302	5.87291	5.07261	5.9438	5.03651	4.98623	4.86917	4.69754	5.70751	4.24363	5.09729	5.14292	4.89206	4.60025	5.6619	6.44316	5.03904	4.36488	4.77758	8.60265	9.14163	8.6865	8.93212	8.52064	9.28729	9.61476	8.86919	8.6794	8.24435	9.16724	9.46986	9.44576	9.26589	9.0455
SPOCK2	9.96686	9.32789	9.53341	9.06317	9.89136	9.69191	9.17466	9.79326	9.23755	9.27393	9.81189	9.75746	8.36543	8.86648	10.081	9.98781	10.108	9.09796	7.45951	7.75837	9.78454	9.25089	9.72896	7.83071	8.87331	10.3153	8.85055	9.49037	8.95591	10.509	10.5681	7.51597	8.53552	7.21048	7.6452	7.18396	7.79327	7.18166	7.14099	7.20244	7.7156	7.20382	7.17242	7.17712	6.99592	7.4725	7.62326	6.98108	7.2169
GOSR2	4.42192	4.9172	5.17327	4.60764	4.79319	4.34858	4.48181	4.73432	4.88457	4.67308	4.88209	4.42259	6.5414	5.59223	5.72708	6.56187	6.32325	5.09273	5.92648	5.29318	6.07301	6.06003	5.814	5.905	4.27878	6.03874	5.88197	6.39963	6.97078	6.56042	6.41862	6.855	4.24204	5.03214	6.32384	5.55352	6.18728	6.30724	5.9364	6.52229	6.13165	5.99207	6.14065	5.67878	5.59984	5.91684	6.20586	6.11071	6.4074
YBEY	5.30594	5.03134	5.39344	4.55326	4.71859	4.63143	5.60777	4.41064	5.38243	5.00827	4.75915	4.48618	4.87681	6.6357	6.86517	6.34229	6.5335	7.6548	6.96527	6.35045	5.54974	5.71313	5.8071	5.67597	4.34219	6.07867	5.72243	5.40784	5.72347	6.25627	6.26541	6.30179	5.38768	4.76748	7.09417	7.01335	7.35161	6.80427	7.3433	7.60532	6.32842	6.78787	7.03595	6.89387	7.118	7.19989	7.17947	7.52362	7.02701
GFRA2	4.30582	4.64245	5.05877	4.58098	4.54329	4.24618	4.20965	4.58098	4.69917	4.3161	4.40607	4.23491	4.97304	5.50929	5.32242	5.1456	5.22873	5.06511	5.17528	5.01269	5.03144	5.1522	4.40477	5.10774	5.51719	4.61963	4.72277	4.69452	4.65747	4.98863	5.40153	5.19178	4.28096	5.287	5.15991	5.49073	5.35415	4.99408	5.13471	5.05792	5.038	5.3618	5.19268	5.30615	5.04142	5.04713	4.88783	5.12088	4.92301
IDO1	4.34876	4.58465	4.25438	5.03217	4.50926	4.31412	4.50344	4.95603	4.46185	5.17517	4.31442	4.22533	5.70615	5.00714	5.17084	5.21891	5.42165	6.22164	4.35492	5.2868	4.27543	4.37747	5.2313	4.49132	4.30672	4.446	5.87586	6.04064	4.23253	4.82321	4.50798	5.03019	4.1771	4.24627	6.55855	6.50553	6.63569	6.4208	6.29247	6.25162	6.84885	5.79259	6.61217	6.38541	6.71107	6.98728	6.37512	6.6861	7.01358
ZMYM3	5.12801	4.85074	4.58991	4.92647	4.96381	5.21507	5.02652	4.56994	5.05988	5.01058	5.0473	4.59856	5.02633	5.169	5.31815	5.50755	5.39454	5.72884	4.26479	4.4166	4.87131	5.67208	5.00488	4.44251	4.24215	5.81606	5.19753	5.26777	4.58566	5.91274	5.54341	4.46477	4.25018	4.61845	4.42739	4.2206	4.51599	4.7704	4.55391	4.85629	4.30993	4.52386	4.44166	4.63738	4.99533	4.31549	4.1334	4.23136	4.50028
GLT1D1	4.92843	5.81357	6.03292	6.33053	5.66585	6.07637	6.13015	6.37961	6.13128	6.56386	6.02552	6.9816	6.82142	8.25787	6.6078	8.06806	7.60062	6.4667	7.24949	6.40666	6.60948	6.97995	6.35594	6.4317	4.31505	4.8588	6.76534	4.80723	8.61539	6.80715	6.65858	8.29465	4.81477	6.10914	9.65365	10.2062	9.59976	9.88149	10.1005	9.56918	9.60559	10.277	10.1239	9.71262	9.80981	9.88676	9.42115	9.75332	9.715
RIT1	4.90974	5.22443	5.36199	5.08588	4.82518	5.09576	5.08123	5.15099	5.14426	5.45205	4.91026	5.25106	6.75851	7.49013	6.93591	6.18575	6.15084	5.52714	7.43168	6.83662	6.79146	6.86077	5.50692	7.0216	4.28302	5.50208	6.89583	5.76201	8.76097	7.01047	6.79374	7.74797	5.07174	6.27796	7.03167	7.08011	6.95727	7.28639	7.06981	7.26299	7.03199	7.33586	7.12521	7.10341	6.37606	7.51593	6.84436	7.1949	6.98206
ARHGAP27	4.45174	4.84906	4.56712	4.87201	4.70476	5.64826	4.54012	5.61798	5.47825	4.88139	4.97108	5.10888	6.82923	7.67007	6.97397	7.25336	7.34076	5.06569	6.14654	5.91064	7.86585	7.84446	6.59952	7.51401	8.5031	5.40524	5.77338	5.73379	6.93863	6.67653	6.35148	9.73577	4.24758	6.24731	4.42444	4.80999	4.31714	4.21671	4.57087	4.2987	4.48331	4.61148	4.93211	4.82962	4.78086	5.25179	4.22521	4.12142	4.45965
NMT2	4.82532	5.65657	5.36731	5.46541	5.67528	5.49352	5.27645	5.16615	5.17421	5.16092	5.44127	5.28382	4.98814	5.41972	6.19577	5.61593	5.52902	5.15091	4.91204	5.8051	5.07779	5.05722	5.21045	4.8383	4.32073	5.69892	4.82382	5.63818	4.36189	6.03812	6.32807	4.59901	4.28118	4.74165	6.57711	5.60571	6.61578	6.7604	6.20449	6.33101	6.59357	5.24489	6.03307	5.5466	5.95276	6.12518	6.67124	6.51124	6.08054
SEC24D	4.37743	4.62702	4.65054	4.87295	4.49401	4.22165	4.12919	4.32899	4.61679	4.78265	4.69356	4.77728	5.28819	5.37636	5.49635	5.30538	5.36214	5.18617	5.85972	5.57139	5.20754	4.69151	4.43505	5.24217	7.14437	5.24325	5.5054	5.0657	6.93269	5.49705	5.36395	6.02559	5.21411	4.85921	5.00846	5.25652	5.17575	5.2756	5.4246	5.25135	5.75763	4.95166	5.13449	4.29372	4.88821	5.74859	5.71226	5.25336	5.00869
TCEAL8	5.6297	5.26291	5.4852	5.40004	4.98162	5.21625	4.63694	5.0568	4.86698	5.30978	5.22982	4.80465	5.74724	5.68599	6.34751	6.07447	6.12198	6.64864	6.84411	6.15738	5.7486	5.90225	5.58505	5.70214	7.55417	6.53097	6.30268	6.90337	6.14874	7.6597	6.91539	5.40347	5.15243	5.37188	6.11385	5.52368	5.92305	6.4842	5.12883	6.28045	6.04506	5.34112	5.5927	5.69066	5.45424	6.49704	5.80565	6.2068	5.55068
ZNF251	4.93734	4.20104	4.85277	4.28969	4.25554	4.66204	4.42481	4.56803	4.17341	4.56107	4.55883	4.28556	4.38092	5.19517	5.10167	5.14897	5.19416	5.15524	4.7581	4.83078	4.26064	4.62913	4.39163	4.49791	4.65688	4.67453	4.3259	4.3349	4.53818	4.68379	4.76523	4.76328	5.62131	4.8079	4.70561	4.46114	4.65204	4.59147	4.57113	4.78643	4.22165	4.56813	4.71567	4.52654	4.91627	4.47673	4.59177	4.60955	4.73275
ZMPSTE24	7.18364	7.60869	6.84982	7.50739	7.26516	6.88964	6.54113	6.83648	7.04228	7.53258	6.93884	6.64831	9.10789	9.56436	9.40946	8.62789	8.63422	8.65832	9.81594	9.37515	9.55274	7.85412	7.64342	9.43496	9.61273	8.59497	9.26994	9.66643	10.6022	10.0184	9.65733	10.1596	7.62811	9.09012	7.97244	8.23484	8.08606	8.30384	7.97607	8.32821	8.53239	7.82593	7.69705	7.80909	8.04674	8.63567	8.24958	8.10802	8.19067
GID4	5.89772	4.80305	6.4371	5.02473	5.25686	5.74721	5.66087	5.43479	5.59145	5.24039	5.40367	5.79843	5.69292	6.00396	5.93271	5.68586	5.89624	6.7172	7.6061	6.09774	6.23028	6.02684	6.20941	5.44018	4.27894	5.28943	5.78146	5.47976	6.37222	5.69308	5.70085	6.19648	6.79569	5.16097	4.93542	4.82652	4.75504	4.60191	4.85971	4.86621	4.45408	4.78265	4.95353	4.55714	4.81883	4.55121	4.52665	4.75783	4.98646
IP6K1	4.23033	4.52157	4.53314	4.30861	4.3795	4.29513	4.3906	4.84708	4.46542	4.37172	4.3868	4.48425	4.80076	5.10489	5.0615	5.21284	5.1424	5.42932	4.44027	4.55179	4.90565	4.57613	4.31249	4.62982	4.31749	4.39778	4.32547	4.36863	4.39421	4.47353	4.60152	5.38487	4.59938	4.33228	7.52149	7.91377	7.66706	7.72138	7.98843	7.37728	7.58517	7.71664	7.95678	7.71586	7.75249	7.72927	7.6689	7.46554	7.61743
HIKESHI	4.54037	4.24467	4.15889	4.51337	4.20323	4.14777	4.19817	4.30587	4.23934	4.34614	4.26234	4.27459	4.45175	5.23026	5.29803	5.20847	5.15743	6.46347	4.94334	4.46202	4.46937	4.45302	4.42809	4.51022	4.35422	4.88631	4.60519	4.88442	4.84258	4.86292	4.67547	4.36896	4.29845	4.59279	6.57927	5.8426	5.98144	6.37851	5.71867	6.05785	5.85247	5.29702	5.5294	5.64792	5.37038	6.63206	5.59719	6.00007	6.12212
ARSA	5.25385	4.60884	5.26363	5.43429	5.10353	5.28748	5.26291	5.70414	5.62324	5.66118	4.7204	5.05442	5.77819	6.45744	5.4677	6.73803	6.62734	6.09381	5.10396	4.58398	5.8906	6.49146	5.01868	5.57737	4.48473	5.83269	6.15495	5.04061	7.09056	6.50844	5.89668	7.30712	6.14742	5.35188	6.09715	6.59088	6.34933	6.04538	6.33133	5.76042	6.24364	6.56645	6.6823	6.07822	5.88807	6.21145	6.12892	6.10283	6.14839
OSBPL2	5.50978	7.13668	7.1083	7.50785	7.60672	7.81545	7.77846	7.68288	7.93444	7.77879	7.97568	8.16746	8.40287	9.65487	9.43672	9.64632	9.76352	8.43562	8.13359	8.34329	8.46841	8.46323	8.33283	8.96191	10.4371	7.4647	8.55282	7.98294	9.0537	8.46244	8.5333	9.63945	5.06284	7.71757	7.04044	7.67797	7.28878	7.26555	7.40231	6.98157	7.48277	7.63947	7.33802	6.99042	7.01934	7.61994	7.36628	7.31668	7.17253
DNAJC10	4.35454	4.26094	4.22738	4.1919	4.3809	4.17482	4.4514	4.13678	4.19416	4.56451	4.23895	4.32204	4.33734	5.02759	5.1389	5.12935	5.08044	5.22416	4.38963	4.45891	4.38488	4.45408	4.71864	4.41735	4.32413	4.55292	4.49592	4.50222	4.62796	4.58432	4.82569	4.50496	4.87645	4.43784	5.17075	4.67012	5.31708	5.2409	4.80248	5.64403	5.98889	5.12468	4.8665	5.01683	4.54179	5.81111	5.86597	5.80941	5.3905
EPC2	4.29665	4.31696	4.12146	4.19933	4.3293	4.17158	4.209	4.32668	4.45782	4.17183	4.30412	4.18866	4.17688	5.09755	5.25507	5.11243	5.2058	4.9938	4.55393	4.36737	4.45757	4.54709	4.32582	4.47416	4.32689	4.43118	4.38736	4.43223	5.76585	4.83068	4.66987	5.39302	4.32049	4.52594	6.07488	6.54188	6.31243	6.39517	5.72689	6.42847	6.8677	6.07529	5.94274	5.58592	6.57187	7.22839	6.55993	5.97349	6.13598
DUSP5	5.58462	6.00683	5.78997	5.76703	5.73706	6.59089	5.75738	5.92329	5.56211	6.30736	5.80456	6.12248	7.54904	6.83562	7.1771	8.08638	8.04082	6.47435	7.01948	6.13577	6.28582	5.96708	7.56166	6.29148	5.3756	7.49586	7.82496	7.46766	5.89377	7.70266	6.84757	6.66921	6.00488	5.75435	5.43713	5.21338	5.12952	5.1352	4.9541	5.01735	5.11056	4.71407	4.96724	4.40151	4.68878	5.57453	5.62688	5.02336	5.27661
RRP7A	4.85557	5.1037	4.31159	5.55667	4.59495	4.24317	4.37091	4.91049	4.68557	4.22477	4.59239	4.3413	5.38722	5.15879	5.33544	5.33296	5.42652	5.08493	4.64478	4.44228	4.82436	5.43475	4.71275	4.66555	4.35522	4.62941	4.3976	4.86938	4.47501	5.20167	6.11106	5.87906	4.37538	4.72194	6.82531	7.38212	6.65792	6.36291	6.51727	6.26572	6.38886	6.52073	6.28393	6.75937	6.96469	6.42732	6.2864	6.75307	6.58701
RUVBL1	4.99695	5.28045	4.29788	5.06276	4.66547	4.98162	4.77254	5.108	5.07243	4.85867	5.00527	5.30677	6.28421	5.53984	5.70867	5.6427	5.83783	6.62093	4.53254	4.50239	5.40463	5.45415	5.47238	5.15228	4.36615	6.52	5.70491	6.19431	5.01264	6.84884	6.07561	5.85837	4.21149	4.70397	7.14737	6.73677	7.36744	6.97273	6.64045	6.76275	7.14806	6.65915	6.98152	6.43043	6.27098	7.10496	7.11435	6.82631	6.82489
ARHGEF11	4.38233	4.26145	4.22909	4.39571	4.18048	4.22321	4.2149	4.20624	4.20787	4.16435	4.20407	4.13731	4.28851	5.02725	5.17227	5.03299	5.09146	5.04071	4.34954	4.45828	4.38776	4.23553	4.47588	4.32989	4.3309	4.27799	4.19793	4.46659	4.33512	4.36222	4.27249	4.4021	4.49428	4.17511	6.40285	6.64133	6.78202	6.52135	6.84506	6.60397	6.67113	6.66073	6.8186	6.60251	6.5865	6.58446	6.53582	6.50593	6.79232
ARMC8	5.09161	4.41339	4.25012	4.29331	4.19655	4.30125	4.15823	4.18332	4.22863	4.14281	4.35568	4.19688	4.35783	5.15785	5.06931	5.0976	5.06599	5.07298	4.32887	4.35142	4.50151	4.42679	4.3614	4.32401	4.3219	4.51572	4.54425	4.31269	4.34895	4.336	4.40549	4.5679	5.29379	4.42766	3.48522	3.61395	3.46293	3.76835	3.40512	3.84899	3.94782	3.54476	3.36627	3.11319	3.13406	3.61268	3.73497	3.60915	3.51287
VEZF1	4.49849	4.40304	4.21779	4.30113	4.36274	4.30645	4.35377	4.23601	4.54411	4.22814	4.18326	4.2303	4.5131	5.04794	5.04062	5.19909	5.10404	5.04621	4.8348	4.80981	4.64687	4.61941	4.4717	4.42881	4.4181	4.43242	4.60222	4.52796	4.41155	4.32237	4.44437	4.40805	5.04622	4.4138	7.37916	7.66884	7.71098	7.8247	7.5499	7.79863	7.96048	7.45	7.59366	8.34913	7.58427	8.24774	8.122	7.7104	7.76
CHMP2A	6.62452	5.72172	6.47171	7.50437	6.49616	6.93725	6.77134	7.17664	7.1094	6.85516	6.93137	7.39595	8.90904	9.16975	8.84797	7.77403	8.58025	7.69273	5.67753	6.13847	8.37258	9.1604	8.29776	7.94909	4.38482	6.55732	6.02895	6.3441	8.96865	7.83146	7.93497	9.61421	7.10805	6.98976	9.49207	9.7189	9.66516	9.42597	9.56323	9.08099	9.53039	9.28812	9.66202	9.52957	9.16143	9.75924	9.48458	9.69278	9.44639
RPS24	12.4281	11.092	8.45813	8.91206	9.1705	8.83499	9.23755	8.62969	8.97101	10.9262	8.65937	7.97991	10.3662	10.4545	11.4569	10.7022	9.89472	13.3819	12.2787	11.6163	9.62669	10.1515	8.68547	10.8697	10.4321	10.8775	10.3287	11.705	11.696	12.164	11.2142	9.74427	11.9469	11.3925	7.43792	7.49623	7.28713	7.62699	7.00656	7.59189	7.67254	7.0289	6.80849	6.72101	7.25025	7.94712	7.69284	7.55698	7.1372
WDR4	5.4492	5.95799	5.01179	6.10933	5.77457	5.61504	5.50012	5.67374	5.74603	5.42004	5.85138	5.82394	6.82749	6.06171	7.07531	6.67518	6.91456	7.59794	6.83211	6.14311	6.43553	6.87407	6.45161	5.69637	5.80526	6.64835	6.32059	6.97053	5.86887	7.35771	7.56746	6.62841	6.52898	5.5012	5.52478	5.3435	5.71387	5.57636	5.5523	5.70444	5.70765	5.84261	5.65881	5.57975	5.80401	5.3387	5.56816	5.52332	5.40524
COX19	6.75641	7.4544	7.90399	7.48205	7.8657	7.63767	7.57473	7.51553	7.43774	7.17918	7.19699	7.53258	8.51375	10.3211	9.32447	9.684	9.51202	9.34271	7.71051	8.02259	8.99571	9.47399	8.89682	8.47022	9.95063	8.21865	8.75235	8.5254	8.49081	9.44372	9.43348	9.84051	6.4725	7.1214	7.29007	7.26477	7.21874	7.09573	7.04289	7.26669	7.06797	7.14159	7.32153	7.1123	7.08707	7.15059	6.91979	7.28025	7.29257
RPL24	11.129	10.3174	9.491	9.35909	9.45549	9.00296	9.01176	9.16708	8.8923	9.79965	9.21141	8.58626	11.1115	11.1076	11.5538	11.2392	10.8275	12.5516	11.6515	11.792	10.5984	11.1452	10.2775	10.3687	10.6355	11.1223	10.5648	11.1124	11.0188	12.2207	11.9634	10.6213	10.9495	10.4144	11.8189	11.3711	11.4827	11.788	11.0461	11.9947	11.3208	11.0251	10.9493	11.646	11.4494	11.9689	10.7972	11.5217	11.2796
MYLK	4.21012	4.26155	4.23541	4.53688	4.48072	4.30859	4.31813	4.31044	4.35467	4.25609	4.32409	4.25484	4.30977	5.24098	5.02504	5.03853	5.17591	5.64934	4.4109	4.29727	4.4226	4.5283	4.38831	4.37138	4.57116	4.29033	4.37763	4.37957	4.41296	4.24508	4.38365	4.46542	4.34765	4.23768	2.81457	3.01925	2.88408	2.82984	2.99282	3.01449	2.93612	3.20071	3.21981	3.14835	2.9781	2.9294	2.87101	3.01449	2.87977
ZYG11B	7.18436	7.18555	7.22531	8.09562	7.80058	7.98847	7.69453	8.27771	7.90677	7.82952	7.95599	7.59079	7.85011	9.99223	8.8453	9.2878	9.18615	9.14662	8.55549	9.12166	9.15738	9.57874	8.24832	8.90494	9.77759	8.02304	7.89006	7.63885	9.58961	9.25864	9.62926	10.3871	7.72913	8.49705	6.98124	7.22836	7.00707	6.76821	6.77082	7.37437	7.578	6.56245	6.40733	6.68146	7.35739	8.16958	7.64146	6.82048	6.78396
AZIN1	6.84085	7.1822	6.09649	7.05846	6.72843	6.42303	6.46584	5.90986	6.57073	7.09961	6.53219	5.99972	7.5732	6.79401	8.037	8.02114	7.58748	7.31951	8.95795	8.33358	7.25785	6.35144	6.44736	7.74574	4.70601	8.0007	7.87207	7.62233	10.3793	8.93101	8.81212	8.61028	6.86403	7.26992	6.87919	6.95053	7.16181	7.41671	6.78664	7.50221	7.75198	6.72413	6.96471	6.4539	7.09578	7.77558	7.61446	6.85033	6.96126
CCR3	4.20736	4.19527	4.41668	4.58645	4.1354	4.13967	4.1935	4.19218	4.23471	4.17687	4.13375	4.15419	4.17044	5.03912	5.03401	5.01935	5.03433	4.96415	4.22539	4.2084	4.19388	4.35073	4.31546	4.2173	4.28556	4.23465	4.19749	4.31142	4.20385	4.25929	4.22594	4.3188	4.22926	4.22678	7.27437	7.2698	6.95097	7.63496	7.25635	7.68794	8.83391	7.91505	8.49913	7.63762	6.61128	8.86654	7.50767	8.9898	7.24022
FBXO4	4.67607	4.9742	4.28447	4.64965	4.74668	4.31342	4.82472	4.29548	4.70376	4.59989	4.36385	4.29058	5.36652	5.07763	5.59223	5.16588	5.23485	5.4741	5.68424	4.76335	5.16923	4.61403	4.55571	5.30347	4.26915	5.65753	5.00706	5.52428	5.45302	6.14874	6.06527	4.50953	4.28873	4.93386	2.4646	2.44637	2.35932	2.5694	2.44299	2.70228	2.50655	2.33245	2.46297	2.59265	2.47673	2.32466	2.52765	2.2813	2.51356
PTPN11	4.27726	4.17246	4.30136	4.16509	4.20139	4.12631	4.19321	4.23085	4.14075	4.36522	4.29821	4.14852	4.26569	5.10857	5.00012	5.03597	5.10154	5.01528	4.44367	4.44272	4.28929	4.17835	4.306	4.36313	7.00474	4.33166	4.33815	4.24196	4.39808	4.29051	4.38314	4.28128	4.2618	4.26727	3.0305	2.98368	3.19009	2.98983	2.82982	2.91403	2.5279	2.91049	2.96867	3.34519	2.96248	3.15281	2.78088	2.88507	2.85734
TGIF1	4.52133	4.19244	4.52722	4.34127	4.2774	4.62451	4.11971	4.77558	4.37036	4.26838	4.22752	4.22761	4.52698	5.21222	5.03758	5.39323	5.27959	5.10496	4.3697	4.66092	4.58807	4.50394	4.35369	4.35286	4.4448	4.4702	4.52949	4.50618	4.52254	4.57065	4.52564	5.09904	4.24683	4.5129	6.62627	6.095	6.46725	6.42583	5.94322	6.4673	6.55011	5.88516	6.42965	5.84917	5.72924	6.57578	6.60536	6.262	6.43323
RPL27	11.9618	11.8106	10.6944	10.8048	11.334	10.5792	10.819	10.5194	10.2975	11.2829	10.0728	9.44117	12.2546	12.2161	12.744	12.1005	11.6507	13.2315	13.0151	13.1637	11.8926	11.6933	10.8919	11.747	7.19614	12.2326	11.9667	12.3146	12.8666	13.1798	12.8543	11.8979	11.8293	11.6115	12.4253	12.6434	12.5274	12.9488	12.0924	13.0113	11.8534	12.0368	11.8196	12.8028	13.1292	13.2298	11.9538	12.4919	12.4158
GPR141	4.32364	4.31561	4.19801	4.33345	4.18889	4.20243	4.21882	4.26077	4.40008	4.18317	4.17734	4.33352	5.79047	5.75174	5.36355	5.53004	5.3623	4.95315	4.48279	4.3828	5.42709	5.33554	4.53337	5.66106	4.28075	4.38962	5.08119	4.34512	7.42558	4.62044	4.61979	7.24634	4.62489	4.69255	4.10091	3.65548	3.89552	3.52229	4.30876	3.86082	3.37916	4.30785	3.99137	4.31015	3.59837	3.52787	3.66195	4.19734	4.33275
DNM2	7.62811	6.84684	7.39459	6.99957	6.99774	7.29831	7.267	7.59374	7.16331	7.37225	7.18996	7.45828	7.22594	8.70322	7.90774	9.33279	9.16286	8.93413	7.15232	7.99006	7.20244	7.86793	7.51495	7.55734	4.38827	7.72527	8.04495	6.89673	9.80073	8.31325	8.00604	9.43018	7.20948	7.61595	5.16056	5.38563	5.18393	4.98219	5.37051	4.88937	5.06112	5.26227	5.22265	5.14547	5.07767	5.19268	5.16722	5.34665	5.2164
VPS13D	5.02736	5.01709	5.05781	4.79465	5.2774	5.26665	4.99915	4.50934	4.77756	4.71379	4.88697	4.98349	4.40156	6.08291	5.61628	5.59748	5.51709	5.1393	4.37433	4.25443	4.94946	5.40003	4.92601	4.93137	4.34665	5.22447	4.71759	4.43123	5.90453	5.68841	5.81721	5.9105	4.20798	4.6434	2.71711	2.87231	2.7734	2.67513	2.89728	2.98236	2.67324	2.71081	2.59803	3.33396	3.04292	2.6335	2.8675	3.19039	2.61657
SLC26A8	4.27841	4.19299	4.13986	4.3339	4.26071	4.1438	4.34795	4.21149	4.26225	4.32615	4.1508	4.26879	4.78397	5.50404	5.11801	5.36037	5.34354	5.0542	4.23146	4.25315	4.735	4.99306	4.28482	4.46143	4.28706	4.2864	4.35138	4.45115	6.33976	4.57113	4.39025	5.3727	4.57222	4.40023	4.52519	5.45896	5.2237	4.67714	5.22981	5.15199	4.24813	5.40703	5.69242	5.03236	4.67142	5.75458	4.46931	4.83873	4.98752
LIN37	4.28471	4.40472	4.17305	4.93302	4.39948	4.41495	4.32671	4.62232	4.53718	4.82228	4.7078	5.07325	4.95102	6.13862	5.82656	6.43155	6.17172	5.16212	4.4391	4.938	4.83866	5.97051	4.63055	4.87038	4.54548	5.04988	5.11432	5.01902	6.18181	5.90272	5.58369	6.98014	4.30125	4.97263	7.14805	7.23949	6.92443	6.68935	6.66037	6.49544	6.68003	6.26093	6.71832	6.61083	6.87104	7.34474	6.75309	6.92358	6.89992
HECTD3	4.27524	4.48264	4.40891	4.2466	4.74497	4.32202	4.14326	4.68119	4.47691	4.35823	4.57223	4.90154	6.0774	6.21909	5.78326	5.76693	5.9497	5.77307	5.52322	5.67458	6.2889	5.87855	6.34881	5.68374	7.8848	6.28315	5.59473	6.01039	5.90959	5.98544	5.94759	7.00785	4.24949	4.79226	7.40105	7.23455	7.1253	6.89574	6.9744	6.76222	7.21654	6.98836	7.28599	6.93218	6.7944	7.2643	7.1457	7.12881	7.41316
SLC1A4	4.27091	4.41357	4.37265	4.45113	4.27442	4.58859	4.17992	4.34112	4.20228	4.36935	4.37507	4.29188	4.319	5.15101	5.16596	5.63408	5.45662	5.32905	4.60299	4.53202	4.75722	5.12302	4.40247	4.5971	4.28265	5.29745	4.83565	4.81393	4.4298	4.62853	5.07162	4.90696	4.30869	4.41255	4.70851	5.7244	5.39334	5.18805	4.25825	4.39717	5.43785	4.56184	4.78355	4.63155	5.18863	5.4815	4.87851	4.72515	5.30953
MDH1	9.02402	8.50421	7.91831	8.33022	8.01963	7.61325	7.79032	7.85597	7.9397	7.80379	7.77089	7.40323	9.73003	8.46102	9.45614	9.24935	8.94161	10.1718	9.50438	8.77687	9.51796	8.8404	8.74386	8.84942	4.58102	9.98061	9.04949	9.7741	9.10438	10.3961	10.3332	8.86639	8.62642	8.05679	9.41005	8.78712	9.0827	9.29226	8.70134	9.4196	9.04946	8.62172	8.78338	8.78942	8.73041	9.24653	8.89534	9.30842	9.06161
CRIP1	10.425	10.3988	10.1499	9.71735	10.1952	10.2007	9.82433	9.90391	9.97815	10.392	10.1885	10.3673	10.3625	10.3589	11.4326	11.7436	11.1969	11.7106	11.2125	9.99704	10.2579	10.6393	11.0707	11.085	9.7165	11.6313	10.4592	10.8062	9.29457	12.3195	11.9395	11.3804	9.6118	10.3142	10.307	10.0787	9.62899	10.1673	9.24579	9.49101	9.9331	9.008	9.31447	9.14621	9.76086	9.62964	9.41105	10.4017	9.78977
REPS2	5.12508	5.40708	6.95379	6.95474	6.19184	7.12463	6.8232	6.96585	6.88903	6.85455	7.11188	7.42558	8.35041	10.2496	8.25661	8.77227	8.84996	5.6441	8.23841	8.5519	8.38948	8.66749	8.00959	8.5326	9.88811	5.5494	8.15353	6.79586	9.46144	8.60433	8.23235	10.4159	5.56092	7.82547	7.36876	7.92063	7.6415	7.35657	7.74805	7.35255	7.53143	8.16631	7.8801	7.73569	7.62756	8.21159	7.18551	7.37533	7.65613
SLC37A2	5.19585	4.54794	5.54194	4.91742	4.76301	5.72867	5.77457	5.46459	5.28524	5.16625	5.1813	4.95473	4.73645	5.76187	5.69997	5.74367	5.55113	5.09759	5.65416	4.746	5.81045	5.78155	6.02895	5.75007	4.619	5.09572	4.35808	5.03457	5.24909	5.58744	7.17424	6.07561	4.24267	5.14125	6.10587	6.24281	6.23935	6.28879	6.06786	6.38194	6.26518	6.26726	6.45594	6.40282	6.21945	5.99154	6.66188	6.18689	6.34115
ABLIM3	4.32536	4.61194	4.31027	4.35545	4.3507	4.67023	4.35767	4.23819	4.4914	4.32329	4.37727	4.19445	4.524	5.19799	5.27251	5.29191	5.22939	5.3232	5.7054	5.55208	4.36726	4.52688	4.54729	4.41769	4.27136	4.61749	4.88121	4.58677	5.29831	5.38865	4.94518	5.07887	6.44846	4.54344	5.71316	5.59488	5.59849	5.06188	5.79112	5.67128	5.47303	5.59891	5.95264	5.46335	5.44433	5.28494	5.56925	5.61969	5.50839
APCDD1	4.51052	4.53615	4.55239	4.31757	4.44726	5.25209	4.82185	4.5682	4.4127	4.57124	4.5476	4.4434	4.3559	5.22246	5.84371	5.04116	5.20492	5.1735	4.47613	4.27563	5.09235	4.76578	4.42546	5.39113	4.35553	4.77325	4.34733	4.25705	5.27802	4.65211	4.55607	5.55806	4.45817	4.26725	4.31872	3.66482	3.9943	3.63901	3.95155	3.74266	3.80957	4.04852	4.12749	4.01649	4.41261	3.61214	3.85287	4.12749	3.89876
RPS15	12.1538	11.8448	12.2963	11.9885	12.3606	12.2299	12.1531	12.27	12.1068	11.8713	12.2823	12.1465	12.6665	13.4044	14.1024	13.7785	13.5778	13.5138	12.8353	13.2012	12.8868	13.1366	12.7464	12.4524	12.5672	13.2195	12.7177	12.9898	12.6931	13.7457	14.0933	12.7174	12.1823	12.2297	4.27514	4.08929	3.76202	3.61157	3.93125	3.41388	3.59597	3.82482	3.7813	3.74433	4.32356	3.55008	3.67118	3.72862	3.68754
CHMP4B	4.24016	4.23842	4.19529	4.26522	4.34769	4.26812	4.81527	4.19064	4.19264	4.3113	4.2201	4.15362	4.41965	5.08702	5.08872	5.01539	5.12709	5.11329	4.38615	4.4602	4.21286	4.25157	4.31712	4.34313	7.16999	4.30774	4.27593	4.28355	4.32649	4.29071	4.37572	4.36131	4.37613	4.25458	6.15592	6.17192	6.72725	6.89859	6.8013	6.76048	6.67932	6.82736	7.16331	5.13138	6.22464	6.53705	7.65894	7.05545	6.65623
NUS1	4.20567	4.31238	4.66538	4.38903	4.23418	4.35384	4.18519	4.468	4.50627	4.16937	4.6357	4.50779	4.82012	5.38082	5.22774	5.08101	5.17619	5.23402	4.4604	4.9348	4.74125	4.90983	4.37623	4.41878	5.4801	4.444	4.50393	4.45593	4.49291	4.75838	4.72304	4.77024	4.2603	4.16424	6.17414	5.80792	5.96976	6.43319	5.48827	6.85074	6.95878	5.79746	5.91047	5.44964	5.6686	6.47821	6.74805	6.19667	6.16858
STARD3	5.72017	6.119	6.52516	6.58746	6.46516	6.57501	6.91064	6.08224	6.23921	6.05158	6.02697	6.46003	7.1046	8.11575	7.26558	7.65918	7.82649	8.01053	5.97596	6.51987	6.57167	7.13357	7.29934	6.84309	8.5965	6.74546	7.25724	6.55085	7.87671	8.02972	7.65268	8.09966	4.52133	6.33997	7.18203	7.21439	6.78313	6.80765	6.8647	6.80765	6.86382	6.89903	6.9268	6.78611	6.87288	6.73952	6.76984	6.89915	6.64752
SKAP2	8.93332	8.09264	7.7806	8.80336	7.83077	7.53331	8.17502	7.93038	8.54072	8.59143	8.51134	7.32078	9.53883	9.47429	9.49652	8.86695	8.57155	8.40352	10.6659	9.90684	9.52715	8.67692	8.03686	9.15602	6.32874	7.88223	8.85344	8.70106	11.6131	9.89442	9.79034	10.1003	9.30563	8.63576	5.81062	6.02	6.48444	7.03843	6.38747	6.32792	7.28115	7.00661	6.65374	6.02693	5.48441	6.72876	7.05785	6.58475	6.92906
ADAT1	5.85054	6.07038	5.43371	6.02754	6.0836	6.26077	5.92588	6.44339	6.44837	6.02754	6.49653	6.38292	6.93918	8.31073	7.24566	7.0179	7.66296	7.31721	6.48183	6.68577	7.01693	7.31023	7.17638	5.86493	4.42363	6.91078	6.32853	6.85985	7.15368	7.70702	7.5319	8.33146	4.98614	5.77905	6.64117	6.91143	6.19226	6.42748	6.76631	5.87243	6.55726	6.35568	6.57274	6.08856	6.18508	6.56122	6.4229	6.85074	6.40776
IBA57	4.29432	4.48434	4.66316	4.41014	4.73613	4.79929	4.28777	4.68334	4.35265	4.56343	4.3308	4.62373	4.72991	5.15975	5.34935	5.17081	5.28714	5.12783	5.16416	5.04317	5.09131	5.06244	4.86357	4.80271	4.27048	5.02888	4.633	4.75931	4.75595	5.03276	5.38251	4.70891	4.27383	4.59436	4.12984	3.9459	3.80289	3.8837	4.12341	3.84003	3.85852	3.80573	3.79241	4.03365	3.8837	3.60929	4.09159	3.92698	3.92421
ACTR3	6.28441	7.13369	6.75856	7.00739	6.66658	6.37326	6.87797	6.54463	6.84474	7.07345	6.7405	6.24063	7.45101	8.38321	8.39757	8.04619	8.06806	7.43626	8.22735	8.07649	7.69772	6.68835	7.71881	7.8688	8.5448	7.91591	8.12513	8.38338	9.59637	9.10208	8.443	8.62826	5.48504	7.14733	10.6584	10.6542	10.9737	11.0337	10.7679	10.9438	11.2858	10.7806	10.7988	10.8039	10.3019	11.418	11.2017	10.9955	10.9047
SAE1	8.01241	8.38821	7.82266	8.33477	8.49093	8.23294	8.16028	8.38348	8.09662	8.08602	8.417	8.15026	9.86183	8.79369	9.51202	9.64787	9.60361	9.99223	8.66225	8.44886	9.73587	9.29542	9.31494	8.98916	9.20504	10.0641	8.92121	9.98273	8.57653	10.1266	10.0779	8.73534	7.32008	7.4557	6.51432	5.89403	7.22863	7.23483	6.25741	7.00115	7.13135	6.6778	6.53065	6.33401	4.91254	6.85533	7.52083	6.60661	6.27459
NUBP2	4.42063	4.59035	4.77829	4.82485	4.58789	5.06248	4.8221	5.36844	4.81445	5.01374	4.52559	4.80578	4.93967	5.39172	5.50755	5.62775	5.66997	6.18691	4.41461	4.4092	4.82201	5.48239	5.39642	5.12404	4.33631	5.77089	5.2313	5.23784	5.51395	6.25568	5.90371	5.87591	4.44981	5.0107	7.74274	7.56875	7.2746	7.26924	6.94251	7.56618	7.38305	7.2591	7.6455	7.422	7.49512	7.32343	7.11163	7.2838	7.2306
HP1BP3	4.24717	4.12402	4.42338	4.26176	4.28483	4.14598	4.28253	4.22422	4.20659	4.22966	4.3938	4.17144	4.27498	5.07919	5.04044	5.01023	5.03815	5.51129	4.39443	4.30546	4.29647	4.26314	4.34724	4.59613	4.24267	4.37448	4.28485	4.52984	4.47494	4.49918	4.55203	4.52286	4.47803	4.43916	6.01931	6.5288	6.39447	6.54672	6.11699	5.88371	6.52479	6.11229	5.98325	6.92961	6.31647	7.06535	6.83063	6.5703	6.47423
ALKBH5	9.25553	9.07068	9.62723	8.88575	9.50527	9.20988	9.23063	9.22811	9.23063	9.09773	9.3218	9.2248	10.3885	10.6795	10.8332	10.5449	10.632	10.521	10.6908	10.6162	11.0142	10.5482	10.3499	10.0347	10.3729	10.7592	9.86731	10.5096	10.5569	11.2079	11.1845	10.5008	9.01548	9.00753	8.45173	8.09444	8.6205	8.67075	8.362	8.02288	8.66364	8.43166	8.59323	7.92919	7.04674	8.18531	8.64864	8.32517	8.19348
POLR2J	5.25532	4.5008	4.38783	4.85524	4.36765	4.18658	5.22151	4.19556	4.78735	5.07705	5.15426	4.66738	5.11983	6.16673	5.76898	5.71652	5.74268	5.21447	5.82011	5.64665	4.89027	5.42912	4.55481	4.95106	4.31799	4.9463	5.07088	4.98707	6.63078	5.92703	5.05541	4.89845	4.48907	4.70173	9.97205	9.90253	10.1573	10.0047	9.96544	9.85301	9.87121	9.85301	9.94388	9.85802	8.90931	10.0284	9.87	10.1385	9.86843
CCDC85B	5.43863	5.05734	5.36672	5.15978	5.06596	5.52926	4.34499	5.56788	5.26546	4.97317	5.06064	5.38365	5.94303	5.42839	5.46575	7.39086	6.96861	6.36446	5.6264	6.27442	5.77754	6.19021	6.10503	5.19205	4.31155	5.67701	5.29948	6.02598	7.19088	7.11333	6.60655	6.68332	4.62639	5.27271	3.11396	3.02049	3.14376	3.0434	3.46909	2.88595	3.01352	3.11396	3.46293	2.9208	2.97954	2.96553	3.04868	2.93772	2.94033
PLAG1	4.29564	4.27573	4.27245	4.40351	4.35213	4.19822	4.27438	4.22633	4.25386	4.26291	4.29934	4.23796	4.37173	5.01873	5.05757	5.04576	4.99092	5.15332	4.62618	4.30868	4.27214	4.36064	4.29009	4.34304	4.33123	4.32227	4.29295	4.25937	4.62999	4.34794	4.36281	4.24996	4.42769	4.20941	4.50574	4.83844	4.52677	4.86379	4.36607	5.00871	4.84402	4.26395	4.12703	4.49379	5.77558	5.15429	4.63749	4.34287	4.30314
CBX7	7.39114	8.01176	7.84367	8.02315	8.40828	7.73895	7.7923	8.09562	7.9002	7.66015	8.30552	8.22469	7.27147	8.2467	8.27712	8.46293	8.43414	7.70955	7.76362	8.23423	8.02989	7.97847	8.10984	7.52341	4.31238	7.72933	7.60469	6.34204	7.92709	8.09817	9.13717	8.62116	7.34371	7.13101	8.37881	8.60399	8.42684	8.63102	8.21572	8.56266	8.78201	8.21106	8.46233	8.04453	7.9874	8.76085	8.57583	8.64543	8.37041
P3H2	4.38154	4.28342	4.23976	4.34592	4.3343	4.20776	4.50249	4.17597	4.1831	4.45797	4.38813	4.28151	5.02489	5.01172	5.1444	5.24068	5.14834	5.06077	4.38939	4.43334	4.78468	4.5143	4.46184	4.54528	4.27508	4.27506	4.46136	4.8086	4.86809	4.58604	4.68231	4.46619	4.79938	4.36885	4.10909	4.2532	3.82906	4.08241	4.39682	4.09339	3.94963	4.21261	4.42104	4.22462	4.52789	3.76262	3.72218	4.16991	3.88834
HMGCR	6.34326	6.50841	6.35709	6.51115	6.24093	6.08196	6.39695	5.92061	6.46255	6.80178	6.2505	6.01166	8.108	7.97622	8.25053	7.23032	7.12201	7.53817	8.66039	8.77598	8.32211	7.19933	6.84937	8.41637	8.3852	7.38638	8.11891	7.85323	9.35325	8.60281	8.29129	8.35707	6.90675	7.68479	6.37177	6.38097	6.64831	6.91017	6.45671	6.99788	7.26165	6.71451	6.66256	6.27892	6.58365	6.98368	7.23347	6.81386	6.61113
SPPL3	4.80944	4.69285	4.26405	4.51233	4.85982	4.49263	5.0363	4.55924	4.93135	4.39691	4.6804	4.68298	4.99579	5.65621	5.53703	5.67606	5.81468	5.13897	5.10211	5.57376	5.17528	5.6215	5.09689	5.12965	4.69479	5.01013	4.54653	4.92934	5.36442	5.40871	5.58992	6.5103	5.72058	5.04431	5.34075	5.97711	5.45661	5.16912	5.55028	5.47319	5.32213	5.50368	5.41994	5.46515	5.69405	5.74331	5.36539	5.22396	5.41605
NUP50	4.1763	4.18078	4.2426	4.19753	4.17546	4.24341	4.14336	4.11341	4.33536	4.20547	4.23658	4.122	4.2033	5.09664	5.07169	5.02531	4.99142	5.19921	4.25596	4.20386	4.26682	4.27955	4.28328	4.2718	4.25232	4.3542	4.34162	4.32874	4.22952	4.2716	4.39019	4.2492	4.19009	4.22631	8.36431	9.26379	9.23372	8.99123	8.67697	9.29757	9.39135	8.88486	9.00284	8.70395	9.12718	9.82023	9.56662	8.84506	8.89926
SPG21	6.11299	5.84729	6.14271	6.31087	6.15958	6.11151	6.1626	6.47651	6.45735	5.94918	6.30393	6.13128	7.59942	7.0282	6.66871	6.07295	6.28644	7.5465	6.7197	5.48901	8.59469	7.86238	7.62364	7.16662	4.43087	6.25617	5.18952	5.90699	7.94111	7.27462	8.22772	8.38352	6.13533	6.29424	7.72061	8.11817	7.94334	7.84087	8.2674	7.78871	7.64068	7.98083	7.87694	8.23715	7.91409	7.81114	7.63805	7.90633	7.87662
SMAGP	4.26509	4.15343	4.23996	4.13935	4.38373	4.14334	4.16437	4.14339	4.31945	4.21587	4.13739	4.13818	4.30668	5.08973	4.98144	4.98818	5.08648	5.02451	4.27592	4.37843	4.40709	4.39572	4.36942	4.30837	4.27116	4.31454	4.24938	4.36588	4.24038	4.32907	4.29459	4.31797	4.22929	4.26079	6.76394	6.10408	6.12439	6.43742	5.88023	5.93414	6.82012	5.65828	5.92454	5.83401	6.39814	6.28906	5.85576	6.52529	6.32026
FGFR1OP2	4.96467	5.57215	4.39939	4.8214	5.03217	4.37116	4.80515	5.30333	4.70425	4.97966	4.39058	4.43971	5.90257	5.57176	6.42311	5.6207	5.58064	5.25813	6.28193	5.96206	5.7475	4.45759	4.82859	6.06474	7.84526	5.42487	6.28526	6.13612	8.1458	6.42814	6.22396	5.9403	4.46599	5.59136	2.2375	2.19542	2.71078	2.53429	2.40508	2.91515	2.54801	2.4115	2.58864	2.4172	2.28667	2.38818	2.85146	2.63957	2.46248
ADARB1	4.20574	4.24429	4.20449	4.16486	4.18094	4.22203	4.36881	4.17631	4.17642	4.2361	4.21509	4.14791	4.2448	5.00098	5.07599	5.04477	4.96139	5.12971	4.31248	4.23917	4.30303	4.25897	4.25002	4.31643	4.29219	4.33022	4.22243	4.20523	4.37444	4.43876	4.46237	4.35519	4.22374	4.28304	6.18905	6.12591	6.64775	6.01562	5.50403	5.83749	6.97779	5.77494	5.90421	5.53652	6.22799	6.69107	6.1918	6.38019	6.21044
NTPCR	5.49745	5.14033	4.82432	5.73241	5.04438	4.90187	4.96356	5.35	5.10979	5.07142	4.92558	5.21322	6.24848	6.17313	6.16798	6.89624	6.92187	7.08999	5.7486	5.43573	5.29725	5.70365	5.76279	5.03563	4.37266	6.044	5.17738	6.30829	6.26451	7.05784	6.96889	5.45856	4.30782	4.97335	6.94623	6.05037	6.41473	5.96237	5.56597	5.90439	6.23731	5.33018	5.63465	5.83968	6.21558	6.24104	6.00982	5.99908	5.78776
SRPK2	5.56259	4.94682	4.42523	5.2869	4.89542	5.31554	5.22269	5.39847	5.16594	4.59623	5.16615	5.14622	5.50871	5.87263	5.59873	5.44318	5.48299	5.29736	4.97543	4.50885	5.57336	5.73262	5.39711	4.95679	4.96557	5.40828	4.63647	5.19455	4.99449	5.8812	5.92537	6.18378	4.31452	4.70198	6.64677	6.29985	7.1253	7.404	6.91598	7.34834	7.77649	7.10679	7.2261	5.96844	5.58871	7.70385	7.62972	6.95638	7.18948
CEACAM4	4.79873	4.24666	4.91897	5.06753	4.5135	4.33089	4.79587	5.26546	5.06809	4.91742	4.62939	4.80708	7.01009	8.61796	6.82706	7.31871	7.11042	5.59421	5.73931	5.29688	6.60795	6.17518	6.10201	6.32675	4.34498	4.75796	5.98304	4.65111	8.07346	5.18605	5.74573	8.89595	4.64765	5.53088	7.71678	8.23053	8.08108	7.36545	7.98684	7.55224	7.69802	7.78791	7.37926	7.6879	7.71068	7.77105	7.7114	7.16902	7.31759
YTHDF3	6.38736	5.91911	5.86014	6.16647	5.94517	5.7623	5.72224	5.64882	5.78188	5.9306	5.40974	5.30268	7.70498	6.87899	7.22497	6.73448	6.41336	6.10812	8.33139	7.90852	7.69701	6.19714	6.21622	7.61583	4.38707	6.83316	7.66729	7.26398	9.0061	8.32866	8.36087	8.00913	6.67064	7.20992	3.52768	3.81098	4.70348	4.69051	3.92964	4.82314	5.44053	4.15566	4.52627	3.37533	2.78103	4.88612	5.46601	4.24866	4.30177
GALT	5.7729	6.00733	5.90222	6.16991	6.42882	6.37391	6.0785	6.19768	5.61526	5.82871	5.81357	5.91426	7.28912	6.64049	7.02526	6.68328	6.65282	7.13835	6.54531	7.79669	7.31888	7.52498	7.42319	6.30268	7.36941	7.6338	7.01038	7.13943	6.17458	7.8521	7.59518	7.30891	4.46858	5.28299	7.36467	7.04007	7.28897	7.23969	7.20986	6.95057	6.84633	6.95089	6.80375	7.00857	6.80385	7.12885	7.1478	7.03999	7.16044
SEC23B	6.30071	6.57423	6.04991	6.40427	6.49542	6.36844	6.55895	6.17792	6.64831	6.75626	6.65389	6.4845	7.60501	7.50727	7.77717	7.71952	7.74564	5.98258	7.81878	6.73974	7.33992	7.13743	7.68916	7.45867	7.41251	7.84921	7.59285	7.34094	8.69225	8.25468	8.45713	8.27425	5.69516	6.32061	5.19658	6.08245	5.87766	5.98865	5.79909	5.67683	6.5932	5.62617	5.73152	5.04884	5.87199	6.2188	6.84129	5.95995	5.93341
MLEC	7.17526	7.3243	7.40544	7.33019	7.59643	7.4039	7.56772	7.72998	7.69609	7.42373	7.31192	6.96585	8.30213	8.00291	8.28059	8.74264	8.9352	8.65382	7.85348	7.49089	8.08316	8.7814	7.72571	7.84047	6.59188	8.85282	7.96964	8.3861	7.20831	9.43273	9.10027	8.51937	6.14314	6.8758	7.17675	7.6773	7.11828	7.34594	7.39573	7.26103	7.02205	6.79263	7.12083	7.46085	7.53247	7.24748	7.53226	7.32033	7.38788
KIAA0319	4.2588	4.35592	4.16287	4.30305	4.22832	4.32805	4.34281	4.23403	4.41657	4.36583	4.33956	4.17222	4.30194	5.19881	5.1573	5.1936	5.26876	6.26393	5.05878	4.39264	4.60508	4.42128	4.32946	4.43033	4.33437	4.34841	4.38986	4.49663	4.69634	4.5688	4.60361	4.98451	4.27511	4.67355	4.50574	4.97931	4.71268	4.71687	4.53114	4.59991	4.24813	4.43829	5.1273	4.93658	4.58636	4.52834	4.49454	4.28402	4.75557
TSEN54	6.50128	5.93307	6.76299	7.04041	6.03917	6.68919	6.38626	6.31463	6.07386	5.86498	6.18281	6.50303	6.06994	5.60638	5.94167	6.98021	7.10296	6.80878	5.06435	5.19165	5.89747	5.98941	5.85202	4.88234	4.28428	7.32194	6.89138	6.84364	5.42851	8.02581	6.52491	4.84906	5.10992	5.18458	7.6739	7.08882	7.38108	7.27713	7.19013	7.1966	7.20116	7.17876	7.11294	7.17828	7.57857	7.28787	7.29796	7.50362	7.26232
RPS6KA5	7.36768	7.39459	7.01426	7.91189	7.7325	7.35811	7.33951	7.6174	7.7137	7.30511	7.79032	7.10034	6.85636	8.14578	8.95927	7.61477	8.38321	8.61062	7.89739	8.22252	7.15127	7.05037	7.01168	7.76555	4.27467	7.25779	6.86843	7.06954	6.77699	8.80134	9.35941	8.85843	8.31344	8.08265	2.49227	2.53758	2.49154	2.56739	2.74667	2.70259	2.30357	2.53758	2.69647	3.09574	2.48194	2.61476	2.67822	2.82762	2.49741
CCDC34	5.65306	5.0122	4.49853	4.85325	4.826	5.24722	4.93675	4.58503	4.48672	4.49446	4.71401	4.76189	6.32036	5.60188	5.80768	6.37446	6.10752	9.318	5.92241	5.289	4.94799	5.86268	5.43649	5.64009	4.50669	6.21471	5.3287	7.00311	7.96486	6.66963	6.07402	5.89377	4.38695	5.20837	2.8969	2.97363	2.76655	2.88863	2.88481	2.80221	2.74991	2.80698	2.98515	3.13587	2.97052	2.97052	2.81131	3.03421	2.96413
MVD	5.44116	4.71548	6.10933	4.61548	4.88495	4.94073	5.47884	5.23245	4.9976	4.44778	4.87828	5.55159	5.52529	5.59946	5.60238	6.13594	6.21549	6.61598	5.64501	4.92707	5.25276	5.70105	5.45275	5.28641	4.29791	6.15366	6.12361	5.61481	5.95838	6.26451	5.75718	5.86486	6.54163	4.96837	5.98214	5.62617	5.58363	5.55442	5.76007	5.64228	5.32775	6.2266	5.82925	5.5959	5.85223	5.23257	5.21087	5.29178	5.97705
TSPYL2	5.19846	4.96293	4.56864	5.07559	5.51239	4.97358	4.41083	5.31634	5.16265	5.41467	5.34932	5.27022	4.3811	5.38047	5.39293	6.09025	5.96736	6.5446	4.25351	4.51549	4.86331	5.21823	4.49772	4.34671	4.31701	4.85132	4.35983	4.74709	4.63711	5.345	5.35528	4.88333	4.30454	4.58254	7.22399	6.95769	7.22097	6.97257	7.27319	6.96104	6.78686	7.21412	7.30463	7.14297	7.42747	6.63631	6.83659	7.19877	7.26853
GET3	4.32297	4.5091	4.32358	4.1878	4.25768	4.64637	4.23786	4.26708	4.57095	4.26008	4.32916	4.57555	4.95001	5.51036	5.62387	5.74624	5.63643	6.28573	4.68829	4.78523	4.63632	5.2609	5.32116	4.80896	4.37643	4.90914	5.27115	5.03643	5.49936	5.48658	5.08227	5.93002	4.14183	4.44424	8.29981	7.95362	8.36316	8.14832	7.87729	8.19927	7.95471	7.78485	8.08114	8.05021	6.80335	7.82103	8.11538	8.14052	8.28579
NRG1	4.26419	4.35764	4.18536	4.17539	4.23328	4.15417	4.16386	4.25744	4.32208	4.14174	4.23365	4.13408	4.2254	5.04691	5.07875	4.95341	5.02033	5.01298	4.33065	4.2693	4.28652	4.36666	4.23707	4.26773	4.31215	4.23292	4.35241	4.27067	4.21434	4.31671	4.63767	4.49734	4.52128	4.33143	4.94338	5.99855	5.0213	4.80449	5.02186	5.40225	5.35914	5.87955	5.33122	5.75518	5.40225	4.98056	4.91698	5.30142	5.70995
SH3RF3	4.32927	4.2527	4.27072	4.19219	4.20183	4.31104	4.22834	4.17171	4.18294	4.17942	4.18255	4.15386	4.59508	5.06161	5.06536	5.00973	5.05619	5.1607	4.37438	4.22842	4.29399	4.29641	4.29323	4.27593	4.35498	4.29617	4.31234	4.32557	4.29134	4.3871	4.39216	4.49715	4.31396	4.15924	4.85078	4.9902	5.60003	4.64473	4.97891	4.93083	4.68019	5.37054	5.42918	5.53092	5.43442	5.45168	5.42809	4.65298	4.94209
WTAP	4.23008	4.30645	4.28809	4.65733	4.23191	4.38129	4.13556	4.55112	4.29646	4.72738	4.27514	4.18399	4.40751	5.57936	5.15489	5.19296	5.12533	5.03779	4.25743	4.31001	4.51354	4.53848	4.59665	4.45054	4.46499	4.45327	4.35869	4.34724	4.4135	4.40077	4.6773	5.06386	4.19668	4.25286	3.18831	3.28556	3.20678	3.15796	3.55044	3.54004	3.41483	3.06136	3.22828	3.53052	3.49706	3.51315	3.50969	3.38947	3.48261
NSFL1C	5.92227	5.45388	5.87961	6.27868	5.82358	6.73891	6.8884	6.677	6.60838	6.38873	6.5162	6.79527	7.47779	9.38754	8.14177	8.30064	8.62234	6.45016	7.38374	8.07272	7.48743	7.78381	7.37379	7.93721	5.03189	6.75314	7.33513	6.43049	9.51341	7.30712	8.35788	9.04149	6.7441	7.59739	7.6307	7.93321	7.52429	7.79199	7.55655	7.73173	7.23424	7.68721	7.44731	7.41664	7.51283	8.2063	7.62436	7.93048	7.68605
CBFA2T3	4.43029	4.64383	4.21244	4.79894	4.66158	4.57337	5.13423	4.47237	5.03975	5.12471	4.65076	4.8084	4.47622	6.70912	5.47104	5.84293	6.04979	5.19388	4.27937	4.76488	4.79635	5.16812	5.51092	4.71876	5.97976	4.66463	4.86781	4.46003	4.51082	5.21327	5.45058	6.06837	4.94304	5.07609	6.50205	7.07431	6.58411	6.8388	6.82706	6.67444	7.24735	6.83599	6.85039	6.84907	6.87446	7.43411	6.66621	6.65862	6.88684
FANCD2	4.23887	4.27934	4.13166	4.18241	4.31473	4.224	4.14068	4.28152	4.24021	4.15593	4.16731	4.12606	4.30502	5.08592	5.2017	5.07634	5.16424	5.11134	4.28642	4.28923	4.29652	4.302	4.2287	4.37353	4.30019	4.31472	4.25314	4.55601	4.26379	4.35234	4.35554	4.2527	4.2948	4.27136	3.35906	3.09922	3.163	3.25959	3.50432	3.20533	3.07754	3.45672	3.32637	3.48939	3.48235	3.01099	3.17599	3.19679	3.26218
EDEM3	4.25	4.14846	4.16423	4.35817	4.18271	4.33906	4.19266	4.14399	4.16318	4.24307	4.14123	4.27379	4.29869	5.08121	5.06016	4.99259	5.10315	5.0378	4.22938	4.28338	4.4474	4.31054	4.25909	4.24647	4.29465	4.34866	4.38171	4.35497	4.33645	4.33658	4.26365	4.26032	4.25042	4.60102	6.85129	6.82267	6.95493	6.77723	6.68862	6.51443	6.9677	7.15472	6.98765	7.46847	6.66522	7.06506	7.02692	6.45806	6.78302
ZNF644	4.36834	4.13927	4.12244	4.16868	4.19036	4.12743	4.27704	4.1877	4.23776	4.13512	4.24439	4.22968	4.18798	4.98396	5.00056	5.07342	5.03508	4.98692	4.29162	4.2803	4.37981	4.26129	4.25853	4.20866	4.28176	4.38664	4.35729	4.30866	4.28709	4.31067	4.27319	4.20225	4.33986	4.30502	3.44544	3.18881	3.82068	3.87995	3.50213	3.73968	3.85478	3.45886	3.5949	3.32346	3.28491	3.83062	4.59277	3.47968	3.83609
TMEM250	4.74471	4.63469	5.07529	4.92398	4.67958	5.17461	5.0568	5.106	5.14072	4.95744	4.79328	5.03418	5.05379	5.90959	5.93786	5.78452	5.8308	7.61646	5.16386	5.34674	5.54797	5.52973	5.63661	4.73228	4.34386	5.50952	4.92694	5.06048	5.99985	6.27559	5.73884	6.24951	7.05455	4.89237	8.29695	8.18737	7.73965	7.73925	7.51169	7.55792	7.89462	7.50682	7.59597	7.16016	7.53986	7.77203	7.75237	7.83141	7.37751
VAV3	5.93088	5.63859	5.33848	5.11765	5.28727	5.58353	5.76033	5.22139	5.40544	5.81045	5.37812	5.71467	6.22192	6.85677	6.64513	6.16311	6.21928	5.10147	7.3532	6.90605	6.58595	5.12392	5.9511	6.67739	6.54049	6.04629	6.15866	5.54423	8.44771	6.70007	7.05399	7.01945	5.84223	5.97386	5.85337	6.09949	5.96439	5.90168	6.22328	5.94758	6.56417	6.20637	5.8125	5.43665	5.93194	6.78493	6.71039	6.06218	6.00136
CCDC69	5.27615	6.12603	6.86166	6.18805	5.665	6.82969	6.57312	6.44613	6.17792	6.02838	6.05439	6.25885	5.51397	8.54383	8.30381	7.17313	6.789	7.72794	5.73177	7.23846	6.04143	6.70604	6.90802	6.78913	9.31392	6.03123	6.40103	6.03699	7.68815	6.97935	7.37263	7.81498	6.08096	6.14903	7.66491	7.61545	7.32969	7.11315	7.40674	7.15474	7.32959	7.20063	7.2021	7.12999	6.37977	7.61799	7.10245	7.15929	7.16557
GFM1	5.37373	5.8682	4.55436	5.2536	5.42635	5.2995	5.21016	5.12728	5.24571	5.35166	5.35494	4.89769	5.46888	5.47613	5.94204	5.60519	5.51892	6.27418	6.17651	6.45995	5.63074	4.79521	5.23608	5.77137	4.54606	6.11752	5.76975	6.87736	6.8723	6.72854	6.89942	5.30294	4.70214	5.84096	3.28442	3.23835	3.15996	3.01678	3.34619	3.16671	3.1067	3.28633	3.28633	3.35735	3.05778	2.95089	2.95103	3.11651	3.5732
C1orf198	4.33123	4.32402	4.83789	4.64539	4.488	4.46921	4.35808	5.2176	5.14902	4.42217	4.75429	4.41321	5.06012	5.51075	6.06116	7.03002	6.45679	5.49843	4.74568	5.79984	4.6472	5.11303	5.47864	5.02703	7.01568	5.08174	5.7385	4.98215	4.98863	5.72398	5.49119	5.72327	4.52426	4.51784	6.48672	6.21051	6.56573	6.20799	6.31223	6.5117	6.86243	6.33333	6.57205	6.79173	6.43229	6.17306	6.14446	6.4551	6.16077
SAR1A	5.71433	6.03996	5.60382	6.27044	5.83024	5.70932	5.94803	5.88756	5.76422	6.38359	5.70259	5.78295	6.1481	7.36504	7.61646	7.1868	7.36815	7.5419	6.51154	6.52663	6.33947	5.78558	6.48096	7.02204	8.08236	7.09539	7.27663	7.31964	8.25382	7.69175	7.79812	7.20364	4.48875	6.54325	8.45066	8.57929	8.85122	8.52423	8.31345	8.11755	8.59883	7.73072	8.22707	8.22828	8.27609	9.08808	8.60529	8.32518	8.52564
RBM14	6.576	6.98234	7.00842	6.92123	7.37155	6.97805	6.67534	6.93177	6.67824	6.64264	7.22415	7.04402	6.17674	8.16077	7.50781	7.1927	7.39964	7.29577	5.97888	5.53574	7.19778	8.27601	7.76789	6.68245	8.29413	6.84973	6.9551	6.90949	6.76329	7.75378	8.70154	7.70482	6.47536	5.91276	3.47218	3.31346	4.6987	4.14024	3.82933	3.96685	3.92737	4.14057	4.10794	3.05993	3.17047	3.6921	4.58241	3.67389	4.27942
MGLL	4.29616	4.15742	4.31773	4.37245	4.36092	4.41069	4.31192	4.82185	4.44527	4.3931	4.75075	4.66061	4.68103	4.98024	5.17986	5.37228	5.36688	5.64954	4.33521	5.12497	4.66723	4.75351	4.34746	4.73785	4.21608	4.60495	4.40324	4.64831	5.70967	5.60261	5.9155	5.22345	4.23561	4.88128	5.92129	6.03399	5.40786	5.23159	5.74817	5.70885	5.92915	5.58175	5.69422	5.54666	5.57996	5.68107	5.67184	5.71033	5.69422
ZNF254	4.38788	4.2275	4.24144	4.29192	4.33644	4.28298	4.3342	4.22801	4.21512	4.16465	4.30837	4.20857	4.36495	5.018	5.20895	5.00258	5.00387	5.07102	4.38828	4.28853	4.22665	4.19503	4.24567	4.33357	4.2714	4.36092	4.38096	4.30335	5.21448	4.47009	4.71329	4.43976	4.31073	4.24689	3.86346	3.37488	3.86271	3.62373	4.62346	3.72053	3.3031	3.51098	3.76145	4.10213	3.63226	3.17131	3.3654	3.434	4.41268
FAM219B	5.75588	6.25817	6.12544	5.41182	6.07331	5.98807	5.9058	5.57755	5.77611	5.69247	5.93496	5.90945	6.45311	7.08135	6.71857	7.1993	6.69013	5.50128	5.48847	6.44111	7.43063	7.02417	6.89673	6.53443	4.30857	6.74506	6.18312	6.54521	7.5237	7.2788	7.31948	7.61586	4.46651	5.68391	4.96756	4.56873	5.1027	5.00579	4.85433	4.87259	4.77921	4.97352	4.9077	4.79683	4.91719	5.11864	5.12875	4.95062	4.97657
RPAP2	5.0175	5.43686	5.07618	4.96233	5.54488	5.14313	4.3962	5.15	4.82028	4.76552	5.06468	5.04702	5.42134	5.81937	5.97365	5.58752	5.73272	5.62352	5.62048	5.443	5.67338	5.31622	4.8726	5.26612	4.40685	6.03687	5.94489	6.55498	5.96605	6.93354	6.57412	5.53866	4.56565	5.20058	5.98445	6.10064	5.74893	5.94651	5.66735	6.12206	6.07277	5.54592	5.85371	5.93913	5.81161	5.74995	6.1436	5.63886	5.95008
EIF5	4.36568	4.19337	4.30116	4.2727	4.24399	4.13489	4.54862	4.27118	4.2213	4.33098	4.33076	4.29453	4.35498	5.09844	5.12969	5.07408	5.06107	5.38446	4.68105	4.36426	4.46643	4.47819	4.33817	4.3053	4.2405	4.28846	4.44176	4.32059	4.60781	4.56641	4.70341	4.47294	5.48529	4.36978	7.10124	6.52121	7.31315	7.40539	6.91994	7.61059	7.8073	6.95483	7.23404	6.33937	6.24617	7.44789	7.4679	7.1759	7.26546
CRTC2	5.71739	6.23704	6.34707	6.58356	6.30122	6.75678	6.28295	6.81689	6.76696	6.54404	6.28295	6.70838	5.94048	7.01871	6.33086	6.94097	7.05324	6.37027	4.33172	5.64053	6.17841	6.81456	6.16148	6.36555	5.43461	6.0187	6.57896	5.08934	7.49854	7.09574	6.88877	7.38793	4.17224	5.9313	7.15333	6.86737	6.99735	6.95759	7.15036	6.76144	7.26246	6.87709	7.07414	6.87331	6.65723	6.85596	6.88284	7.0567	6.94265
SRSF11	4.18655	4.95916	4.24042	4.49465	4.39737	4.26054	4.36851	4.5446	4.2991	4.29071	4.41706	4.20274	4.58587	5.29752	5.8944	5.18002	5.23279	5.08005	4.69898	4.38461	4.6936	4.53344	4.59645	5.19656	4.27469	5.22529	4.98664	5.02024	5.56795	5.38291	5.45869	4.97779	4.20417	4.64423	6.76776	7.06219	6.96198	7.37108	6.78794	7.52248	7.57938	6.53999	6.39471	5.88986	7.28094	7.94516	7.34592	6.86637	6.74832
STMN1	4.65783	5.07288	4.95933	5.43049	4.88924	5.34837	4.63736	4.32773	4.72088	4.72613	4.98951	4.29477	6.94742	5.40957	5.58088	6.62348	6.18487	7.27489	6.25493	5.13018	5.40555	5.1973	5.93403	5.90574	4.24549	7.05238	6.30809	7.72485	5.62487	7.38836	5.55621	5.43027	4.32792	5.0735	3.53687	3.52157	3.52143	3.40279	3.36924	3.4777	3.35623	3.48562	3.41334	3.49047	3.52764	3.31356	3.51851	3.51648	3.49549
FIBP	7.59052	6.03587	6.82797	6.70284	6.677	7.34781	7.10034	7.23212	7.17918	6.65983	7.02414	7.03513	8.55549	8.76273	8.8294	9.42427	9.4447	9.18263	7.99616	7.93696	8.63732	8.56829	8.99466	8.28626	9.06501	8.71677	8.27543	8.63507	9.32655	9.32302	9.01762	9.04032	7.38467	6.97757	8.48968	8.25001	8.05319	7.97528	7.82207	7.90278	8.18025	7.60013	7.91419	7.98677	8.3413	8.05327	8.18431	8.27761	8.01946
PPM1M	8.65648	8.62142	8.51518	8.51518	8.98637	8.70604	9.03602	8.95634	8.96067	8.55154	8.70478	8.83666	10.0255	11.043	10.5751	10.6162	10.274	9.36112	9.91801	10.3117	10.7044	10.6007	10.4291	10.3927	11.377	10.0751	9.81184	10.0379	12.0916	10.5868	10.8516	11.5246	8.70765	9.31856	8.97582	8.66687	8.41441	8.19236	8.31395	8.49639	8.51232	8.53706	8.48764	8.61122	8.35984	8.64286	8.34255	8.34073	8.56598
IQCB1	4.3766	4.25874	4.21038	4.59297	4.19858	4.43548	4.28109	4.21526	4.20794	4.19376	4.32854	4.20711	4.4574	5.13021	5.04621	5.02775	5.17409	4.98718	4.45982	4.46194	4.55732	4.33523	4.28111	4.32028	4.40233	4.31184	4.34774	4.2692	4.41019	4.33142	4.30121	4.37813	5.07779	4.37995	6.82143	6.4658	6.69021	6.87923	6.51074	6.79147	6.82749	6.37936	6.51429	6.84647	6.48562	7.08025	6.89151	6.80062	6.54446
ZC3H8	4.51814	4.47075	4.24304	4.41021	4.70924	4.22897	4.40522	4.26919	4.62367	4.80265	4.49892	4.45935	5.4069	5.24036	5.55714	5.31896	5.39431	5.10098	4.82387	4.53225	4.76578	4.51403	4.91938	4.62717	4.3443	5.24291	5.07838	5.05085	4.74852	5.36208	5.34104	5.0542	4.21627	4.51087	6.0656	5.85655	5.51584	5.60926	5.57614	6.30653	6.12324	5.20541	5.35377	5.47465	5.43609	6.16074	6.17539	5.84242	5.56826
MITF	4.2868	4.17357	4.15299	4.22111	4.40072	4.22571	4.40235	4.17201	4.19762	4.3335	4.36904	4.15393	4.30428	4.981	5.04369	5.01651	5.03517	5.10905	4.3542	4.57764	4.25481	4.28491	4.33531	4.22319	4.32676	4.26488	4.30243	4.2471	4.46529	4.47159	4.33805	4.32345	4.30971	4.27745	2.28548	2.51687	2.34008	2.38794	2.47173	2.53113	2.3098	2.58636	2.54561	2.54265	2.71022	2.62442	2.37461	2.5703	2.4002
TMEM14C	7.40011	7.6367	7.51734	7.17918	6.92667	6.92507	6.81356	6.76915	6.67505	6.96031	6.97185	6.54872	8.7465	8.36387	8.31926	8.40442	8.30626	10.0977	7.95909	8.70065	9.11421	8.89394	8.40698	8.32831	8.62049	8.04108	7.57814	7.79484	8.72133	9.52492	9.54008	8.75987	7.30009	7.90258	7.92911	7.6533	7.54041	8.42363	7.14144	8.32629	7.41197	7.41665	7.07507	7.49646	7.43328	8.27401	7.63736	7.92448	7.70975
MICOS10	4.86416	4.7484	4.52764	4.76651	4.56066	4.32221	4.57083	5.0464	4.62861	4.61509	4.56364	4.47155	4.99695	5.50082	5.66423	5.51287	5.19694	5.14419	5.82826	5.61677	4.8441	5.06822	4.95653	4.96878	4.28913	5.26155	5.20644	5.45802	5.39336	6.08521	5.47203	4.61653	4.49526	4.8064	8.3404	8.52826	8.29059	8.46634	8.08255	8.52552	8.33959	8.03819	7.92223	8.04343	8.23121	8.66038	8.12299	8.39249	8.14762
AHCY	5.9463	6.50683	6.50303	6.59934	6.43805	6.37795	6.29392	6.34064	6.48956	6.34747	6.52433	6.47129	7.99252	6.89962	7.42216	7.79637	7.46586	9.57783	8.22933	7.68375	8.12669	7.88035	7.84008	7.34778	4.25254	8.32831	7.77982	8.4485	7.50335	8.79388	8.92365	8.31905	5.87818	6.85158	7.62412	7.23791	7.38401	7.44728	7.17122	7.70927	7.4606	7.11466	7.17745	7.73803	6.84616	7.54721	7.3187	7.4244	7.48209
TMUB2	6.90103	6.91416	7.37155	6.96825	6.94471	7.19185	7.0361	7.35536	7.11188	7.04628	7.01613	7.1205	8.1931	8.84429	8.23918	8.64261	8.79468	7.74279	7.46165	8.17372	8.10338	8.45118	7.91394	8.00629	4.25918	7.17202	8.43389	7.22706	9.27209	8.57009	8.05737	9.72098	7.52096	7.60857	6.99362	7.22851	7.11138	6.84271	7.11036	6.933	6.86898	6.84971	7.0272	6.90896	6.76667	7.49565	6.93784	6.92207	6.94677
RSAD2	4.35723	8.07449	5.39145	5.32007	5.1216	7.74734	6.46516	4.62908	5.00207	6.86267	5.02608	5.84297	8.11602	5.18709	5.92276	9.04552	10.2809	5.12341	4.75137	5.24486	5.5112	4.37304	8.0011	4.38978	4.31795	5.98947	6.24073	6.84384	4.92247	6.84525	6.31501	8.45264	5.38554	5.15642	5.91698	5.7608	8.03809	6.77337	7.93221	7.22803	6.35133	8.46192	8.15129	7.62208	4.58422	7.49426	6.38438	6.1204	7.86929
XPO4	6.48166	5.94714	5.88177	5.88126	6.30651	5.90905	5.51344	5.96604	5.82208	5.50536	5.96197	5.62673	6.23095	5.71088	6.57477	6.58374	6.40845	6.43859	6.68508	6.69483	6.36118	6.41079	6.19455	5.8714	5.15649	7.18409	6.36744	6.53913	6.28331	7.64161	8.04839	6.56505	4.52763	5.48266	3.93994	3.90988	3.90029	4.10024	4.37496	3.82788	4.34264	4.43611	3.92727	4.22127	4.66074	3.85291	4.40997	3.94816	4.18164
TNKS	4.60342	4.26146	4.33588	4.17237	4.27138	4.68446	4.92336	4.16447	4.24764	4.21546	4.26096	4.21493	4.52025	5.18776	5.17382	5.09017	5.17536	5.21846	5.16185	5.22013	4.61831	4.52285	4.58636	4.36579	4.46705	4.32901	4.42674	4.33189	5.17301	4.59941	4.57279	4.55385	4.93065	4.58857	2.62592	2.65559	2.89906	2.71341	2.59681	2.80494	2.68511	2.79357	2.89935	3.04223	2.97393	2.5009	2.68541	2.79881	2.76916
TLR8	7.90701	8.35047	7.35603	8.54406	7.95504	8.24982	8.52873	8.28567	8.39047	8.56846	7.71619	8.43421	10.8542	11.0472	10.307	9.46857	9.83566	8.78171	11.1472	10.5997	10.8879	9.37647	9.37282	10.3907	7.72205	8.46681	10.7044	9.65964	11.936	10.4834	10.6647	11.4543	8.53189	9.90991	6.2162	6.29225	7.28657	7.37952	7.06139	7.34032	7.46528	7.5203	7.34032	6.37069	5.52155	7.35237	7.53763	7.06932	7.19271
TXNRD2	5.18941	5.20867	5.34537	5.17858	5.25209	5.72926	5.58434	5.96403	5.61115	5.53052	5.37147	5.08248	5.99275	7.34453	6.85051	6.49366	6.69609	6.87899	6.43019	6.56365	7.46413	7.73045	6.775	6.81632	5.70059	6.41107	5.29343	6.17756	5.64458	6.79535	7.44386	6.8758	5.20988	5.28737	4.10104	3.62512	3.89368	3.8087	3.86912	3.75116	3.48939	4.04562	4.08736	3.87773	3.91375	3.81978	3.67512	3.50228	3.98944
MTFP1	4.28038	4.27485	4.26262	4.6485	4.23194	4.46326	4.89527	4.16398	4.23513	4.27351	4.27588	4.21274	4.66666	5.08951	5.03868	5.29453	5.41241	5.35151	4.23662	4.29561	5.05753	4.64488	4.71605	4.47407	4.33772	5.02392	4.34913	4.96435	4.64085	5.50052	4.76825	4.37517	4.2055	4.43525	6.92937	6.80178	6.83929	6.75181	6.68246	6.93282	6.59125	6.73693	6.63427	6.76631	6.97657	7.00307	6.49036	6.56111	6.58283
RHEB	7.26445	7.22965	6.63313	7.01613	6.42562	6.44792	6.46483	6.51301	6.46483	6.63851	6.59189	6.05704	7.84585	7.6568	8.43655	7.92687	7.85423	9.45718	8.4606	8.26325	8.16178	7.23558	7.42815	7.7055	5.07535	8.15267	7.67897	7.53977	9.22507	8.62116	9.03351	7.95144	6.89171	7.26382	5.54863	5.51496	5.86522	6.50196	5.4391	5.91087	6.18712	5.4047	5.8649	5.04376	4.9567	6.39152	6.08576	5.96075	5.62171
KRTAP1-1	4.78622	4.24523	4.38285	4.27037	4.31102	4.17086	4.54263	4.10857	4.28903	4.47631	4.20864	4.27668	4.88298	5.15197	5.27285	5.06703	5.06608	5.08117	4.67313	4.88388	4.43276	4.49132	4.43806	4.31802	4.53659	4.38236	4.35439	4.39753	4.35052	4.76555	4.48135	4.72141	4.59667	4.34676	4.0162	4.55835	4.1778	4.25954	4.30105	3.95288	3.97537	4.40995	4.09936	4.59353	4.3665	3.90799	4.20386	4.1356	4.25954
TERF2IP	8.12965	7.71224	8.13619	7.38411	7.67091	7.39392	7.63513	7.42772	7.52047	7.4523	7.92321	7.78647	8.61234	8.34112	9.02945	8.50087	8.90968	8.16133	8.53852	8.44773	8.22933	8.22392	8.10601	8.46088	8.33223	9.26859	8.68907	8.43062	9.51255	9.74776	9.4549	9.36485	7.02945	7.35766	9.21637	9.28026	9.19051	9.31247	9.08429	9.20074	9.67082	8.97637	9.08123	8.76428	9.21072	9.42474	9.56502	9.16761	9.18389
ADNP	5.14006	5.73101	4.87642	5.21064	5.54455	5.37732	5.39867	5.07431	5.37717	5.37667	5.31991	5.4189	5.83885	6.11572	6.69743	5.64095	5.79901	6.32414	6.27725	6.65959	6.00445	4.96477	5.29521	5.72374	4.27276	6.5174	6.07741	6.08671	7.18163	7.04203	6.98767	6.0248	4.82804	5.6165	7.30676	7.07801	7.86633	7.99138	7.34686	8.04948	8.57329	7.31166	7.49213	7.14067	7.34208	8.24633	8.68669	7.59291	7.69317
MBNL2	4.28585	4.41854	4.53119	4.53859	4.19846	4.15386	4.23853	4.24737	4.18079	4.67094	4.22127	4.31097	4.39108	5.2397	5.27596	5.29088	5.28349	5.46005	5.65718	5.73767	4.85387	4.35841	4.29755	5.0738	4.86103	5.19562	4.86135	4.91752	4.37897	5.85479	5.46375	4.52571	4.77072	4.90967	3.76559	3.99568	3.78498	4.09874	3.94032	4.02305	3.92654	4.21622	3.79303	3.85313	4.08589	3.87769	3.77044	3.91822	3.70278
SPN	4.33954	4.17179	4.16649	4.2808	4.16236	4.20392	4.23974	4.23044	4.14257	4.3437	4.15465	4.19895	4.25984	5.06214	5.00631	5.049	5.10654	5.14244	4.21873	4.32489	4.26855	4.29308	4.28707	4.3526	4.37199	4.48009	4.27118	4.33317	4.48482	4.48765	4.26587	4.27996	4.55521	4.26267	7.34769	7.65375	7.14831	7.00981	7.64615	7.17003	7.06534	7.25991	7.28518	7.64008	7.93633	7.18045	7.25791	7.18105	7.15674
EDNRB	4.31983	4.35708	4.22651	4.68112	4.47516	4.40704	4.22223	4.21406	4.35095	4.37818	4.29177	4.45254	4.48597	5.23321	5.04883	5.20867	5.18917	5.00273	4.32582	4.25256	4.22898	4.5834	4.47231	4.31052	4.65346	4.54405	4.55208	4.48589	4.88618	4.5611	4.30135	4.82929	4.33961	4.3575	3.29991	3.06509	3.344	3.20318	3.38338	3.2172	3.14458	3.47392	3.38338	3.2397	3.03399	3.1386	3.19827	3.31658	3.05539
DYNLRB1	8.58625	7.53674	8.43421	8.17645	8.20568	8.19865	7.97114	8.61879	8.09264	7.6367	8.29706	8.07045	8.93395	9.30425	9.25719	9.72987	9.79663	9.78948	7.41461	7.32461	8.45969	9.09576	8.71322	8.32568	5.08632	8.56379	8.05321	8.31984	9.83386	9.77275	9.577	9.88745	8.63426	7.53078	3.06212	2.79118	3.14759	3.05554	2.96437	2.82417	2.80082	3.05554	3.13889	2.86759	3.04907	2.84466	2.91384	3.05554	3.18832
HNRNPA3	4.35823	4.23177	4.21372	4.17828	4.18795	4.36165	4.31142	4.11069	4.1608	4.1795	4.26894	4.14529	4.40018	5.16524	5.12573	4.98053	5.10342	5.37066	4.32329	4.26838	4.40487	4.31186	4.41568	4.34008	4.34774	4.2673	4.22684	4.37091	4.40274	4.20111	4.29205	4.41642	4.37363	4.18656	8.02555	8.22402	8.59553	8.52086	8.06414	8.71172	9.01991	8.01368	8.00401	7.85633	8.24462	8.9526	8.87736	8.32846	8.3423
IGBP1	4.20758	4.34579	4.3104	4.44975	4.23627	4.26657	4.20961	4.24977	4.17258	4.12097	4.16543	4.15215	4.40174	5.12073	5.08475	5.05046	5.02724	5.06078	4.29919	4.31359	4.44651	4.39742	4.21634	4.37005	6.68565	4.36055	4.24345	4.24291	4.36751	4.38768	4.46465	4.43153	4.19139	4.34875	8.88213	8.70423	8.67291	8.83015	8.43689	9.01446	8.60018	8.35108	8.57989	8.65109	8.77861	9.06462	8.19565	8.67332	8.71232
ZNF573	4.91685	5.26193	4.96337	4.93496	4.95227	5.17535	5.03433	4.52032	4.72558	4.90929	4.58156	4.27403	4.70719	5.36829	5.34961	5.17155	5.24912	5.716	4.28542	4.29399	5.07347	5.76393	4.50457	4.37742	4.27662	6.31657	5.68312	5.16211	4.66329	5.69339	7.09855	4.65397	4.31255	4.83331	5.68321	5.58383	5.87103	5.44114	5.64873	5.69991	5.66394	5.72272	5.35761	5.41043	5.28695	6.17403	5.92094	5.63904	5.72971
ABT1	4.43845	4.67843	4.2775	4.28863	4.43221	4.66281	4.58478	4.31696	4.72873	4.52753	4.594	4.41822	4.60684	5.59129	5.4535	5.2644	5.13847	5.05971	4.49981	4.2124	5.07691	4.57856	4.30152	4.46592	7.23678	4.82625	4.59253	4.80398	4.73336	4.94451	5.22492	4.37458	4.20564	4.59131	8.28877	7.71219	7.85491	7.90593	7.66112	8.008	8.08083	7.74744	7.98385	7.80876	7.32561	8.0813	7.97392	7.93899	7.82242
KBTBD6	4.39473	4.31227	4.14927	4.26881	4.46427	4.13604	4.43078	4.80697	4.22258	4.30512	4.27882	4.34794	4.48889	5.10919	5.15299	5.16982	5.16969	5.1031	4.46297	4.80805	4.43323	4.64711	4.33893	4.33765	4.27689	4.48852	4.35589	4.99269	6.7879	4.49726	4.94901	4.95675	4.44359	4.61693	5.33618	4.87655	5.44206	5.54631	4.96926	5.96305	5.38599	5.10689	4.91632	5.24039	4.06838	5.27796	5.16829	4.8675	5.1387
IFFO1	4.36293	4.1806	4.15045	4.14963	4.3177	4.19248	4.19228	4.20355	4.32719	4.1505	4.14098	4.15482	4.47469	5.12157	5.01226	5.00539	5.23804	5.04477	4.42021	4.77736	4.3153	4.33282	4.43395	4.31062	4.31409	4.32411	4.48258	4.51763	4.3619	4.2793	4.45618	4.36795	4.15945	4.24267	7.90765	7.84875	7.49332	7.81735	7.6857	7.7493	7.80799	7.75134	7.7316	7.73854	7.84184	7.74672	7.88777	7.83196	7.77761
CFP	6.7847	6.77113	6.56061	7.55032	6.56249	7.47562	7.31574	7.30566	7.66129	7.40544	7.53784	7.47032	7.0064	8.63332	8.0785	9.06601	9.31283	8.39132	7.21234	7.87111	7.62415	8.62427	7.38747	7.771	4.58677	6.28716	7.5294	6.00538	8.66884	8.43319	9.21879	10.3016	7.56436	8.38246	10.3247	10.8873	10.1161	9.94057	10.2793	9.96913	10.2493	9.80202	9.94377	9.83117	10.3264	10.1165	10.1271	9.94992	10.1487
RFC3	4.19242	4.54411	4.2524	4.30128	4.18404	4.15472	4.2139	4.21359	4.1749	4.34973	4.16989	4.27993	4.32839	4.9966	5.03144	5.04435	5.03432	5.06092	4.19412	4.2013	4.30338	4.19909	4.28141	4.25846	4.31374	4.29046	4.32912	4.22608	4.22485	4.62212	4.53818	4.25537	4.19455	4.19371	4.59408	4.68255	4.30035	4.96726	4.35554	4.65539	5.22792	4.02763	4.41441	3.96671	4.24481	5.27612	4.87678	4.73615	4.647
TRIP11	5.57264	5.32162	5.32472	5.06661	5.17173	5.07053	5.11377	5.03257	5.4595	5.18711	5.09398	5.09398	6.2717	6.37593	5.88103	5.98303	5.85974	5.24866	6.09231	5.84287	6.45356	5.94697	5.68735	6.29504	6.8316	6.43891	5.87533	6.3898	6.93613	6.44394	6.09744	6.49349	4.73593	5.45277	4.06637	4.3614	4.24056	4.35819	4.19943	3.91822	4.46637	3.89401	4.23244	3.7792	4.27344	5.18822	4.4754	4.39178	4.08824
GGA1	4.24708	4.37116	4.19148	4.16237	4.13544	4.30112	4.15412	4.26893	4.31728	4.20004	4.46565	4.22814	4.3926	5.03704	5.17963	5.20265	5.29629	5.49068	4.28826	4.28426	4.47047	4.45377	4.32654	4.5163	4.26877	4.34925	4.27323	4.41153	4.35605	4.59969	4.53772	4.44424	4.39171	4.22907	4.19804	3.62507	3.54486	3.70527	3.73079	4.01439	3.79531	3.72399	3.72628	3.64592	3.09471	4.04388	3.48498	3.75222	3.45146
ABCG1	4.39323	4.30138	4.4757	4.42708	4.57643	4.25509	4.35182	4.65404	4.54278	4.38251	4.5363	4.53892	5.01742	5.5926	5.33977	5.56831	5.43591	5.1282	5.44015	5.73406	4.78059	4.68259	5.31664	4.87102	4.97652	4.75076	5.28188	5.2991	6.40047	5.18694	4.90191	6.17338	4.42572	4.77009	7.00253	7.45141	6.66634	6.936	6.79051	6.69676	7.42848	7.10561	7.44512	6.83062	7.00009	7.46882	6.798	6.78493	6.59854
MEX3C	5.72813	5.37565	4.31004	5.29421	4.81264	4.59465	5.07787	4.19642	4.58021	5.18187	4.81085	4.44802	5.09508	5.35519	5.48605	5.28633	5.12255	5.2873	5.901	5.37385	5.21042	4.48495	4.53213	4.98421	4.72798	5.76471	5.46419	5.85788	6.16279	6.46905	6.16745	4.70461	5.07829	4.99391	2.40472	2.29642	2.55959	2.37689	2.33982	2.39626	2.46531	2.31163	2.552	2.5317	2.35694	2.412	2.39626	2.49171	2.45953
KAZN	4.21415	4.27744	4.28322	4.26668	4.27698	4.1279	4.1098	4.17112	4.14872	4.52118	4.14797	4.20639	4.39368	5.05492	5.01046	5.0411	5.12456	5.25347	4.4223	4.31665	4.25551	4.26253	4.63815	4.3676	4.31517	4.36811	4.34928	4.33797	4.31353	4.3789	4.35217	4.48101	4.46139	4.16101	7.71813	7.29962	7.31714	6.32721	6.69775	6.33749	6.12394	7.35284	7.66314	8.28545	6.57814	6.73618	6.07918	5.26924	6.96638
OAS1	5.83553	6.83501	6.65857	6.48312	5.37254	7.9943	7.07934	4.55159	6.88614	5.89865	6.29347	6.019	9.54106	7.43863	8.70376	9.66175	10.1742	7.69418	6.85851	7.04067	5.17155	7.12079	8.94757	7.93581	9.19154	7.92461	8.41191	8.6092	6.53517	8.54322	8.19905	8.79758	5.62675	5.70426	7.85117	7.81774	7.89579	7.23834	8.11896	7.50449	8.15106	8.5524	8.2985	8.62214	7.21803	8.23784	7.54882	7.92444	7.89388
DRG1	6.74302	6.66417	6.42882	6.48567	6.42448	6.70738	6.28782	6.27987	6.71918	6.69192	6.61686	6.4779	7.8128	7.73528	7.95059	7.72367	7.73582	8.4688	7.71283	7.47066	7.8884	7.95241	7.14098	7.50341	4.43698	7.63654	7.37674	7.82373	7.92653	8.6134	8.5156	8.26315	4.51334	6.72855	8.28976	7.78636	7.85794	7.93724	7.58427	8.02676	7.91905	7.57776	7.8424	7.87125	8.13786	8.11876	7.85708	8.03699	7.94438
LSS	4.48647	4.20079	4.37305	4.65214	4.37693	4.28115	4.36448	4.32126	4.44259	4.22802	4.30156	4.24202	4.35658	5.05928	5.13908	5.2466	5.25102	5.01336	4.47786	4.70587	4.32225	4.43262	4.7093	4.29749	7.06216	4.38528	4.39488	4.3572	4.42971	4.98048	4.53779	4.57341	4.41318	4.55904	7.69023	7.439	7.38473	7.56246	6.91926	7.07435	7.85596	7.0586	7.48928	7.05924	7.1313	7.41377	7.55037	7.30782	7.8003
WDR54	7.25525	6.62904	6.71387	6.46767	6.89666	6.95895	6.23039	6.91371	6.47222	6.43124	6.58616	6.80377	7.8604	6.86168	7.10058	7.52832	7.36042	9.16453	6.52126	6.7215	7.42083	7.50226	7.56381	6.38717	5.59948	8.50055	6.92544	7.76751	6.71748	8.49178	8.30715	6.5701	4.95443	5.83983	7.99931	7.69345	7.59918	7.81131	7.51193	7.55687	7.7061	7.23645	7.56686	7.45851	8.00762	7.82171	7.76352	7.84827	7.84222
METTL22	6.12094	5.22115	6.17727	5.76663	5.69345	5.60953	5.5274	6.07468	5.92984	5.35476	5.71877	5.51483	6.63634	8.03386	7.67679	7.58124	7.10538	5.85281	7.40977	7.89199	6.90122	7.5134	6.65745	7.16337	5.89129	6.51441	6.64066	6.62695	8.21493	7.83363	7.93644	8.08867	6.69373	6.3926	6.70527	6.67209	6.64251	6.826	6.42852	6.88749	6.64849	6.28923	6.7538	6.76566	6.77214	6.55165	6.38417	6.70194	6.77844
CCR2	4.63717	4.17676	4.22479	4.2223	4.14828	4.20704	4.16374	4.17738	4.33835	4.1474	4.21786	4.28132	4.24487	5.02655	5.11626	5.1651	5.07789	5.02513	4.30699	4.3205	4.2552	4.40327	4.30523	4.30848	4.28485	4.26936	4.42472	4.22475	4.22762	4.44009	4.31983	4.33938	4.23147	4.22841	8.80326	8.88886	8.60038	8.91153	8.35467	9.00253	9.25828	8.85651	8.6667	9.01387	8.2676	8.86413	9.34066	9.2308	8.96559
PIAS2	4.40643	4.21286	4.88242	4.19124	4.42626	4.1814	4.39914	4.74946	4.38143	4.28069	4.33945	4.37624	4.33551	5.48387	5.04638	5.08996	5.15246	5.22617	4.83297	4.57454	4.43233	4.5884	4.43676	4.87805	4.39084	4.77461	4.86174	4.77449	4.69145	4.79009	4.93297	6.1213	5.0301	4.90861	2.42778	2.29134	2.40908	2.45779	2.43048	2.37722	2.37472	2.34474	2.43048	2.46592	2.41934	2.30701	2.27893	2.17285	2.51432
BAZ1A	7.0448	6.04025	5.8111	5.92482	5.96837	6.14297	6.0197	6.00884	6.23867	6.63939	6.00394	6.11429	8.42198	8.68147	7.77209	7.38414	8.34568	5.54839	8.37901	6.4511	8.00947	7.69535	7.20588	7.72053	4.47195	6.88861	8.08517	7.67416	10.5979	8.22437	8.23943	9.45891	5.47633	6.86135	8.28422	8.92817	8.86048	8.83654	9.0925	8.83039	8.91327	8.92859	8.97019	8.88598	7.97579	9.56727	8.78548	9.03828	9.00519
AKIRIN1	5.4193	5.78701	5.62543	5.60916	5.6775	5.52797	5.69399	5.23035	5.66476	5.5268	5.58477	5.62641	6.2482	5.69123	6.07582	5.27937	5.3687	5.15376	5.11712	4.39251	6.38675	5.49719	5.4674	5.55244	4.19822	4.85349	4.85419	5.17302	7.19615	6.26807	6.92228	6.20005	4.59428	5.07556	5.41499	5.37814	5.44334	5.1436	6.36371	5.76612	5.09945	5.55907	5.22727	5.68306	3.92333	5.33718	5.41027	5.22415	5.36306
FIS1	8.92267	6.90098	7.89857	7.48291	7.3243	8.45227	7.48968	8.28067	7.33711	7.35384	7.62396	7.946	7.61657	9.81504	9.98635	10.4117	9.8436	8.67174	9.09234	10.6065	8.18664	8.44146	8.31751	8.43062	7.23572	8.06955	7.9377	7.97099	8.65541	9.44177	10.0374	8.71145	8.73526	8.16125	9.16492	9.16784	8.95591	8.90484	8.84623	9.2939	8.59801	8.73843	9.09807	8.98844	8.4507	8.57098	8.80026	9.14843	8.89838
SLC43A3	4.89237	5.28782	5.22269	5.29657	4.9057	5.32611	5.62174	5.46041	5.33732	5.44509	5.00251	5.34191	5.75727	5.90322	5.92786	6.31832	6.15771	5.23784	6.18327	6.13699	5.83743	6.24848	6.04231	6.22718	4.49883	5.83021	6.5092	6.18395	6.05919	6.63487	6.21079	6.80647	5.51282	5.08672	5.4273	4.76366	5.57059	5.58225	5.412	5.47856	5.48827	5.5844	5.68229	5.20838	4.90335	5.1081	5.70151	5.47856	6.02044
CHD4	7.60157	6.78834	6.77672	6.77134	7.15888	7.58539	7.34458	7.53071	7.43119	7.75145	7.27887	7.20747	7.52055	9.22788	8.70286	9.17615	8.9815	8.57199	7.26563	7.219	8.07342	8.80326	8.04528	8.20191	7.81784	8.37855	7.75296	8.36825	8.91325	8.62572	8.64172	9.19426	7.04646	6.96442	6.70795	6.71255	7.14293	6.95344	7.11264	6.84164	7.10822	7.08697	6.98516	7.03964	6.54263	7.04492	7.44227	7.05182	7.38391
MRPS18C	7.6468	6.95895	5.48635	5.97084	5.33916	5.96762	6.31298	5.35305	5.61439	6.69261	5.46824	5.7662	8.21649	8.20823	8.11749	8.10459	7.849	9.00108	8.56266	8.36845	7.10728	7.2809	6.72367	8.5389	7.84705	7.6867	7.76127	8.41773	9.32302	9.13537	8.0509	9.32197	7.46318	7.73519	2.89952	2.84919	2.8156	3.10725	2.94301	3.14763	3.13286	2.84707	3.08829	3.13061	2.81653	3.37944	3.18505	2.84776	2.95995
DAG1	4.54938	4.69901	4.50926	4.99983	4.89859	4.8567	5.11926	4.77574	5.03029	4.73349	4.82126	4.39651	5.32952	6.17115	5.75019	5.85545	5.58239	7.37011	4.80415	5.82324	5.11036	5.71992	4.76874	5.39162	4.40151	5.60609	5.56786	5.88825	5.11502	6.44316	5.89225	6.31649	4.2083	5.14321	6.43032	6.21948	6.02756	6.25131	6.08297	6.0883	6.51043	6.06366	6.26173	6.34768	6.47662	6.43053	6.31727	6.401	6.3012
SFXN4	5.05518	5.532	4.72279	5.79879	5.32726	5.95117	5.4897	5.52476	5.29689	5.82582	5.29516	5.45362	7.27204	5.714	6.62148	6.87869	6.50384	7.91623	7.03979	5.94861	6.4396	6.89612	6.62383	6.42526	4.57601	6.73026	6.46159	7.23079	5.78824	7.00151	7.33312	6.64278	4.25714	5.43802	6.26759	6.72126	5.82169	6.15064	5.86683	6.01699	5.99618	5.23868	5.48572	5.97745	6.87389	6.46316	5.94072	6.20926	5.88002
TRAPPC13	4.83657	4.29491	4.27754	4.38296	4.23522	4.19841	4.17673	4.26354	4.17575	4.30778	4.16041	4.12535	4.69737	5.08216	5.17361	5.10541	5.02274	5.07065	5.0688	4.30882	4.42445	4.39097	4.63861	4.69777	4.71262	4.51091	4.32767	4.4663	4.75638	4.68727	4.95887	4.95	4.34669	4.53572	3.3903	3.44558	3.48958	3.3881	3.33851	3.18604	3.33318	3.51788	3.44153	3.99154	3.38233	3.59803	3.643	3.67704	3.61353
SRSF10	6.6683	6.02386	6.24233	5.84863	5.93997	5.66561	5.96762	5.66585	5.3612	5.60808	5.6532	5.73383	7.61496	6.70522	6.61966	7.25989	7.08493	7.82283	6.63634	6.44236	7.12794	6.71135	6.45721	6.8552	4.47546	6.39537	6.03809	6.88933	7.249	7.98146	7.87948	6.9661	4.70862	5.90266	6.11613	6.28249	6.18214	6.61445	5.49451	6.66683	6.84241	5.15576	5.55892	5.48721	5.10723	6.99279	6.55076	5.78632	5.83968
GTF3A	9.86424	9.27167	9.19411	9.13365	8.8923	8.80007	8.46989	8.53457	8.64131	8.93739	9.01002	8.28067	9.82318	9.5017	10.0964	10.4147	10.2293	10.7459	10.1963	9.61006	9.85857	9.39272	9.33218	9.2463	9.37862	10.1126	9.61917	10.3021	10.0779	11.1517	10.9247	9.79865	9.72712	9.35604	10.7896	10.5287	10.5397	10.7166	10.0379	10.8523	10.3854	10.1251	10.1116	10.4268	10.597	10.8004	10.3258	10.5663	10.5502
TP53TG1	5.18881	4.54345	4.37894	4.5368	4.4565	4.30198	4.18456	4.27292	4.53605	4.42176	4.47222	4.27907	5.40147	5.61934	5.57894	5.82565	5.86169	5.15535	4.65867	5.75092	4.83227	5.23381	5.28805	4.87226	4.5384	5.36211	5.18839	5.57053	5.88788	6.21036	5.55468	4.80772	5.01665	4.65388	6.22976	6.02867	5.61663	5.98889	5.32612	5.94996	5.21348	5.49497	5.26901	5.63494	6.01767	6.33596	4.9058	5.44148	5.66374
APH1A	7.59507	7.44201	7.68431	7.83851	8.01231	7.92916	7.90968	7.88482	7.91951	7.54527	7.82909	7.65914	8.76094	8.28109	8.94224	8.83708	9.19703	9.08188	8.39704	8.88233	7.67514	8.29165	8.63225	7.73524	4.22696	8.12859	7.57909	7.95743	8.62768	9.43549	9.71955	9.39009	7.60834	7.65101	6.30069	5.87458	6.93849	7.28583	6.60397	6.50782	6.96753	6.26093	6.50226	5.8967	5.28829	6.62179	7.2482	6.74822	6.77515
MRPL54	7.76288	6.46539	6.55079	6.56959	6.75017	6.29083	6.44257	6.39203	6.97115	6.85301	7.27524	6.73855	9.26529	8.11957	8.87983	9.25085	8.72314	9.12379	8.91305	9.49858	8.32062	9.12166	7.97624	8.35126	5.05364	9.35767	8.1304	9.0674	8.43911	10.0863	9.76558	8.84211	7.9904	7.95606	8.95576	9.11568	8.5992	8.44217	8.28152	8.9009	8.2849	7.89458	8.07213	8.73049	8.55774	8.64793	8.10669	8.6718	8.59884
RGCC	9.18343	8.48502	8.89924	8.01112	8.87992	7.97007	7.60534	8.6269	7.58736	7.91621	9.14743	7.94289	6.96195	7.71092	9.50346	10.7347	10.4617	8.11445	9.84657	10.5391	8.40479	7.67338	8.05129	7.98043	6.39192	8.61355	7.61385	7.98611	8.41927	10.0416	10.0407	9.166	9.17968	8.01689	9.13339	8.41449	9.14019	9.27448	8.36995	9.33861	9.37901	7.93436	8.96825	8.92023	9.13881	8.9149	8.59293	8.5169	8.59882
CHKA	4.91835	4.68767	4.28477	5.04475	4.82504	4.44017	5.23377	5.07645	4.61008	4.87596	5.05141	4.32418	4.87215	6.50584	5.67138	6.6223	6.42156	6.32254	4.42691	5.14525	5.30164	5.75298	4.81003	5.60252	5.02792	5.04393	5.0483	5.40354	6.98677	5.82993	5.99176	7.9887	4.52238	5.00552	4.75581	5.27212	5.47914	5.07321	4.73384	5.28518	5.14624	5.22002	5.26544	5.22176	5.20465	5.33115	5.23276	5.00355	5.5443
IQSEC2	4.44099	4.34893	4.24942	4.18688	4.42798	4.33416	4.24527	4.2106	4.35651	4.29438	4.27576	4.27849	4.36735	5.24039	5.45003	5.68173	5.69303	5.14473	4.77889	5.37066	4.61154	4.92957	4.60787	4.61108	4.29843	4.37559	4.90698	4.51128	4.3509	4.85627	4.81583	4.55368	4.25761	4.33334	5.50353	5.14381	5.15946	5.18593	5.07222	5.24472	5.12794	5.25982	5.53313	5.34924	5.45209	5.11291	5.34361	5.30419	5.33264
RPL7	4.61196	5.06951	4.41127	4.46761	4.23689	4.3951	4.423	4.70457	4.42121	4.77792	4.44165	4.30655	4.90766	5.59741	6.48075	5.38958	5.30198	8.2233	5.72418	5.3674	4.65339	4.72445	4.89052	5.6293	4.37632	5.51882	5.544	6.30069	6.44593	6.54052	5.71626	5.29983	4.33266	4.70314	11.7767	11.568	11.7754	12.5916	11.4746	12.7227	11.5597	11.4252	11.3703	12.0501	11.9954	12.7327	11.3743	12.2254	12.3248
PTPRN	4.36942	4.25118	4.91079	4.4755	4.26892	4.17075	4.16111	4.30369	4.35968	4.21526	4.29423	4.36506	4.33628	5.16591	5.20097	5.31482	5.356	5.08825	5.18832	4.67029	4.2599	4.5182	4.46906	4.33438	4.36181	4.3519	4.27555	4.2601	4.40904	4.69577	4.61327	4.42354	4.71253	4.57782	3.52683	3.65658	3.71793	3.68658	3.68474	3.65658	3.69558	3.84732	3.95406	3.45068	3.80184	3.3267	3.52982	3.85923	3.50992
MRE11	4.69906	4.32292	4.3345	4.27051	4.28111	4.2297	4.35136	4.13318	4.23657	4.19104	4.35361	4.57182	5.02026	5.08056	5.19213	5.1931	5.14523	5.14381	4.66494	5.40368	4.72636	4.69607	5.11784	4.77726	4.42766	4.61353	4.77088	4.86068	4.6205	4.70467	4.56981	4.62563	4.58006	4.66449	4.9778	5.02681	4.63313	5.21794	4.86534	5.62155	5.66161	4.25559	5.00654	4.63939	5.33764	5.86367	5.71509	5.18492	5.56712
SLC46A3	7.33968	6.46044	6.69027	6.69451	7.19985	6.77333	6.82483	6.93725	6.83501	6.82072	6.67299	7.03168	7.9264	9.318	7.82283	7.44566	7.85563	6.93186	7.19604	7.03727	8.27437	8.38429	7.48085	7.49252	4.29044	7.83533	7.70743	7.44544	9.50224	8.57797	8.79516	8.42892	6.95228	6.91932	7.77078	7.89594	7.76174	7.50769	7.45275	7.71536	7.72928	7.52171	7.48697	7.76784	7.70126	7.99711	7.72644	7.69805	7.63241
CDH23	4.31141	4.36788	4.36677	4.29342	4.29715	4.21035	4.20972	4.21675	4.37464	4.18381	4.47503	4.25403	4.46669	5.3371	5.17449	5.15595	5.11142	5.09246	4.53954	4.82596	4.76884	4.75694	4.64464	4.50196	5.15717	4.37032	4.84907	4.43245	4.42569	4.42327	4.55445	5.18963	4.30615	4.74015	4.47577	4.53821	4.65719	4.42026	4.51935	4.44291	4.30415	4.45434	4.33631	4.45168	4.53003	4.25505	4.30852	4.51412	4.31604
SAAL1	5.00398	5.56381	5.1961	5.8832	5.48119	5.65902	5.44182	5.17294	5.33371	5.43277	5.35447	5.30551	6.01549	5.63764	6.25396	6.28864	6.15702	6.98196	5.09036	4.61793	5.53626	5.6485	5.67798	6.31041	4.42313	6.45226	6.1745	7.1254	5.32164	7.06973	7.08143	6.31947	5.36264	5.43062	5.87598	5.62007	5.55619	5.75372	5.42295	5.6473	5.7956	5.2784	5.50224	5.5197	5.59174	5.97683	5.52128	5.60323	5.6127
ST6GALNAC2	4.35377	6.12943	5.72211	6.9369	6.27963	6.62884	6.61374	6.50273	6.95455	7.3243	6.88705	7.23357	8.70829	8.12558	8.03166	7.83277	8.44979	6.9838	8.28368	8.92435	8.59594	8.70065	7.85692	8.56213	8.71896	5.76046	7.96519	6.64431	9.00374	7.61553	7.60278	10.0307	5.19273	7.9144	7.40902	7.82243	7.18888	7.42855	7.71748	7.03822	7.45245	7.78725	7.62637	6.85175	7.32945	7.46329	6.86522	7.45965	7.46182
CCNDBP1	4.39147	4.64971	5.68187	4.83106	4.87688	4.60161	5.23017	5.31098	5.04555	4.9532	5.17089	5.25051	6.23952	5.83608	5.86357	5.34991	5.32187	5.20224	6.34858	5.24106	6.71319	6.17475	5.85175	5.8972	4.28619	5.23679	4.28159	4.99645	7.38344	6.0621	6.08004	7.13137	4.3318	5.26565	10.0747	9.92233	10.2014	10.4159	9.98845	10.3737	10.2704	10.4591	10.4154	9.90429	9.39917	10.5453	10.0442	10.4673	10.3496
HACD3	4.46604	4.3698	4.21286	4.30779	4.60045	4.3513	4.20527	4.31727	4.2364	4.36827	4.51083	4.47144	4.96719	5.09275	5.10961	5.25465	5.13596	5.33776	4.71513	4.26105	4.53016	4.50662	4.31923	4.44422	4.81445	4.48026	4.45566	4.48702	4.51399	4.77381	4.80238	4.47855	4.25735	4.48879	4.03953	3.5231	4.62592	4.59584	4.0141	4.44512	4.62756	3.95392	4.10923	4.55714	3.76331	4.46418	4.45493	4.00215	4.39933
PEX19	5.62871	5.63002	4.85292	5.96735	5.59708	5.49882	5.85869	4.97272	5.51144	5.49352	5.8068	5.51876	6.34675	6.22307	6.60102	6.6649	6.54079	6.64049	7.34915	7.1596	6.75077	6.12132	6.50437	6.42807	6.60168	6.64555	6.39022	6.41862	7.78773	7.32402	7.4	7.22263	6.75926	6.25528	7.40782	7.21391	7.08883	7.30671	6.64814	7.12785	7.41654	6.94313	7.19512	7.09734	7.22582	7.18253	6.95545	7.32615	7.10908
MEGF9	4.43978	5.17962	5.0896	5.78295	4.91772	5.53111	5.78022	5.77261	5.6558	5.53317	5.63631	5.71503	6.06003	7.73445	5.82167	7.37821	7.53973	6.7979	6.20356	6.43351	5.38623	6.34858	4.71302	5.54274	6.02818	4.70363	6.56091	5.36996	6.7367	6.03513	5.92057	7.91803	4.62855	6.1251	9.51945	10.0004	9.89337	9.72034	9.90131	9.87636	10.0715	10.1801	10.024	9.48476	9.61688	10.4263	10.1019	9.71898	9.79121
BRPF3	5.9466	6.14185	5.81135	6.4264	5.87714	6.31341	6.18085	6.0836	6.12968	6.44613	6.31016	6.28528	7.07815	7.23148	7.68438	7.73092	7.80208	6.57816	7.71972	8.16117	7.74705	7.63963	6.777	6.99564	8.30857	7.11493	6.7544	6.6041	7.8807	8.24093	7.81426	7.83322	6.85271	6.80696	5.33503	5.55121	5.35333	5.35441	5.29597	5.11999	5.1627	5.25164	5.41109	5.17888	5.38996	4.8056	5.22757	5.35441	5.29666
KRTCAP2	9.48324	9.09966	8.96067	8.92594	9.0879	9.2189	9.0739	8.98486	8.73064	8.49369	8.93902	8.93023	10.3598	10.5653	10.6544	11.248	11.1422	11.5729	10.5374	10.3466	9.96085	10.3442	10.2426	10.1406	10.931	10.5078	10.267	10.4334	9.95605	11.1113	11.0291	10.8529	9.72076	9.06928	9.44216	9.35909	8.9301	8.99613	8.68623	9.05232	9.02427	8.56653	8.80318	8.82711	9.10215	9.07388	8.79409	9.17579	8.8818
BABAM2	4.28283	4.51889	4.12001	4.41096	4.42121	4.60185	4.26837	4.52375	4.34521	4.23696	4.23557	4.41578	4.69655	5.43051	5.29824	5.14362	5.09171	5.09634	4.4294	4.36284	4.4679	4.61238	4.28409	4.55601	4.33026	4.59684	4.64811	4.27783	5.16034	4.76886	4.66918	5.73549	4.39006	4.50016	8.09962	8.13214	8.16763	7.87439	8.08078	7.88193	8.31439	7.89375	8.18552	7.95748	8.16444	8.27261	8.21665	8.24336	8.26775
SLC5A10	4.32103	4.16301	4.24601	4.27635	4.20654	4.25119	4.13003	4.17881	4.13911	4.20755	4.31843	4.26509	4.37372	5.22593	5.11698	5.04868	5.13954	5.07543	4.42313	4.49913	4.4493	4.49665	4.32365	4.35491	6.00538	4.62068	4.46983	4.34638	4.28975	4.50545	4.51939	4.42862	4.46875	4.394	4.92443	5.01308	4.96177	4.88102	5.20591	4.79556	4.67631	5.19247	5.05233	5.00451	5.3945	4.75012	4.56201	5.0137	4.65542
HMOX2	4.32588	4.33822	4.21622	4.97486	4.50061	4.36116	4.31609	4.95498	5.0915	5.05642	4.56578	4.87134	4.71119	5.16837	5.3597	5.69303	5.50977	6.40624	4.8714	4.6092	4.88219	4.77261	4.7526	4.69511	4.25804	5.01204	4.88581	4.88171	4.95165	5.14803	4.80137	6.84133	4.39496	4.49723	7.99051	7.55159	8.23279	8.07292	7.77128	7.75996	8.14493	7.63453	7.87723	7.88461	6.94056	8.24731	7.98359	7.95446	7.91686
CAMK2D	4.45705	4.20132	4.18284	4.23564	4.24295	4.23555	4.26959	4.27083	4.24729	4.31588	4.16186	4.20766	4.22054	5.04731	5.11627	4.97721	4.99433	5.0381	4.36537	4.32024	4.34741	4.26577	4.51939	4.36364	4.31748	4.31534	4.41601	4.3264	4.28038	4.38538	4.4545	4.28039	4.26619	4.28688	5.98145	5.96473	6.80209	6.07881	5.89734	5.76675	6.66293	6.45513	6.00464	6.52762	5.08816	6.75291	6.80714	6.64902	6.49569
WBP1L	5.92328	5.97518	6.35414	6.03017	6.1454	6.2293	6.37391	5.68665	6.23442	6.49246	5.99595	6.34941	7.73174	6.92208	6.82871	5.97994	6.10945	5.51719	7.01693	6.62367	8.53221	7.60737	7.23445	7.04897	4.4166	6.58077	5.15344	6.5869	8.286	7.50983	7.92591	8.62645	6.34124	6.69088	8.69386	9.06386	8.5658	8.66557	8.48702	8.50007	8.86107	8.5239	8.62318	8.45296	8.5311	8.70113	8.72479	8.62087	8.66043
ZC3H18	4.4487	4.78128	5.05916	4.72434	4.92129	5.74224	4.30678	5.26983	5.28765	5.4088	5.57595	5.44912	5.39439	7.35049	7.26208	8.06716	7.70955	5.09048	6.08638	5.74513	5.63927	5.71338	6.10818	5.58232	9.55686	5.78958	6.32508	5.69945	6.72309	5.95542	5.74747	6.79801	4.24213	4.71414	6.29316	6.56295	6.18603	5.78397	6.20904	5.83014	6.34299	6.07272	6.32699	5.76231	5.95622	6.49033	6.26975	6.32022	6.16055
CAV2	4.61711	4.35164	4.28778	4.32865	4.15123	4.51481	4.20084	4.25814	4.16743	4.15315	4.22623	4.16239	4.41107	5.12336	5.17947	5.07134	5.01922	5.18085	4.73738	4.55984	4.41061	4.94344	4.49242	4.2503	4.53525	4.35636	4.45118	4.36879	4.45882	4.71323	4.46906	4.36038	4.65981	4.26571	2.48129	2.79252	2.59549	2.72847	2.57124	2.73341	2.56259	2.61741	2.61154	2.66178	2.44655	2.46767	2.57513	2.59058	2.57513
NRARP	4.31772	4.69408	4.50731	4.51856	4.63441	4.59326	4.32159	4.67925	4.59448	4.66981	4.46504	4.51821	4.64175	5.96113	5.89799	5.63458	5.61675	5.76418	4.59257	5.06334	4.76912	5.03177	4.95945	4.72315	7.56428	5.18276	4.83073	4.77245	4.78033	5.80345	5.42707	5.24365	4.45572	4.649	6.00289	5.8889	5.88329	6.29696	6.25036	6.17958	5.70526	6.36582	6.33057	6.41077	6.27871	5.49444	5.59303	6.29264	6.1781
ARHGAP25	4.26901	4.22607	4.29444	4.25891	4.22223	4.24973	4.27339	4.2453	4.30462	4.26647	4.18158	4.25639	4.50823	5.19971	5.11093	5.014	5.09341	5.0294	4.26926	4.23	4.53952	4.45085	4.36355	4.34886	5.27138	4.25473	4.40742	4.21606	4.39507	4.27582	4.43383	4.31494	4.38381	4.17267	4.04371	3.92486	4.28175	4.13516	4.28992	3.77458	4.2061	4.22327	4.46478	4.13522	4.44548	3.92165	3.9359	4.04398	3.96307
CTBP2	4.27609	4.35633	4.38752	4.35061	4.3476	4.29854	4.26705	4.2928	4.36574	4.20912	4.45349	4.52858	4.28062	5.21554	5.09074	5.04468	5.14757	5.05457	4.55441	4.43473	4.62466	4.58337	4.4141	4.27655	4.63203	4.43	4.28493	4.36412	4.37816	4.40235	4.38804	4.49582	4.47292	4.75342	8.03146	8.53264	7.94235	8.67654	8.2071	8.55653	8.83802	7.95616	8.36666	7.46249	7.91516	8.98953	9.32905	8.03433	8.11533
ARAF	5.70407	5.83118	6.63743	6.08224	6.22082	6.63248	6.28648	6.48864	6.53872	6.09495	6.28782	6.73547	8.07819	8.56201	7.92108	8.07058	8.17358	7.55283	7.12432	7.39687	8.81832	9.13748	8.62338	8.25975	9.14177	8.02969	7.73231	8.0011	8.70896	8.46931	8.42448	9.22259	4.49654	6.90721	8.38057	8.41329	8.36613	8.34404	8.26743	8.17738	8.37897	8.19548	8.35998	8.1211	7.91559	8.22122	8.33252	8.05704	8.43177
ATP11B	5.11138	5.67063	4.66525	5.22115	5.07867	5.31525	4.34048	4.93108	5.13906	5.42069	5.10748	4.95652	6.29267	5.99496	6.43518	5.80448	5.51391	5.06718	6.82613	6.49614	6.76205	5.49503	5.42235	6.43062	5.72116	5.55459	6.82717	5.46664	9.35001	6.54099	6.63408	7.16329	6.24366	5.63056	5.87681	5.4864	5.53295	5.54593	5.28903	5.53942	5.34419	5.80615	5.66382	5.40365	5.70661	5.41145	5.47058	5.32465	5.54973
DAGLB	5.74381	5.96949	6.25162	6.24264	6.12798	6.5467	6.0735	6.23969	6.36625	6.10615	6.28471	6.17544	7.60855	8.74424	8.17654	8.33213	7.94211	7.19233	7.28648	7.58991	8.92348	8.64696	7.87637	7.79451	8.86025	7.12313	7.10879	7.53252	8.1075	7.90587	8.11063	8.88632	5.14775	6.68542	4.37518	4.24159	4.78967	4.35585	4.5305	4.20714	4.64817	4.26801	4.58063	4.56616	4.47361	4.20534	4.54009	4.572	4.35076
OSGEPL1	4.46277	4.28226	4.24517	4.18964	4.23431	4.30709	4.46525	4.29611	4.3905	4.14875	4.42688	4.16605	4.464	5.14757	5.13165	5.09708	5.04272	5.49116	4.26108	4.39147	4.47129	4.27235	4.51478	4.29934	4.40482	4.63628	4.32536	4.38847	4.36398	4.45442	4.69865	4.36741	4.31632	4.37744	5.34948	4.98089	5.9504	5.80537	5.42778	5.92836	5.79068	5.43282	5.4223	5.2216	5.06489	5.75065	5.55634	5.16061	5.93666
AP3S1	5.99676	5.64548	4.60176	5.30621	5.1132	4.66547	4.50109	4.90998	5.16723	5.40483	5.74483	5.17942	6.62872	5.67684	5.99683	6.08037	6.04581	6.58955	6.49614	5.45916	6.68187	5.63987	5.74073	6.15623	4.34103	5.64771	5.42948	5.04221	8.20455	6.30264	6.83161	7.21105	5.4097	5.60288	9.19861	9.09901	8.81631	9.30546	8.7997	9.33323	9.11784	8.63357	8.69413	8.39061	8.81856	9.25677	8.63661	8.88322	8.93947
GNB2	5.71057	6.20198	6.76778	7.26574	6.38497	7.16976	7.33711	7.54131	7.52217	7.21737	7.29002	7.81984	6.76876	8.50707	8.14889	8.29094	8.3476	7.28306	7.26655	7.92429	6.57595	7.61117	6.97053	7.0793	4.43933	5.91077	6.74209	5.55662	8.89385	7.34384	7.81722	8.98434	4.70978	6.7162	10.3413	10.5748	10.5755	10.2808	10.3565	10.1098	10.5344	10.3103	10.4297	9.78533	9.09469	10.4705	10.4602	10.1905	10.3878
CRKL	6.19135	6.19536	6.54294	5.71819	5.99542	6.12544	5.97835	6.20888	6.24665	6.12038	6.07183	6.48956	7.0756	7.29356	7.28348	6.80483	7.2546	5.90634	6.36894	6.02416	7.11159	6.73762	7.02634	6.6967	6.25757	7.23216	7.31533	6.52512	7.93147	7.47005	7.47568	7.76467	6.5007	5.85333	4.53607	4.46872	4.9637	4.88223	5.0023	4.98812	4.77755	4.88753	4.75675	4.67026	4.22917	4.42236	4.87499	4.92622	5.05801
EIF4E	4.22986	4.22752	4.18586	4.46278	4.18102	4.18651	4.17941	4.37674	4.17977	4.20802	4.1432	4.14874	4.23251	4.98478	5.04014	5.02218	5.04105	5.01823	4.20086	4.19074	4.26508	4.28364	4.28308	4.2795	4.32075	4.23972	4.31466	4.2813	4.37077	4.2743	4.32101	4.27954	4.22931	4.34485	6.71123	5.8947	6.49879	7.33327	6.26882	7.39967	7.07507	6.21685	5.96023	5.99469	5.01251	7.19144	6.88451	6.60587	6.50051
LCP2	5.45707	6.23831	5.46196	5.62719	5.35476	5.42305	6.19384	6.05285	5.86866	5.73599	5.53246	5.98038	6.64751	6.68436	6.25116	5.96842	6.7097	5.59343	5.54114	5.74224	6.18098	6.13613	6.05181	5.77069	8.02926	6.09623	6.12564	5.53787	7.33119	6.35911	6.46059	6.95784	4.35709	5.29728	9.26176	9.50327	9.50432	9.62861	9.42397	9.64098	9.94301	9.06341	9.53552	8.71477	8.9968	9.86089	9.80378	9.22473	9.04522
GABBR1	4.32521	4.20798	4.25963	4.24192	4.36193	4.30957	4.19082	4.16948	4.24857	4.18881	4.32797	4.53805	4.4019	5.12143	5.0603	5.08793	5.04568	5.07069	4.26905	4.55839	4.58395	4.34946	4.61375	4.46428	4.57196	4.37004	4.36601	4.45454	4.40407	4.6209	4.67704	4.85984	4.39955	4.42849	6.70482	6.80017	6.89211	6.38732	6.56755	6.3473	6.78034	6.71743	6.87613	6.43168	5.75052	6.5305	6.37512	6.51649	6.57655
CREB5	4.20028	4.42343	4.28739	4.24971	4.20032	4.26203	4.15495	4.28462	4.23614	4.26994	4.40891	4.2097	4.20745	5.05922	5.04226	4.95441	4.99771	5.01439	4.2646	4.29727	4.25196	4.27043	4.27588	4.20797	4.28038	4.28484	4.41434	4.38082	4.408	4.3623	4.28865	4.34302	4.21268	4.3312	8.86867	9.54175	9.37981	8.9316	9.76931	9.13416	8.69116	10.0976	9.79665	9.18752	8.20486	9.31161	8.7286	9.18746	9.15458
DPM1	6.84389	6.86112	5.32629	5.86949	5.74567	5.50214	5.64602	5.63054	5.65414	6.49484	5.19849	5.69901	7.63161	7.08727	7.82582	6.85051	6.7004	8.44673	8.13628	7.4733	7.62789	6.52618	6.86901	8.1784	4.41181	7.36012	7.62044	7.51432	9.28232	8.58696	8.33027	7.93497	8.13393	7.43619	8.5119	8.54152	8.53661	9.10636	8.36206	9.0924	8.42949	8.15117	7.97527	8.41919	8.47806	9.51252	8.2433	8.60585	8.53028
ACOT9	5.62003	6.08091	5.55431	5.68933	5.81404	6.02278	5.88108	5.84863	6.14491	6.17128	5.81045	6.4195	6.87887	7.42934	7.42702	6.71567	7.34603	6.61522	6.97478	5.66666	7.75029	7.3784	7.15609	7.22115	4.21924	6.06985	6.00724	6.249	7.50371	7.10366	7.83146	8.88176	4.29448	6.10824	7.2159	7.49579	7.55408	7.50761	7.83252	7.50176	7.79226	7.48333	7.53067	7.15394	6.83438	7.6338	7.71491	7.45502	7.77158
XPNPEP3	4.3689	4.12742	4.17844	4.2479	4.23513	4.45439	4.66987	4.16716	4.43128	4.50329	4.40457	4.43007	4.74866	5.42765	5.09464	5.19561	5.08144	5.32897	4.28414	4.34856	4.48984	4.78904	4.4536	4.39461	4.2531	4.48234	4.54436	4.37535	4.58157	4.95007	4.57441	5.09096	4.28545	4.34006	3.87198	3.96721	3.93193	3.97603	4.19502	3.73	3.89419	4.18594	4.00128	4.02815	4.20689	4.00213	3.9917	3.987	3.76012
IFTAP	4.56234	4.39712	4.55007	4.33563	4.52883	4.2208	4.22121	4.31243	4.24648	4.30825	4.22222	4.21666	4.55168	5.13668	5.07156	5.07709	5.04494	5.95876	4.48602	4.66561	4.31237	4.46519	4.29036	5.01289	4.36953	4.60872	4.29922	4.57424	5.952	4.92576	4.81644	4.34012	4.52225	4.74956	3.20528	3.16897	3.26952	2.93415	2.86833	3.01559	2.93083	2.93336	3.05513	2.96803	3.13406	3.38196	2.90675	3.11186	2.82898
TMCC2	4.95056	4.28564	8.30428	4.369	4.44948	5.13293	4.37044	4.76255	5.4795	4.63742	5.19474	5.96255	4.34583	6.89092	6.22545	7.53169	7.02087	4.98654	6.41212	8.25154	5.30929	4.45815	4.44415	6.78726	4.27111	4.24338	4.42747	5.93564	6.25598	5.76164	5.02905	5.23549	4.66162	6.26324	5.72358	5.99444	6.01664	5.84152	5.9708	5.9848	5.73878	6.32788	6.03649	5.77985	6.04	5.41434	5.81935	6.19667	5.88535
SLC2A1	6.1755	6.30347	8.4495	5.8343	6.27868	6.14085	5.89865	6.119	6.58746	6.25856	6.30237	6.23297	7.17129	8.66417	8.63649	8.09931	7.87639	7.03228	7.653	9.95639	7.42441	6.57201	7.34094	7.23423	8.27288	7.26627	6.62764	8.53735	8.31113	8.25167	8.53355	7.60777	4.49362	7.65992	4.27552	4.2493	4.50253	4.5351	4.36833	4.53872	4.38222	4.70034	4.63642	4.43846	4.67441	3.99605	4.48215	4.50574	4.50574
DENND6B	6.1843	5.5411	6.48567	5.77261	5.92004	7.26822	6.51333	6.97115	7.11069	6.21881	7.56263	8.10801	5.90925	8.29871	8.96539	10.4243	10.1701	5.50749	8.7714	7.52631	6.7428	7.53397	7.85996	6.82117	8.75944	5.99531	5.90919	6.22977	6.58435	6.77406	7.70621	7.35959	6.46044	5.72141	5.36002	5.21572	5.11566	5.11944	5.37867	5.11164	5.17736	5.13596	5.09727	5.29959	5.04364	4.65749	4.98139	5.11835	4.97787
PPP1R10	6.11734	5.61439	5.4321	6.00035	5.71853	5.83449	6.05674	6.05755	6.42161	6.21537	6.21206	6.52983	6.96044	7.52381	6.64621	7.25955	7.50781	6.37345	6.65117	6.8712	6.66899	7.56988	5.94122	6.16506	5.16191	6.81966	7.00347	6.10697	8.90782	7.19729	7.25234	8.01048	6.93881	6.2325	6.5963	6.7767	7.14033	7.04982	6.93396	6.75363	6.7267	6.92514	6.74354	6.83577	6.52464	6.68976	7.01083	6.9515	6.97436
HLA-DOA	6.90364	6.66144	6.35378	6.30736	8.00892	6.58467	7.23803	6.80461	6.94998	6.92541	6.93177	6.69422	5.80212	6.14461	7.64165	6.55894	7.0603	6.64067	6.18292	6.51336	6.5076	6.87853	7.50605	5.5664	5.80023	7.29463	6.06973	6.08581	7.151	7.37831	8.72645	5.02642	5.63198	5.24391	4.98719	5.17259	4.98803	5.03596	4.93877	4.90767	4.93713	5.36786	5.08158	5.26299	5.39202	4.56613	4.76012	4.79492	4.97796
CD40LG	5.19611	6.06154	5.98739	5.77685	5.59756	5.45726	5.13486	6.06791	5.24937	5.01389	5.68933	5.79183	4.4662	5.27549	6.10055	5.34866	5.44794	5.11407	4.48795	4.40554	5.15082	5.66023	5.32956	4.47563	4.54751	5.15149	4.31887	4.83162	4.62648	6.56989	6.8006	4.33227	4.31305	4.50988	6.92491	6.7046	6.7808	6.89981	6.75099	7.1312	6.82906	6.66556	6.88346	6.78265	7.12216	6.80787	6.92983	6.84796	6.83292
SIMC1	4.19448	4.14281	4.1833	4.14115	4.11394	4.19226	4.2099	4.35268	4.23976	4.25623	4.35179	4.27701	4.35668	4.9692	5.17941	5.15986	5.0163	5.42488	4.32479	4.24813	4.28763	4.29715	4.35243	4.24104	4.5615	4.28352	4.6619	4.32486	4.43256	4.33341	4.33446	4.26473	4.26607	4.30776	6.34488	6.35638	6.29527	6.42633	5.87955	6.23856	6.8528	5.85666	6.07551	5.55405	6.4199	6.62934	6.73867	6.23223	6.4079
ZCRB1	4.28072	4.85063	4.31421	4.4532	4.47418	4.73968	4.2579	4.41203	4.36387	4.69781	4.4869	4.8477	4.65438	4.98992	5.29921	5.23698	5.19122	5.00929	4.86395	5.10143	4.57852	4.71168	4.49052	4.45865	4.48777	5.06284	4.68894	4.85604	5.71478	5.13003	5.45367	4.48292	4.63324	4.49773	6.33122	6.74416	6.11189	6.2935	6.01248	6.26866	6.10929	5.74686	5.75929	5.67692	6.6132	6.55147	6.3408	6.31128	5.9775
ROCK2	4.98651	4.8306	4.66781	4.82862	4.76311	4.8102	5.36523	5.04186	5.15124	4.74508	4.98972	4.55479	5.98639	6.6367	5.6684	6.29029	6.38105	5.96081	5.71691	6.0064	5.9811	5.8887	5.35065	5.74666	6.00949	5.61776	5.8007	5.68374	6.97948	6.27818	6.16019	7.52912	4.42835	4.83913	5.54133	5.43014	5.95565	5.70326	5.71738	5.67113	6.04641	6.00612	5.97321	6.29318	5.36959	6.42397	6.00826	5.8586	5.57248
KLF10	4.40477	4.23645	4.19743	4.15445	4.22459	4.14448	4.3931	4.21604	4.25407	4.19488	4.20437	4.30425	4.73437	5.08452	5.03508	5.08585	5.07876	5.01238	4.35271	4.36009	4.72675	4.39922	4.26237	4.31521	4.38158	4.2506	4.24824	4.32993	4.3784	4.31834	4.35949	4.26461	4.23722	4.20948	7.70295	7.37499	7.25888	7.27539	7.01619	7.03257	7.89965	6.08969	6.93971	5.95446	7.21387	7.63526	7.93663	6.97668	7.00344
MDK	4.34774	4.27948	4.22602	4.17536	4.14323	4.43988	4.27057	4.21719	4.14129	4.14518	4.20242	4.15428	4.24389	5.03957	5.03648	4.97392	4.99249	5.09899	4.27683	4.37528	4.2254	4.36945	4.33122	4.27235	5.41498	4.28195	4.23883	4.34145	4.26479	4.30707	4.46565	4.30565	5.46567	4.45297	4.75574	4.65392	4.85486	4.93281	4.94602	4.63594	4.72724	5.01241	4.88268	4.87131	5.06043	4.32889	4.69338	4.75144	4.85129
SAMD3	7.83893	7.74734	7.59597	7.36366	7.19245	7.27049	6.34487	6.32865	6.63098	6.67642	6.78934	7.15327	8.19155	6.17393	6.97	7.06485	7.0282	5.96144	6.51606	6.03139	7.35519	5.93942	6.55791	5.78703	4.2558	8.93995	7.79804	7.54688	5.53866	9.14864	7.59922	4.9271	6.6343	5.54213	3.31931	3.40531	3.46568	3.48961	3.47956	3.41999	3.08114	3.56622	3.519	3.61134	3.17681	3.26464	3.59341	3.64075	3.58394
CARD19	6.83201	6.13822	7.05922	6.71307	6.25392	6.21651	6.421	6.53519	6.64064	6.15021	6.47651	6.66737	7.33828	8.33449	8.58227	8.56236	7.98499	7.86315	7.51617	8.51531	7.64715	8.40355	7.60631	7.87829	4.23565	6.87095	7.7245	6.59952	9.47933	8.97105	8.62645	9.33299	7.89081	7.26652	4.95345	4.83737	4.84459	4.9353	4.93926	4.98085	4.94883	4.88624	4.94576	5.11635	5.13765	4.41332	4.79892	4.96582	4.95434
RARA	7.61595	8.01852	8.35427	8.34146	8.73752	9.10116	8.96862	8.90444	9.09247	9.2326	9.02285	9.34722	8.94522	10.7594	10.0001	9.77835	9.57783	10.0054	8.30543	8.74458	8.91095	9.67054	9.5067	9.3635	10.0152	7.19639	8.0924	7.9387	9.99325	9.71131	10.4513	10.9948	7.35455	9.27767	7.93261	9.28545	7.62308	8.6861	7.54972	7.47025	7.51111	7.83229	6.47254	7.88353	7.96736	8.51453	7.85152	7.40503	8.18909
ATP5MF	4.39862	4.18981	4.23207	4.29198	4.22575	4.26109	4.19691	4.16804	4.32681	4.16846	4.37087	4.17682	4.25468	5.00456	5.16297	5.20779	5.11692	5.25321	4.35187	4.52282	4.25185	4.32124	4.3127	4.45482	4.35184	4.39078	4.37814	4.40701	4.30316	4.53921	4.36098	4.48931	5.65188	4.19304	4.45155	4.56782	4.80853	4.58995	4.65996	4.41894	4.41894	4.53096	4.74832	5.038	4.78236	4.64273	4.47784	4.3427	4.42765
CD79A	7.07395	6.74492	6.52983	6.076	7.75852	6.69261	6.39284	7.13219	6.95216	7.12273	6.99245	6.55373	4.76016	6.26134	7.15473	6.45432	6.43713	6.58473	4.28272	4.43504	5.90544	6.62715	5.91464	4.9859	4.21759	5.62847	4.26076	4.69653	6.77925	6.02614	8.96498	5.72637	6.41146	5.35686	8.97771	7.8986	9.43872	8.79252	7.732	8.46863	9.85254	9.85727	8.02977	8.09719	7.39272	9.06406	9.07282	9.39555	8.92367
MTMR14	7.87847	7.63767	7.41703	7.65415	7.75046	7.74267	8.13041	7.93496	7.96276	7.88289	7.85278	7.81545	9.50278	9.76654	9.00573	9.26685	9.23153	8.73002	8.97355	8.97777	10.2422	10.0048	9.79471	9.31494	9.7017	9.19154	8.37855	8.84417	9.58671	9.4189	10.1411	10.4904	7.83233	8.21824	8.55086	8.66795	8.57065	8.44761	8.31839	8.40001	8.62256	8.40048	8.4605	8.33056	7.87325	8.49905	8.43762	8.7098	8.61697
IGF2BP3	4.2828	4.18798	4.12618	4.16363	4.14489	4.17225	4.22128	4.24174	4.33244	4.15813	4.14659	4.2249	4.20344	5.0206	4.98323	5.11222	5.02695	4.97933	4.36997	4.27649	4.24273	4.29466	4.29608	4.29249	4.3959	4.25619	4.29484	4.30825	4.3315	4.41656	4.22884	4.27244	4.19851	4.24172	3.50137	3.08645	3.09759	2.94649	3.1814	3.06396	2.79411	3.24085	3.41334	3.04359	3.54644	2.88328	3.00904	2.84458	3.18354
RP2	5.17427	5.68096	4.41108	4.9718	4.9144	5.04349	4.99834	4.62285	5.14715	5.60404	4.89726	4.5949	6.6485	6.10657	7.04023	5.37307	5.34061	5.01423	6.59126	5.81417	6.68533	5.21843	5.07508	5.92873	4.24399	5.131	5.98755	4.90458	7.93017	6.34413	6.97801	6.72724	4.45837	5.88344	4.2945	3.78927	3.7095	4.20825	4.45965	4.31459	3.82996	4.21648	3.7955	4.15788	3.66186	3.90374	3.61359	4.25368	4.30825
PRPF6	4.59299	4.85852	5.3088	4.90662	5.18311	5.29051	5.24066	5.17421	5.03493	5.22908	5.08433	5.36038	5.28427	5.6392	5.46726	5.26346	5.43045	5.06269	4.58903	4.56286	5.50457	5.50675	5.40419	4.87824	4.24623	4.55028	4.51727	4.37913	4.59755	4.76714	5.12631	6.09175	4.36496	4.61901	6.37884	6.71636	6.69806	6.37512	6.64392	6.33974	7.02655	6.27156	6.6471	6.62551	6.52656	6.32714	7.17382	6.76954	7.26343
PSMG1	5.18135	5.53904	4.19939	5.09369	5.43613	4.40899	4.79914	4.58301	4.7821	4.7073	4.94704	4.33723	6.58852	5.69048	6.06693	6.20605	6.33482	8.93309	6.11321	5.19176	5.28699	5.37693	5.07467	5.94014	4.40295	6.39127	6.15258	6.98315	6.29369	7.2564	7.07599	6.3403	4.32696	5.61251	5.37094	5.23339	5.19383	5.38273	4.89903	5.61816	5.56089	4.47337	4.87396	5.11288	5.03916	5.7985	5.30615	5.10776	5.17991
SVIL	4.27963	4.31467	4.25485	4.19092	4.21303	4.1406	4.15128	4.19237	4.25306	4.14672	4.293	4.16421	4.31766	5.12681	5.07491	5.15508	4.97129	5.00892	4.51608	4.52482	4.44808	4.38852	4.46276	4.35999	6.59493	4.34294	4.33179	4.22529	4.51986	4.59404	4.26361	4.37987	4.77647	4.49446	5.8244	6.92265	7.35885	6.77804	7.89695	6.41002	7.22171	7.76209	7.22706	7.52182	6.83877	7.31996	7.40046	6.97398	7.37338
ELP4	4.914	4.78011	4.34542	4.75868	4.68456	5.05718	4.17229	4.76321	4.74425	4.78235	4.53211	4.99251	5.20202	5.37412	5.39101	5.39547	5.60238	5.08018	4.72449	4.77629	5.27725	5.24545	4.59825	4.98041	6.58374	5.63714	5.21731	5.43841	5.40648	5.89974	5.89354	4.84506	4.35711	4.87224	6.55697	6.14243	6.09279	6.47493	6.22328	6.19382	6.55327	5.95071	6.36475	6.43613	6.01953	6.64748	6.32001	6.48919	6.45725
CASP6	4.51319	4.56884	4.42217	4.27141	4.43715	4.27216	4.24831	4.49749	4.33575	4.1512	4.32712	4.25979	4.71815	5.18812	5.08757	5.19923	5.13669	5.12275	4.24201	4.46638	4.76061	4.85829	4.74261	4.43082	4.33972	4.64311	4.42069	4.4002	4.25548	4.87156	4.72318	4.43118	4.33834	4.27252	6.21215	5.79345	6.23425	6.06673	5.77934	6.10599	6.1578	5.57974	5.48033	6.4961	5.40962	6.31893	5.82591	5.9267	6.12842
KCNK13	4.77683	4.3005	4.58343	4.26848	4.24857	4.36318	4.24723	4.75464	4.69931	4.21856	4.50109	4.43945	5.06644	5.31921	5.2746	5.2037	5.3155	5.01496	5.09821	5.29121	5.05392	4.99464	4.75072	4.57577	4.59263	4.84669	4.59014	4.53005	5.81201	4.52804	4.96217	5.07377	5.82103	4.55702	3.6576	3.35186	3.94469	3.73688	3.5416	4.11289	3.65903	3.60908	3.73178	3.56324	3.72708	3.73344	3.73688	3.76262	3.76081
RFC5	5.07491	5.25394	4.28287	5.1685	5.2761	5.1011	5.05126	5.21244	4.94885	5.36708	5.26665	4.94694	6.4511	5.96592	6.10853	6.31505	6.17192	7.17044	6.52778	6.27615	5.63369	5.26892	5.56155	6.00473	4.18372	6.4014	5.57389	7.17442	5.68044	7.07971	6.90274	6.10413	4.28461	5.52728	5.59985	5.21349	5.84325	5.81719	5.45514	6.13044	6.31242	5.31283	5.19221	4.89348	5.54194	6.1388	5.96074	5.70198	5.78105
RPL31	9.53595	9.11833	6.16559	6.3987	5.92649	5.53578	5.77155	5.66972	5.95171	7.86461	5.17372	5.18892	7.83588	8.18396	8.88497	7.44276	6.79491	11.0688	9.2558	9.60541	7.29962	6.66546	6.28189	8.25461	6.89841	8.51434	8.13408	9.07688	9.21328	10.1688	8.40146	6.90014	8.8749	8.64603	8.36889	7.41141	7.73325	6.79164	7.04259	7.17412	7.51111	7.26934	8.00373	8.45266	6.16037	6.5175	6.25138	7.9747	7.87174
LAMTOR3	7.31188	7.46314	6.05903	6.9305	6.41299	6.13822	6.4009	6.07149	6.65896	7.15888	6.17643	6.08603	7.92576	8.05045	8.95519	7.43817	7.17044	7.63649	9.17073	8.64185	7.87854	6.5622	6.78516	8.18442	4.45571	7.27296	8.01328	7.45234	10.3085	8.7348	8.8638	8.14315	7.65514	7.86808	7.95207	7.86263	7.82194	8.44617	7.47849	8.62867	7.79677	7.65359	7.60751	7.48754	7.47932	8.7486	7.74228	7.93378	7.72513
TXNDC17	7.54858	7.36938	6.20198	6.79325	6.41803	5.79183	6.60799	5.99852	6.55977	7.1205	5.78574	6.15377	9.2223	9.26258	9.1297	9.24747	8.65262	10.5816	9.62868	9.38645	8.16265	8.50126	7.43317	9.28043	9.34531	8.43555	8.59345	9.41278	10.0184	10.1571	9.18615	9.64665	7.8343	8.9266	7.48009	7.75407	7.33161	7.63509	7.33004	7.74101	6.90156	7.33619	7.13103	7.6665	7.86112	8.22298	6.87932	7.77083	7.59005
KIF1B	5.30754	4.39432	4.27529	4.80067	4.44684	4.81542	4.94654	4.30399	4.56664	4.69078	4.47557	4.50807	5.32466	7.28714	5.31379	5.60213	6.01989	5.06739	5.79788	5.22072	5.13292	6.56625	4.97946	5.19696	4.76663	4.56056	4.4732	4.64197	6.54586	4.72055	5.10284	7.34283	5.93624	5.1624	5.18986	5.5107	5.62728	5.5582	5.7845	5.41882	5.93399	5.82306	5.73957	5.31345	5.03483	5.99288	6.36224	5.71428	6.02151
DUSP23	7.21334	6.66103	7.11733	7.14497	6.55895	6.97615	6.78008	7.15406	7.08865	6.74492	6.94365	6.50906	9.32125	9.01681	9.10684	9.49871	9.34647	8.28109	8.26416	9.21569	8.98859	9.64956	8.5552	8.79045	8.8478	9.12495	8.73708	9.35272	9.09215	10.1183	9.84436	10.0505	7.35264	7.67446	8.24446	8.16348	7.50174	7.44268	7.28543	7.49284	7.3143	7.14778	7.37381	7.84255	7.79605	7.75758	7.11702	7.61219	7.68801
APAF1	6.37853	6.3995	6.45776	7.34136	6.35378	6.82418	6.88992	6.61453	7.26006	6.8164	6.85392	7.24746	8.14206	8.4826	8.5034	8.60056	8.72015	7.82944	7.93814	8.0503	8.4439	7.64894	7.6582	8.16667	10.045	7.28519	8.29776	7.17662	9.68427	8.78354	8.7202	8.94321	6.81462	7.69001	6.72269	7.49789	7.23973	7.06662	7.0503	7.14106	7.39024	7.01618	7.24553	6.98217	7.3599	7.76006	7.40378	6.94767	7.06035
PBRM1	4.57728	4.46261	4.82485	4.42904	4.68784	4.43756	4.26112	4.62965	4.23844	4.23559	4.42327	4.40358	4.82926	5.20366	5.25095	5.16388	5.27656	6.41652	4.87215	4.3649	4.66044	4.82102	4.58365	4.78862	6.6651	5.01827	4.7116	4.54342	4.98095	5.03542	5.20695	5.21084	4.40843	4.59401	7.68561	7.81725	7.98358	7.7377	7.7585	7.87121	8.01095	7.60879	7.76295	7.92184	7.34488	8.21471	8.19488	7.94793	7.94882
PLXNB2	4.43291	4.2037	4.25189	4.48738	4.31235	4.59439	4.14419	4.20837	4.34851	4.22777	4.35366	4.19254	4.4332	5.16605	5.11484	5.14336	5.21007	5.08234	4.95982	4.50269	4.56083	4.3766	4.31821	4.38129	6.06072	4.37133	4.4189	4.64859	4.9227	4.41378	4.28746	4.46647	4.79795	4.4502	6.85579	7.39314	6.83676	6.69874	6.64175	6.81743	7.39957	6.39338	6.89303	6.95827	6.60583	6.93223	7.42594	6.87788	7.21452
HBS1L	4.83913	4.57406	4.69968	4.38339	4.25348	4.22096	4.19437	4.59011	4.265	4.31829	4.29699	4.6914	4.62536	5.56094	5.27641	5.2877	5.18351	5.04446	4.52913	4.5783	4.57073	4.48522	4.3418	4.80518	4.32045	4.68602	4.48038	4.86701	4.87348	4.85081	4.79467	4.72124	5.16506	4.62211	4.98106	4.24939	4.20335	4.75894	4.31847	5.42527	4.64027	4.20648	4.49953	4.20618	4.42356	5.45952	5.06749	4.32755	4.60433
WDR89	4.20798	4.28582	4.29509	4.27178	4.26751	4.21712	4.26677	4.19466	4.21171	4.43217	4.18348	4.14408	4.36248	4.97894	5.0061	5.0201	4.95478	5.09254	4.39912	4.25739	4.27894	4.37557	4.39646	4.38002	4.44118	4.26012	4.29037	4.32668	4.26987	4.35332	4.30525	4.29377	4.25415	4.36071	2.86491	2.95318	2.99487	3.00532	2.65727	3.24585	3.09081	2.68287	2.87987	2.51079	2.94173	3.50061	3.11921	2.64339	2.87629
USP39	6.5265	6.3268	6.80377	6.39762	6.45317	6.71031	6.5228	6.66792	6.44418	6.32236	6.71031	6.44418	7.95909	7.67586	7.79355	7.71501	8.10522	7.29096	7.60737	8.01411	7.49449	7.5345	7.82303	7.47231	4.52488	7.9387	7.71433	7.89763	8.20818	8.65892	8.28154	8.3746	6.41826	6.39137	7.08722	7.08835	7.2482	7.37317	7.17311	7.36956	7.34788	6.99095	7.42211	6.90958	7.11739	7.44166	7.52167	7.18214	7.14106
NDUFAF4	5.65229	4.65254	4.38359	4.30906	4.68207	4.72712	5.13584	4.95916	4.36865	4.76542	4.49289	4.62908	5.44505	5.09076	5.27221	5.58935	5.65899	6.66101	6.44236	5.35445	4.59074	5.3263	4.90024	5.05239	4.32506	5.15681	5.61206	5.84026	5.75378	6.24025	5.37889	4.87243	5.90266	4.83155	6.29674	6.12235	6.30518	6.64825	5.96253	6.52346	6.0226	5.98395	5.80172	5.96692	6.27871	6.56058	5.98095	6.35582	5.99299
CRELD1	4.2132	4.22847	4.24658	4.31128	4.30474	4.22965	4.21193	4.28085	4.26537	4.22764	4.28413	4.17057	4.26933	5.05875	5.0503	5.11369	5.07741	5.04285	4.3859	4.23634	4.35352	4.3152	4.27951	4.4963	4.46068	4.40684	4.56872	4.33316	4.36012	4.26433	4.42737	4.85614	4.26988	4.16794	6.28264	5.98429	6.15787	5.99123	5.93866	6.00915	6.023	5.66744	6.32597	5.50672	5.84961	6.04832	5.97855	6.05911	6.20344
STX3	6.17627	7.79305	7.33205	7.61424	7.21701	7.17259	8.08999	7.50437	7.73449	8.17162	7.30055	7.76345	9.14748	9.01104	9.04102	9.39162	9.76603	6.78597	9.47495	9.33084	8.82081	8.22104	8.18788	9.33798	9.55269	6.9015	9.24993	7.55795	11.2246	9.40906	9.44689	10.0877	7.60111	8.70385	8.53688	8.75527	8.82478	9.0635	9.09954	9.09589	8.95066	9.0675	8.96111	8.29572	8.57088	9.47438	8.76867	8.97611	8.90347
SEC61A1	8.0173	8.08999	8.13848	8.09064	8.19865	8.14482	8.15026	8.29513	8.3176	8.20487	7.98464	7.97114	9.96085	9.85692	9.41192	10.2052	9.90368	9.93386	9.96134	9.97639	10.2464	10.0142	9.20024	9.59653	9.90789	10.0548	9.03616	9.92757	9.78737	10.2877	9.60891	10.1483	8.41245	8.47157	8.22462	8.09901	8.21255	8.14453	8.07292	8.07203	8.30699	8.00939	8.1377	8.32891	7.9714	8.41572	8.44348	8.27011	8.36022
MFAP2	4.25458	4.13737	4.7098	4.16349	4.14638	4.14042	4.59078	4.40267	4.18867	4.1937	4.25322	4.58728	4.28074	5.17051	5.20662	5.12209	5.17886	5.06628	4.2777	4.49264	4.3249	4.76199	4.21661	4.47802	4.45822	4.28597	4.32772	4.40325	4.38496	4.36891	4.42382	4.44766	4.23598	4.21788	4.55662	4.5478	4.50783	4.68417	4.85483	4.47625	4.23604	4.757	4.77623	4.91627	5.37711	4.44244	4.4493	4.55332	4.38958
MAGEH1	5.1397	5.07457	5.19457	4.45889	4.84038	4.50926	4.23691	5.0679	4.61317	4.78353	4.52165	4.65491	5.39361	5.41453	5.53588	5.36044	5.42573	5.46944	5.28002	4.96791	5.21967	5.35773	5.2698	5.17209	4.60942	5.40163	4.85947	5.51773	5.51549	5.69934	5.74286	4.96943	4.29169	4.61512	7.03938	6.85148	7.02274	7.26272	6.38904	7.13913	7.24193	6.09857	6.58034	6.59725	7.47261	7.67315	7.14485	6.47324	6.83924
GALK2	4.40678	4.38117	4.2988	4.40853	4.41091	4.33197	4.42208	4.25164	4.24816	4.58581	4.48174	4.17551	4.38143	5.4002	5.1697	5.14885	5.22908	5.47574	4.43016	4.69923	5.10983	4.74537	4.4161	4.45377	4.35013	4.45104	4.32363	4.5213	4.34173	4.8572	4.55435	4.55203	4.25068	4.40325	5.08751	4.87413	5.279	5.10885	5.07782	4.81761	5.03694	4.99349	5.16489	4.89494	5.22962	5.22021	4.97215	5.02611	5.24197
EXOSC5	4.95474	5.86857	5.51131	5.9496	5.65001	5.44241	5.2217	5.63114	5.50486	4.98055	5.67604	5.10052	6.02334	5.93059	6.76251	6.96359	6.97709	7.17903	5.60367	4.85909	5.68045	6.27387	5.86025	5.46178	4.34417	6.45931	5.63621	6.27956	5.54795	6.98129	7.29907	6.2291	4.49327	4.90765	7.22149	6.75853	7.07632	7.05368	6.80105	7.23337	7.15576	6.97642	7.08786	7.04139	6.81353	7.03294	7.06679	7.08829	7.22667
PRMT1	4.23918	4.28698	4.41654	4.1645	4.19512	4.17324	4.59197	4.21333	4.34297	4.34358	4.22419	4.20715	4.42465	5.03389	5.03658	5.04085	5.0466	5.05719	4.29564	4.16497	4.32898	4.29258	4.21572	4.48449	4.30859	4.35942	4.25842	4.34256	4.49534	4.3963	4.50567	5.2167	4.22941	4.17534	4.94657	4.93895	5.1995	4.9998	5.38392	5.18321	4.89915	5.45787	5.34361	5.43664	5.15281	4.61933	5.04794	5.0823	5.38162
BTF3	10.8115	9.90074	9.96729	9.94185	9.87127	10.0154	9.79326	9.98912	10.0049	9.70678	10.1089	9.63238	10.2312	10.3417	11.4627	10.7089	10.6562	11.9086	10.9307	10.591	10.1788	10.4733	10.3779	9.73133	4.22393	11.0169	9.95063	10.3069	10.5136	11.5982	11.7325	10.0834	10.363	9.12109	11.3844	10.7435	11.2306	11.4355	10.8965	11.6162	11.4351	11.0509	11.0566	11.1239	10.8813	11.1952	11.049	11.3222	11.2584
BAG3	5.14985	5.11417	4.54278	4.33751	5.07816	5.12188	4.5872	5.31054	4.77737	4.71778	5.07457	4.36812	5.17577	5.27108	5.91821	5.54763	5.68567	6.39373	5.24277	5.14318	5.42383	5.90491	6.35927	4.9737	4.22757	5.93658	5.78228	6.08201	5.84709	6.17625	6.27328	4.60334	4.24489	4.68478	6.37179	5.99685	6.50882	6.51653	6.26871	6.6191	7.30905	5.59395	6.50989	6.04961	6.07396	6.83071	6.96142	6.17756	6.65116
RUFY1	5.97046	5.33848	6.56249	5.9485	5.55837	5.74073	6.28017	5.76663	5.58949	5.8863	5.73068	5.65902	6.51336	7.17174	7.2815	6.24193	6.78201	5.87518	6.51231	6.90768	6.81614	6.70684	6.83491	6.51133	4.34026	6.50793	6.75314	5.96837	7.31463	7.77477	7.28725	8.11953	7.74672	5.81349	8.30191	8.49068	8.39842	8.27537	8.53739	8.11758	8.71339	8.58167	8.42563	8.50689	7.91485	8.68078	8.58886	8.8316	8.47489
STK19	5.09569	5.13318	5.01332	5.84297	5.58532	5.58453	6.11884	5.43947	5.53965	5.31616	5.50196	5.92114	6.64566	7.41298	7.02443	7.04952	7.21096	7.05298	5.56137	6.28351	6.66271	7.0756	6.7028	7.07588	4.35062	6.10201	6.55019	5.71955	7.6816	6.68302	7.28853	8.43355	4.64408	5.85269	7.48304	7.24941	7.1287	7.45237	7.35404	7.06548	7.28626	7.35013	7.42998	7.02798	6.8515	7.30669	7.16965	7.34982	7.31236
TRMT13	6.06239	6.24931	5.1437	5.24553	5.7823	4.72424	4.62061	5.01058	4.71656	5.23984	5.01081	4.36822	5.75425	5.16115	6.1464	5.20319	5.22006	5.55734	6.7541	6.16984	5.83857	4.57726	4.35726	5.37409	4.33953	6.07703	6.24725	5.89382	6.06316	7.19308	7.3172	4.7685	4.49453	5.44384	5.98328	5.6669	6.10662	6.55197	5.2685	6.7774	6.89044	5.5691	5.31533	4.85357	5.79077	7.03364	6.5129	5.825	5.8452
BCL11A	4.57892	4.62508	4.33067	4.21406	5.16416	4.31395	4.18228	4.37173	4.45021	4.51589	4.51716	4.24375	4.37981	5.0804	5.356	5.06787	5.05011	5.0358	4.44875	4.33079	4.55912	4.57684	4.42945	4.4507	4.29053	4.60299	4.29043	4.28931	4.33311	4.38922	5.38129	4.31013	4.23568	4.36204	6.91951	7.06078	7.3215	6.50197	6.60524	6.41468	7.89119	7.94689	6.84166	6.84288	7.08129	7.61385	7.04019	7.65393	7.03804
ATP6V1C1	4.80997	5.70726	5.15042	5.47581	5.96804	5.77101	5.7395	5.34657	5.1862	5.54297	5.62641	5.61631	6.58697	7.21055	6.84021	6.78511	6.83585	5.51938	7.94173	6.94918	6.74212	5.79474	6.08319	7.20205	6.83629	6.25933	7.13499	6.39339	10.5578	7.11139	7.21526	7.81588	5.66106	6.7337	6.14373	6.55665	6.28658	6.79403	6.16756	6.25671	6.64335	6.37936	5.65201	5.73157	5.9734	7.00982	6.2739	6.40994	6.08501
DNAJC3	4.49562	4.83856	4.63543	4.34156	4.49662	4.36948	4.2195	4.44522	4.54695	4.73837	4.32576	4.62508	5.55459	6.88864	5.91359	5.42216	5.58833	5.23524	7.52055	5.378	5.68677	5.1027	4.93604	6.27389	7.51495	5.05011	5.50617	4.98139	7.49994	5.93983	6.17172	6.67371	4.38565	6.4218	7.41146	8.17443	8.08282	8.20388	8.51649	7.69798	7.18688	8.12504	7.51337	9.08614	7.46569	8.20074	8.19314	7.80815	7.96408
GARRE1	6.36654	6.41671	5.69364	5.81287	6.80842	5.85489	6.30263	6.47484	5.90477	5.95453	6.46044	6.28145	5.83399	6.13762	7.55991	6.26745	6.46781	6.47141	5.75448	6.28529	6.42222	6.19981	5.66429	6.17615	4.55362	6.38184	5.56047	5.67456	6.28169	6.89351	7.97312	6.70217	6.37903	5.7397	6.45028	6.39782	6.82239	6.64324	6.38248	6.76413	7.02512	6.03855	6.29613	6.40112	6.24476	6.91477	6.80201	6.22427	6.71974
PWWP2B	4.37696	4.22153	4.41592	4.18396	4.1661	4.17711	4.29152	4.30297	4.17656	4.19919	4.15769	4.17411	4.44	5.09326	5.02599	5.03864	5.03257	5.0474	4.30437	4.32804	4.28169	4.3125	4.89674	4.31443	4.33572	4.32212	4.25082	4.33367	4.32885	4.32746	4.30891	4.27194	4.22417	4.59311	7.50744	7.52365	7.59713	7.34769	6.9279	7.44722	7.52226	7.09371	7.3238	7.43999	7.11833	7.60684	7.41377	7.5222	7.38805
PRPF40A	6.93492	5.81787	6.40982	6.37117	6.12335	6.48663	6.63098	6.04147	6.59189	6.59622	6.45197	6.52161	7.20244	8.22183	7.28047	7.98255	7.94863	7.17114	7.10906	6.00247	6.94001	6.87998	6.64902	6.91905	4.91647	6.25348	6.953	7.01218	8.43431	7.26668	6.59211	8.19197	4.98661	6.07649	8.71829	8.69105	8.75714	8.71966	8.80232	8.75024	8.75067	8.59215	8.7762	8.63571	8.07687	8.95954	8.69541	8.7171	8.89944
SNAP29	5.44053	5.44182	4.39986	5.31554	5.47795	5.16196	5.46898	5.42934	5.78536	5.82745	5.66001	5.48321	6.28555	6.46024	6.51262	6.24712	6.1127	5.20834	6.34893	6.93862	6.68773	6.51299	6.7032	6.16229	4.8747	5.94987	5.03871	6.53193	7.33427	6.6996	7.04652	7.17221	4.62821	5.90066	7.08336	7.19451	6.82273	6.84475	6.83972	7.6477	7.04715	6.69062	7.03247	7.28591	7.12237	7.30293	7.04391	6.97367	7.11117
SCAF4	6.89273	6.231	5.83449	5.85571	6.80526	6.41762	6.50683	6.5337	6.72228	6.82749	6.76583	6.68079	6.66301	7.63042	6.95636	7.23283	7.37179	7.22459	6.43165	6.50162	6.5494	7.28742	6.74325	6.26944	4.41837	7.37014	6.93394	6.66318	7.30584	7.2768	6.92075	7.57819	6.64465	5.72637	6.03323	6.29373	6.14193	5.39272	5.75935	5.49707	6.12105	5.72056	5.82456	5.97181	6.49481	6.37702	5.96048	5.98731	5.77319
PPP1R14B	6.16512	6.69573	6.11543	6.90815	6.50758	6.493	6.95313	6.87836	6.57908	6.74749	6.38238	6.55079	7.83663	9.09978	7.95832	8.71565	8.90868	10.0576	7.71911	7.50295	7.13389	8.50351	7.8777	7.93171	6.26487	7.18715	8.52678	7.88671	9.45891	8.99013	8.7348	9.71057	6.12696	7.58729	7.73018	7.81901	7.85744	7.63775	7.96963	7.61456	7.34951	7.91113	7.63966	7.63228	7.10184	7.78499	7.46752	7.63534	7.62673
SLC25A26	4.56855	4.42549	4.23813	4.2868	4.62553	4.19975	4.3666	4.36747	4.34308	4.88097	4.28526	4.25051	4.47922	5.62216	5.53539	5.35656	5.34501	6.28503	5.04457	5.19258	4.44524	5.01258	4.39384	4.86641	4.93957	4.82341	5.01289	4.84851	4.99416	5.28735	5.19195	4.81694	4.67165	4.80134	7.01189	6.72898	6.45658	6.51671	6.35565	6.80739	6.68883	6.2991	6.48903	6.64206	7.21211	6.65498	6.68495	6.65773	6.61227
MSN	10.6416	9.80919	9.88724	10.0799	10.1025	10.6375	10.4478	10.6394	10.6572	10.5592	10.5592	10.5835	10.9217	11.7074	10.7447	11.0097	11.4535	10.9526	10.5045	11.1511	10.8907	11.1136	10.3949	10.6489	10.1282	11.2225	10.7937	10.5498	12.0272	11.362	11.298	11.9675	10.2949	10.6721	11.266	11.3683	11.6218	11.4681	11.5752	10.8045	11.9633	11.2681	11.4595	10.9191	11.2496	11.7051	12.0573	11.3909	11.4204
ISG20	9.81895	10.1089	9.32498	9.98912	9.69497	10.0034	9.87901	9.65341	9.61298	9.70154	9.72336	10.1984	12.3489	10.8751	11.1233	12.9079	13.2144	10.557	11.3149	10.7154	11.0019	11.1729	11.1054	10.3888	10.8751	11.0891	11.162	11.0265	10.454	11.6101	11.4261	12.3069	10.1249	9.99843	10.0479	10.2642	10.4515	10.1817	10.3763	10.209	10.1914	10.2397	10.3026	10.0595	9.74985	10.5417	9.99056	9.98585	10.4131
GNAQ	4.22035	5.04989	4.32985	4.60978	4.61663	4.66502	4.77308	4.39022	4.90649	4.89875	4.80102	5.11945	5.63927	5.55196	5.40225	5.12043	5.24817	5.08373	5.90397	5.17136	5.81007	4.79185	5.04479	5.26175	4.2284	4.69551	4.93403	4.61459	7.51087	5.29563	5.60797	6.27115	4.19859	4.86953	8.8767	9.36872	8.85701	8.98141	9.00834	8.91968	9.31827	8.99603	8.99212	8.82714	9.09344	9.54787	8.68464	9.32741	8.85211
PPP1R15A	6.47789	7.66586	8.18356	7.55628	8.0939	7.89142	8.53289	7.76578	8.25755	8.28632	8.10374	8.75417	9.3349	9.84817	9.5382	9.5017	9.4756	7.82582	8.43166	8.53091	9.26234	9.53096	9.27911	9.36722	10.1985	7.68992	9.18197	8.22224	10.5098	9.53131	10.1042	10.7844	7.055	8.71554	6.78338	6.84612	6.76168	6.89421	7.13384	6.46012	6.70838	6.89104	6.96951	6.32721	5.86446	6.79889	6.44221	6.90813	6.58073
ZBTB24	5.61895	5.75686	5.49783	5.65383	6.10518	5.53965	5.47669	5.54906	5.47884	5.75866	5.66163	5.40156	6.28322	6.41685	6.84185	6.82706	6.59675	6.48186	5.91868	6.68627	6.54394	6.35409	6.29912	6.20679	6.93792	6.42135	5.92616	6.58959	6.69983	6.88823	7.37736	6.50542	4.49223	5.56662	2.76278	2.643	2.84833	2.84663	2.74878	2.79027	3.01473	2.72971	2.67452	2.76335	2.85465	2.96242	2.84992	2.9709	2.69647
BACH2	4.30348	4.18588	4.16641	4.13204	4.43954	4.21762	4.495	4.57741	4.43903	4.43005	4.48795	4.31237	4.53733	5.06527	5.27621	5.15906	5.06936	5.17967	5.06192	4.50516	4.48162	4.35208	4.32725	4.28912	4.9889	4.40357	4.31162	4.30277	4.50461	4.43517	4.5731	4.29343	4.74025	4.3308	6.70853	6.27471	7.33193	6.82888	6.17923	7.16705	7.93838	7.08559	6.57887	6.79434	6.67869	7.4068	7.2482	6.69623	6.58609
MTMR2	4.43342	4.45511	4.25218	4.32836	4.34679	4.43914	5.02924	4.62329	4.56212	4.39417	4.57216	4.50167	5.42933	5.75594	5.45426	5.33039	5.63657	5.23187	4.80929	5.93771	5.18688	4.93741	5.45688	4.86585	6.52996	5.67012	5.23197	5.24427	5.42584	5.57631	5.48452	5.10564	4.28618	4.53814	5.36838	5.19077	5.63595	5.65716	5.13474	5.46629	6.14007	4.86048	5.00031	5.21675	5.7122	6.16074	6.03954	5.54664	5.28459
C1orf216	5.11265	4.88139	5.01626	5.13423	4.95013	4.38208	5.30489	5.13939	4.98931	5.00849	4.75437	5.32299	5.84954	6.05329	5.68044	6.14509	5.79219	5.43765	5.86976	5.61045	5.72418	5.64838	5.56582	5.71429	6.3426	5.61503	5.80981	6.17715	6.63192	6.72777	6.02384	5.99865	4.61901	4.96659	5.82846	5.97244	5.65205	5.94879	5.58838	5.33261	5.90959	5.32828	5.77201	5.3061	5.59415	6.01169	5.81491	5.87874	5.80659
CLP1	5.31164	5.80257	4.5855	6.01941	5.76276	5.69148	5.5872	5.78848	6.03425	5.66953	5.97518	5.91019	6.67538	7.16858	7.09732	6.71396	7.04429	5.30846	6.77508	6.34588	6.5794	6.6233	6.54564	6.6452	4.83877	6.52634	6.76986	6.28083	7.6295	7.24033	7.32031	7.65525	5.76485	5.78435	8.1021	7.9826	7.96209	7.92557	7.77624	7.77781	7.9862	7.84669	7.74848	7.69081	7.6193	7.9831	7.99116	7.93358	7.81436
RSPH9	4.42301	4.2761	4.52357	4.31918	4.34006	4.34592	4.74964	4.11386	4.36114	4.41153	4.26	4.23849	5.12024	5.77022	5.54897	6.00729	5.87601	5.16087	4.99476	4.67144	4.51179	4.92686	4.72118	5.48387	4.53856	4.4571	5.01546	4.47938	5.9841	5.21094	5.12128	7.46607	4.45833	4.70859	3.56925	3.52929	3.54622	3.33571	3.66503	3.62617	3.62311	4.32353	3.83167	3.89838	3.88807	3.27534	3.36174	3.75266	3.32253
PLIN3	8.43823	8.82218	8.6561	9.21141	8.71182	9.26866	9.4317	9.32789	9.77349	9.44924	9.45984	9.55797	10.1002	11.6922	11.8567	10.5151	10.9024	10.586	9.96303	10.0437	10.1047	11.1709	10.1985	11.0199	11.0768	9.19899	9.16515	9.50967	11.5499	10.6874	11.271	12.2144	9.11667	10.2729	8.39533	8.82275	8.24582	8.04801	8.6935	8.07126	8.52066	8.56245	8.4413	8.15952	7.80427	8.59312	8.35052	8.41367	8.36798
FCGR2B	5.84598	5.84377	5.99277	6.45026	6.49484	6.27807	6.7405	5.94641	6.12574	6.41453	5.97135	6.02415	7.75269	7.5469	8.3226	8.22625	8.15338	6.32612	8.32612	7.45951	7.17776	7.75687	6.99079	7.32426	4.40787	6.67673	7.66453	6.73759	7.85343	7.6181	8.75719	8.10409	4.58743	6.15061	6.51942	7.33351	7.72701	7.6627	7.06443	6.91789	7.714	7.55555	8.14313	7.65401	5.43961	8.68024	7.65184	7.13059	7.23705
UBXN11	4.30782	4.36409	4.2672	4.5355	4.39194	4.63998	4.48819	4.11734	4.61107	4.2657	4.2207	4.30414	4.93902	5.56704	5.27247	5.16975	5.17665	5.14289	4.77846	4.85845	4.53036	4.61892	4.70786	4.60912	5.86651	4.48737	4.71122	4.83462	4.5843	5.09074	4.81181	5.99325	5.57886	4.59006	7.65226	7.7474	7.57855	7.39758	7.50993	7.43188	7.32686	7.71463	7.44507	7.44551	7.2108	7.45887	7.39964	7.67557	7.54948
POLE4	9.20237	8.2365	7.50944	7.76345	7.46314	7.09668	7.64561	7.66015	7.66287	7.92321	7.36276	6.962	9.61724	9.69296	9.89472	9.87257	9.50929	10.3372	10.0823	10.2611	9.64203	10.1885	8.81567	10.1319	9.8561	9.66286	9.43496	10.1888	9.794	10.9615	10.9447	10.2742	8.51467	9.29813	6.37443	6.24094	5.9545	6.2051	5.54539	6.02409	6.01026	5.6705	5.79629	5.91795	6.05996	6.60068	5.65482	6.20867	5.87358
RNF44	6.46873	7.17075	6.94365	6.65357	6.95113	6.81356	6.45026	6.87629	6.72319	6.61804	7.09917	6.96287	6.87853	7.72744	7.8465	7.29577	7.46836	5.52058	7.35276	6.71681	7.0962	7.01948	7.58413	7.02723	8.49626	7.55347	7.43139	6.31549	8.09996	7.8369	7.85573	8.27941	4.53242	6.08455	8.7608	8.59009	8.69618	8.70198	8.54991	8.56379	9.52056	8.51113	8.73556	8.03425	8.46359	9.0816	9.25866	8.59747	8.61605
SRRM1	4.97187	4.2739	4.30318	4.19991	4.61054	4.39708	4.25126	4.84465	4.65637	4.42904	4.73758	4.72363	4.82702	5.596	5.4691	5.39293	5.42382	5.18912	4.24709	4.32116	4.74537	4.73275	4.9436	4.4529	6.84641	4.46101	4.49576	4.40441	4.83697	4.28139	4.70579	5.01539	5.48463	4.48139	6.87134	6.65444	7.52437	7.13259	7.32214	6.60727	7.30027	7.042	6.96178	7.09371	6.61743	7.04514	7.45647	7.24545	7.48673
UCHL3	5.71248	5.45785	4.4688	5.21309	5.05087	5.24324	4.3961	4.69917	5.0159	5.13399	4.73883	4.45317	6.42798	5.92547	6.35087	6.45834	6.34462	7.34223	6.90984	5.9472	6.07421	6.47003	6.03211	6.38446	4.24581	6.77295	6.33583	6.61706	6.265	7.69449	7.02442	6.93575	5.08174	5.84255	7.34834	7.36071	7.21808	7.52147	6.93644	7.72463	7.25282	6.58309	6.78812	7.1353	7.22795	7.72309	7.16338	7.55527	7.39297
MMRN1	4.40866	4.35803	5.59708	4.56773	4.45824	4.69163	4.45608	4.28714	4.54874	4.40735	4.27403	4.28228	4.60912	5.32769	5.41757	5.36851	5.15802	5.02328	7.90041	6.64373	5.53671	4.88067	4.85397	5.66337	6.40713	4.88983	5.59002	5.27857	6.19163	6.33863	6.90557	6.43156	4.60419	4.85537	2.64882	2.62269	2.94237	2.7566	2.88632	3.16246	3.09139	3.12344	2.95842	3.15837	2.67921	2.95438	3.08854	2.83698	2.67272
TCF20	4.78201	4.15386	4.28827	4.32335	4.34452	4.28747	4.25452	4.35379	4.34883	4.28798	4.40472	4.26386	4.82826	5.46468	5.16769	5.21052	5.22524	5.1078	4.62076	4.79606	4.93135	4.81824	4.36616	4.46668	4.35922	4.55018	4.42221	4.36922	4.2941	4.756	4.66874	5.30037	4.38443	4.51917	7.59914	7.58817	7.65659	7.57552	7.72446	7.46954	7.85939	7.51791	7.62263	7.65607	7.67633	7.69182	7.88466	7.46147	7.2651
SYF2	7.46637	7.49855	6.88138	7.4297	7.01501	6.96287	7.20412	7.03513	7.02174	7.83569	6.96825	6.97351	8.96967	9.04876	8.80979	8.17035	8.24926	7.30541	9.59145	9.55838	8.84463	8.3256	8.13232	9.03516	9.68473	8.72334	8.75797	8.78167	10.0416	9.39079	9.37631	9.51663	7.65727	8.41615	6.12967	6.33832	5.82184	5.83439	5.98232	6.09358	5.73966	5.97756	5.95654	5.97082	6.08428	5.8381	5.51981	5.75338	5.57606
ZNF529	5.86759	5.96516	5.78188	5.43881	5.88887	5.35095	5.24252	5.2932	5.34614	5.31568	5.62305	4.87887	5.34919	5.32812	6.13202	5.49431	5.52909	5.52811	6.23408	5.8543	5.675	5.01633	5.82373	5.23528	4.36213	6.33268	5.39519	6.17077	6.06453	7.0528	7.20364	4.71157	4.43835	5.38396	4.31261	4.03585	3.88698	4.29855	3.57763	4.27169	5.01043	3.39361	3.75659	3.84524	4.08769	5.22475	4.69107	3.98581	3.7523
ACAA2	5.97855	5.68902	4.82662	5.85732	5.16378	5.67948	5.64797	5.26172	5.36938	6.05982	5.88352	5.78423	6.99266	6.57302	6.72766	6.0381	6.2849	6.85086	6.93722	6.76344	7.05687	6.32188	6.70968	6.95427	4.24182	7.94195	6.82328	7.61941	6.85384	7.96877	7.54796	6.51827	4.6255	5.91513	5.82453	5.76428	6.06639	5.81394	5.94424	6.10562	5.74028	6.01881	6.04727	5.97878	6.39738	5.49613	5.97134	5.69433	6.20126
IGSF9B	4.43957	4.28229	4.34544	4.7396	5.21387	4.37024	4.43456	4.78624	4.37392	4.73145	4.61989	4.88457	4.77742	5.13546	5.2205	5.20273	5.29752	5.0817	4.52084	4.52652	4.61313	5.44169	5.00868	4.41945	4.4061	4.65828	4.52693	4.3828	4.64405	4.48711	5.0252	4.55328	4.54008	4.49327	3.42061	3.46842	3.40508	3.60449	3.55797	3.48176	3.16529	3.65128	3.57031	3.48111	3.63012	3.00471	3.33297	3.39699	3.32664
CREBL2	4.39669	4.43282	4.16492	4.44915	4.51306	4.2724	4.41558	4.39335	4.39674	4.46123	4.53036	4.25209	4.35053	5.29491	5.3959	5.33772	5.13283	5.17999	4.70413	4.39606	4.76093	4.77269	4.67661	4.28505	4.34044	4.8245	4.42772	4.94843	4.55338	5.05895	4.8137	5.14502	4.31104	4.48941	6.27443	5.90644	6.68028	6.35248	6.0959	6.35491	6.74986	6.03812	6.32698	5.54135	5.93649	6.62288	6.54089	6.32908	5.99499
PEX5	5.87473	5.88017	5.57912	5.53456	5.75403	5.86243	6.36453	5.923	5.84696	5.92553	6.3544	6.09044	6.63202	7.22757	7.62493	7.16175	7.15204	6.41318	7.34206	7.52416	7.07048	6.78981	7.45234	7.18612	8.03632	7.5721	7.06954	7.05857	8.23021	7.6319	8.19166	8.20155	5.86823	6.64119	6.83839	6.69255	6.41768	6.55932	6.57899	6.13045	7.11166	6.06732	6.7158	6.24677	7.16385	6.89687	6.81514	6.51842	6.51361
MCFD2	4.5862	4.16588	4.18082	4.27699	4.31323	4.18767	4.2602	4.14381	4.22611	4.38761	4.32703	4.39414	4.7414	5.29948	5.00503	5.01992	5.20693	5.08814	4.6382	4.4833	4.57569	4.51229	4.33786	4.30422	4.3333	4.37192	4.5348	4.34712	4.50811	4.49113	4.3259	4.51088	4.52115	4.309	2.88401	3.14763	3.18544	3.0708	3.09763	3.21235	3.00479	3.17364	3.26422	3.12342	2.89751	2.96704	3.1504	3.14658	3.00494
LDAH	5.09269	4.55774	5.20625	4.85157	4.87147	4.904	4.76515	4.49657	4.85783	5.00281	4.87772	4.86314	6.00566	5.22035	5.52676	5.38052	5.50356	5.19934	5.86898	4.80678	5.09265	5.10289	4.6163	4.94515	8.01813	5.84264	5.37172	5.94766	5.27647	6.3596	5.43871	4.57186	6.75984	4.66445	5.10362	4.82397	5.71809	5.1944	4.73253	5.16765	5.49232	5.2591	5.50011	5.2302	4.738	5.46859	5.73838	5.05796	5.41158
PDE12	5.2912	5.27539	4.32745	5.39114	5.00487	5.01001	4.81885	4.87897	5.08143	5.09286	4.82419	4.41179	5.66621	5.67288	5.83671	5.70245	5.52581	6.6551	6.2498	5.92159	5.6576	4.62073	4.80904	6.38893	4.35247	6.30638	5.94886	6.73788	7.14159	7.17521	6.75173	6.06527	4.85485	5.86594	3.54631	3.51438	3.86858	3.94917	3.274	3.77541	4.27917	3.23605	3.51908	3.15684	3.41552	4.22827	4.36451	3.56315	3.57112
CDH24	4.32406	4.3064	4.28805	4.25201	4.318	4.31415	4.30033	4.2884	4.35285	4.46664	4.53041	4.59989	4.67365	5.11358	5.14445	5.11195	5.13098	5.24102	5.12965	5.23428	4.48746	4.62654	4.59576	4.4856	6.19236	4.47772	4.27743	4.83194	5.0252	5.04007	4.29279	4.36345	4.37551	4.33021	5.53303	5.26047	5.18473	5.48844	5.62324	5.38856	4.96899	5.38113	5.50379	5.44222	5.5795	5.00181	5.22436	5.5664	5.41605
PDXDC1	4.22576	4.24971	4.11009	4.33914	4.361	4.13898	4.14844	4.18305	4.29239	4.30623	4.26318	4.18909	4.41212	5.07263	5.07069	5.06806	5.06046	5.01293	4.55375	4.30912	4.36813	4.40412	4.35818	4.28308	4.43016	4.52707	4.25455	4.31367	4.37063	4.39954	4.45585	4.21131	4.26929	4.1886	3.29974	3.22979	3.68971	3.45967	3.69183	3.48939	3.30178	3.30178	3.24294	3.55957	3.53987	3.39567	3.65567	3.21206	3.43265
LRPAP1	5.17243	5.49241	5.65814	5.84946	5.83039	5.63631	6.07278	6.22589	6.20555	5.92961	5.74009	5.98838	8.70558	9.09667	8.17035	7.49568	7.55617	8.23918	7.50609	8.41734	9.00758	7.87759	7.81671	8.43855	4.23	7.49651	8.51033	7.10967	9.55298	7.49651	8.34125	9.69042	4.62881	6.77263	8.64751	8.88823	8.45625	8.32926	8.56463	8.55276	8.58995	8.55011	8.59476	8.60113	8.43389	8.9735	8.51378	8.85531	8.5905
NGRN	5.0695	5.12922	5.24951	4.68642	5.14762	5.24918	4.66854	5.25971	5.20764	4.8322	5.21244	4.85198	5.87077	5.02839	5.52902	5.4677	5.45058	5.3201	4.60009	4.4589	6.40251	5.76539	5.34374	5.04446	4.33482	5.13571	4.35993	4.95972	5.38667	5.7769	5.96712	4.90566	4.56426	4.81551	8.79275	8.50248	8.76653	8.80188	8.19527	8.90646	8.73318	7.95366	8.3833	8.19679	8.59263	8.86641	8.47714	8.58175	8.62879
CYTH4	9.10487	9.28375	9.4382	9.88724	10.0205	10.1153	10.4592	10.1952	9.95189	9.96131	9.7037	10.3248	10.893	11.8955	11.5495	11.4684	11.5818	10.7477	10.897	10.6573	11.3462	11.1866	11.6101	10.8445	12.4581	10.0836	10.9812	10.3927	12.5567	11.4111	11.7839	12.0151	9.28132	10.4621	6.13143	6.22593	6.06497	6.22586	6.60935	6.25015	5.9319	6.55802	6.15522	6.11064	4.83256	6.21417	5.96212	6.34365	6.13657
TRRAP	6.08944	6.35034	6.58728	6.33843	6.78008	6.59934	6.174	6.3987	6.28379	6.58356	6.57182	6.527	7.30584	7.28111	7.4318	7.82039	7.80588	7.67103	7.32983	7.53798	7.42605	7.60153	7.55242	7.23554	8.42851	8.62338	7.26118	8.04378	7.6181	8.27713	7.88334	7.54286	5.4489	6.05545	6.04129	5.58087	6.38297	6.17078	6.08791	5.92539	6.81177	5.91974	6.04854	5.74226	5.63346	6.77734	6.92265	6.4551	6.57848
CDPF1	4.63758	4.40888	4.62732	4.2789	4.48761	4.28841	4.45782	4.29301	4.35267	4.50779	4.37569	4.20191	4.89027	5.32059	5.24575	5.23764	5.17559	5.01737	4.49413	4.41367	4.47485	4.75121	4.386	4.34371	4.34195	4.64472	4.67807	4.43061	4.39256	4.66009	4.70375	4.93102	4.296	4.59206	6.40574	6.11297	6.19916	6.19964	6.08122	6.0941	5.93399	6.20037	6.11884	6.05444	6.09382	6.26219	5.99193	6.293	6.04558
CPSF4	7.5404	7.09725	7.4297	7.20041	7.52172	7.38954	7.28388	7.52361	7.29348	7.02782	7.49044	7.10541	8.73048	8.28735	8.55245	8.96595	8.66218	9.11961	8.08255	8.48045	8.60015	8.72858	8.25275	8.0011	8.7587	8.65747	7.95457	8.58923	8.01583	9.33299	9.12051	8.362	6.94344	7.18199	8.27248	8.14938	8.08104	8.0046	7.87729	8.21544	7.973	7.91136	8.09184	8.01914	7.91204	7.66686	7.97382	7.9588	8.07755
ARID1B	4.30239	4.23953	4.22231	4.45779	4.17296	4.16679	4.22968	4.17081	4.21851	4.2878	4.20484	4.19128	4.37193	5.12478	5.06014	5.06427	5.13019	5.084	4.66995	4.62168	4.31066	4.49054	4.32158	4.1935	4.27706	4.29088	4.4432	4.27611	4.34427	4.3113	4.48617	4.44255	4.82002	4.33814	7.31392	7.19549	7.25042	7.41811	7.32263	7.53485	7.10069	7.62618	7.31471	7.76793	7.55732	7.83558	7.28222	7.23292	7.05461
ABHD17B	4.35598	4.20934	4.18391	4.25827	4.25967	4.28081	4.29052	4.15214	4.31186	4.27449	4.23757	4.30645	4.52358	5.07753	5.14684	5.10353	5.13436	5.04072	4.58518	4.31273	4.47747	4.50652	4.37432	4.3106	4.44968	4.37206	4.39137	4.25347	4.5676	4.60427	4.76799	4.44465	4.52591	4.26879	5.05673	5.20224	5.21816	5.04342	4.85197	4.982	5.46171	5.00268	5.17274	4.69984	5.03282	4.76107	5.34035	4.98622	4.78605
BTNL3	4.37584	4.16722	4.27167	4.20927	4.19061	4.13445	4.17005	4.27952	4.17604	4.1591	4.18074	4.16012	4.67296	4.94873	5.00488	4.98823	4.94301	5.18751	4.36136	4.73304	4.3572	4.31427	4.27319	4.32582	4.27672	4.23544	4.24031	4.24894	4.27175	4.38134	4.54899	4.24058	4.73444	4.27503	5.65756	6.1245	6.35995	6.28193	6.31011	5.69125	5.19623	5.88668	6.65969	6.28331	5.99431	4.98177	5.62955	6.09662	6.20479
MCOLN2	6.89337	6.92637	6.85171	6.37874	6.62205	6.94863	5.60431	6.47035	5.96197	6.40389	6.23921	7.08779	7.28502	6.28747	7.55517	7.58611	7.59829	5.19519	4.93741	4.79997	6.42069	5.77682	6.89611	5.5784	4.33676	8.10639	7.30775	7.82178	5.75153	8.7647	8.17426	5.8433	4.53406	5.84541	4.46886	4.48761	4.54953	4.66976	4.71935	4.31914	4.54026	4.83931	4.55201	4.46328	4.39574	4.21313	4.67077	4.62434	4.50724
RPN1	9.00281	8.57732	8.50738	9.02376	8.98049	8.53457	8.70604	8.84818	9.10793	8.63916	8.77671	8.77671	10.1421	10.6511	10.2692	10.0834	10.2134	10.4545	10.9885	10.3598	10.9292	10.7058	10.4083	10.43	10.5716	10.3386	10.044	10.3483	10.655	10.9447	11.1047	11.3912	9.35877	9.5742	8.82917	9.27062	8.71379	8.8869	8.94346	8.73063	8.94888	8.92038	8.94599	8.35803	8.62806	9.04126	9.08203	8.96544	8.77385
ARRDC4	4.83728	4.66061	4.2755	4.38415	4.54296	4.13478	4.16272	4.47343	4.64568	4.53272	4.27126	4.38054	5.80974	6.46216	6.08075	5.26236	5.11061	5.00761	5.75965	6.01481	6.43093	4.95046	4.72798	5.69298	4.35828	4.69007	5.39642	4.67799	6.81934	5.11836	6.02443	5.65896	5.10329	4.95556	6.15242	6.44571	5.92048	6.54441	5.87144	5.78581	6.69854	5.61437	5.46059	5.92325	5.94573	6.95652	6.8304	7.25208	6.35592
WLS	4.74823	4.361	4.57978	5.16976	4.87039	4.97891	4.40261	4.35077	5.38869	4.89571	5.19985	5.29846	4.93254	5.85881	7.31619	5.32026	5.81885	7.12815	4.8113	5.51772	6.76485	7.45039	5.51609	5.67456	5.74275	4.6548	5.14832	4.70676	5.5105	5.85821	6.13122	7.64136	6.7824	6.53345	6.76832	8.46324	7.28463	8.32139	6.92211	6.66528	8.08608	7.03234	7.25014	6.12824	7.65278	7.55023	6.13601	7.07814	5.52815
CRAMP1	5.6594	5.18187	5.18711	5.10539	5.28827	5.18892	5.3508	4.56972	5.28442	5.02492	5.3804	5.0366	5.66157	5.74816	6.50004	6.06819	6.14653	5.20143	5.1993	5.04312	5.23018	5.32026	4.76941	4.81199	4.43286	5.88962	6.03075	5.26095	6.0681	6.06887	6.22444	5.58827	4.38828	4.76644	6.77454	6.99655	6.20223	6.56116	6.52796	6.28227	6.58099	6.47414	6.54554	6.38232	6.59134	6.48667	6.81805	6.40141	6.41581
ATP5MC2	10.1713	9.45984	9.41579	9.69071	9.94609	9.92741	9.66616	9.57114	9.62543	9.11336	9.96308	9.46994	10.9097	10.4243	11.1176	11.619	11.5079	12.1208	9.31581	9.59404	10.6312	11.2258	10.7844	10.5112	4.26346	11.2252	10.4231	10.2775	10.2049	11.9675	11.9565	11.1047	9.73876	9.52127	4.69603	4.26244	4.37256	4.57582	4.54116	4.5866	4.36088	4.5598	4.47191	4.74155	4.46475	4.20172	4.3227	4.52521	4.44221
CRLF3	5.63417	5.82379	4.99983	5.2798	5.34596	5.06809	5.18332	4.93307	5.36199	5.57722	5.67784	5.32382	6.2851	5.79664	6.23012	5.4002	5.4812	5.162	5.90524	5.75385	6.88468	5.40282	5.93417	5.89882	4.54671	5.17322	4.87457	5.33395	6.89775	6.10684	6.8357	6.3629	4.70967	5.42815	9.75234	9.69151	10.2238	10.4206	9.93816	10.6598	10.6639	9.84561	9.84355	9.66424	9.81429	10.7891	10.6078	9.9778	9.96455
LIG3	4.28638	4.53516	4.19316	4.56687	4.76515	4.81169	4.27266	4.72318	4.639	4.5264	4.65094	4.31597	5.178	5.71134	5.70889	6.57081	6.31121	6.31641	4.80605	4.29067	5.18766	5.0812	5.2014	4.91461	4.46166	5.60193	4.89606	5.66014	5.59819	5.12858	5.2642	5.40888	4.35091	4.25805	5.64812	5.33186	5.7181	5.85457	5.60966	5.47776	5.95246	5.52682	5.66049	5.64882	5.00441	5.73308	6.23558	5.67658	5.85665
C15orf40	4.7591	4.74179	4.34083	4.63998	4.6343	4.35085	4.18447	4.46103	4.61903	4.3793	4.46829	4.60086	4.50548	5.30364	5.43927	5.46482	5.49563	5.00799	5.14696	5.47862	4.49032	4.78608	4.86313	4.95653	4.51407	4.94548	4.49106	4.77565	5.34679	5.33545	5.40975	5.49389	6.89707	4.6924	6.66192	6.85157	6.58175	6.87966	6.24535	7.05528	6.91792	5.77061	6.17367	6.17614	6.08081	7.14626	6.67828	6.68163	6.22553
LIMK2	4.19782	4.83821	4.48712	4.53516	4.6914	4.82385	4.52239	4.69673	4.92143	5.4404	4.78188	4.97108	4.75479	6.61522	6.77907	5.37862	5.93302	5.16393	6.14906	4.57976	4.83071	5.38819	4.98139	6.22413	7.78437	4.58437	6.71657	5.52947	8.18048	5.31828	6.41105	7.00261	4.25509	5.11551	7.91594	8.69427	8.39391	8.48465	8.97733	7.84293	8.43891	8.80452	8.51807	7.9664	8.04704	8.64286	8.47055	8.32067	8.36806
NBEAL2	6.8358	6.77804	7.56232	7.54131	6.92507	7.50437	7.36276	7.02245	7.15949	7.62082	6.87436	7.62898	8.94643	10.0514	8.50283	10.071	9.86824	8.79009	8.57867	9.11319	8.71078	9.27731	8.49829	8.65952	11.0513	7.44226	8.82376	8.61814	10.3077	9.38802	8.77699	10.2978	7.86367	8.35917	5.59987	5.65896	5.27194	5.54539	5.62369	5.47797	5.14325	5.57096	5.45497	5.62583	5.43274	5.56567	5.34548	5.33543	5.41605
LACTB2	4.4127	4.47649	4.13589	4.39009	4.58529	4.28034	4.22109	4.29726	4.44019	4.19513	4.45395	4.21406	4.74614	5.17564	5.66459	5.12722	5.16167	5.06519	4.76044	4.30564	5.20167	4.87561	4.5133	5.48117	4.39096	5.24601	4.40624	4.8461	4.86457	5.46647	6.0624	4.66391	4.25408	4.65657	4.15466	4.30585	4.46242	4.73357	4.16373	4.65699	4.70155	3.75658	3.92733	3.69045	4.02741	4.95986	4.7123	4.46101	3.9347
DYRK1A	4.44985	4.55237	4.28144	4.79698	4.50253	4.50846	4.22363	4.23892	4.45401	4.37793	4.36275	4.48918	5.22618	5.03445	5.19508	5.09591	5.11845	5.18443	4.69571	4.62209	5.26426	4.45883	4.59377	4.62816	4.37853	4.35549	4.72222	4.38964	5.49247	4.7927	5.19114	4.59573	4.28231	4.36891	8.23067	8.55826	8.52578	8.92868	8.48609	8.8614	9.32847	8.1455	8.37138	8.06485	8.69329	9.29785	9.19823	8.74967	8.56206
RAB31	9.3645	8.93023	8.80713	9.32498	9.10296	9.08915	9.09966	9.03401	9.64012	9.46994	9.4382	9.43909	10.9714	10.9992	11.4065	11.4727	11.3067	10.3816	11.6003	11.4547	11.2198	10.6257	10.2488	10.9761	11.8082	9.1371	10.5047	9.69571	12.6579	11.2286	11.6131	11.7739	10.6997	10.4831	10.1303	10.9831	10.2049	10.1828	10.7625	10.0238	10.3519	10.6687	10.5125	10.693	10.6035	10.9138	9.68749	10.6969	10.1838
GTPBP8	4.69066	4.68595	4.47199	4.33761	4.38098	4.23266	4.25535	4.31667	4.26319	4.45737	4.40807	4.49073	4.51651	5.27896	5.6427	5.29314	5.16485	5.06769	5.29791	4.40209	4.8445	4.80594	4.33619	4.91326	4.30479	4.8521	4.58959	4.82176	4.57999	5.35528	5.00737	5.23314	5.22131	4.74317	8.42755	8.53434	7.87048	8.10875	7.87043	8.32074	8.21752	7.66094	7.89345	8.44787	9.00111	8.36488	7.86018	7.98604	8.1796
RDH13	5.51536	5.5668	5.29176	5.70521	5.47714	5.60614	4.58	5.32423	5.27887	5.12563	5.09269	5.45851	5.40093	5.5978	5.52518	6.57125	6.40201	6.35562	4.42961	4.87599	5.51772	5.75319	5.85913	4.6717	4.29285	5.60108	5.19294	5.54683	5.25249	5.99752	6.19983	5.98662	4.56356	4.58637	4.11595	4.57453	5.06445	4.1828	4.39478	4.13981	5.12132	3.48558	4.20244	4.26788	4.57992	4.2164	4.40634	4.32486	4.55438
PPP2R2B	6.53376	5.91316	5.70853	5.57882	5.51817	6.12574	5.71877	5.30209	5.41669	5.5434	5.25629	5.80187	7.88035	5.55178	5.83369	6.01873	6.12045	5.01419	6.40251	4.4786	6.34617	4.99237	6.15866	5.39311	4.27344	8.12367	7.12042	8.34144	4.41321	7.20997	6.46542	4.53282	4.58503	5.35102	3.64339	3.23637	3.60932	3.63557	3.53869	3.54524	3.5412	3.50805	3.89652	3.56644	4.14664	3.39115	3.65738	3.52905	3.78549
ASPSCR1	6.42334	6.57874	6.79325	6.49616	6.85021	6.9827	7.0857	6.92611	6.77204	6.30898	6.74845	6.59912	8.09142	7.79713	8.11394	8.76106	8.54924	8.41659	6.87887	7.20703	8.68685	8.88942	8.86299	7.85692	7.2752	8.4201	7.1922	8.49458	7.18113	8.7912	9.05004	8.16959	4.36158	6.51977	5.91769	6.17722	5.90664	5.99861	5.79025	5.81001	6.04468	5.90853	6.00575	5.59259	5.76823	6.19772	6.06644	5.95387	5.67718
SRSF6	4.27635	4.20155	4.13596	4.18652	4.13924	4.35294	4.2888	4.14944	4.15115	4.34884	4.52722	4.27189	4.46873	5.07685	5.03586	5.09208	4.97465	5.15865	4.3774	4.33641	4.58815	4.58655	4.62811	4.37362	4.30434	4.41429	4.37394	4.2659	4.33104	4.3411	4.53669	4.45843	5.1666	4.25763	4.46626	4.55768	6.53144	5.26579	4.88179	5.01283	4.45428	4.97006	4.31888	4.74644	4.03877	4.83277	5.96952	4.68952	5.57998
TPM3	11.0502	10.9671	11.0369	11.1414	11.0513	11.4191	11.174	11.103	11.4191	11.4764	11.2896	11.423	12.4473	12.3635	12.397	12.6254	12.8601	11.9217	12.5163	12.4939	12.4162	11.8556	11.9196	12.0999	12.7177	11.9898	11.747	11.9506	12.9377	12.414	12.3992	12.6424	11.1946	11.4924	4.38718	4.1762	4.70966	4.78871	4.71991	4.60973	4.66646	4.93706	4.93328	4.51371	4.72977	4.11886	4.42029	4.46235	4.64412
HIPK1	4.23218	4.24587	4.22517	4.16716	4.1365	4.16999	4.20419	4.1108	4.10613	4.21798	4.13929	4.29002	4.30057	5.06174	5.02092	4.9874	5.04217	5.05701	4.38089	4.33461	4.23478	4.28278	4.31597	4.28405	4.24181	4.35457	4.33024	4.3204	4.28714	4.25784	4.40279	4.32819	4.3685	4.25453	4.0809	4.00555	4.1322	4.18819	4.04112	4.15203	3.89493	4.22216	4.00074	3.9878	4.45252	3.80846	4.17666	4.09529	3.98905
SUCLA2	4.64684	4.73474	4.39278	4.43994	4.66358	4.26259	4.74339	4.30238	4.5119	4.47672	4.56555	4.94238	5.47739	5.30487	5.50918	5.24807	5.0991	5.54853	5.18705	4.25065	5.07115	4.39341	4.43901	4.86905	4.26273	5.18229	4.73933	4.80382	5.4282	4.92649	5.49285	5.41959	5.21929	4.7875	6.64474	6.55038	6.31871	6.98673	6.0447	7.06588	6.9673	5.36679	6.0422	5.28815	6.00866	7.15988	6.77611	6.46134	6.20194
PAQR4	4.80487	4.93375	4.96507	5.32996	4.68446	4.86053	4.3097	5.5274	5.22443	5.04096	4.86686	4.88017	6.75024	7.11474	6.57013	6.73008	6.66936	7.47921	6.02622	6.34004	6.80463	7.01593	6.6157	6.68164	7.91258	6.42762	5.80735	6.54206	5.79661	7.22444	6.40618	7.94925	4.65392	5.28584	5.9443	5.94723	5.9443	5.97762	5.83384	5.66929	5.73094	5.84257	5.72645	5.90443	5.92511	5.73348	5.9443	5.93168	6.06853
LBH	5.14528	4.71387	4.44512	4.37033	4.71121	4.50573	4.57071	4.38808	4.90872	4.53107	4.55023	4.21026	4.54764	5.35959	5.09953	5.35812	5.19583	5.29069	4.34008	4.56036	4.52358	4.77638	4.31202	4.27707	5.52588	5.11348	4.41258	5.25404	4.33843	5.06021	4.58394	4.31694	4.6459	4.17256	9.67346	9.26214	9.57088	9.57618	9.0855	9.26827	9.93166	9.03455	9.51841	8.72226	8.93032	9.41799	9.80316	8.89865	9.22041
PSPC1	4.39504	4.20672	4.14901	4.27965	4.14558	4.23967	4.16969	4.25982	4.1636	4.15016	4.17352	4.1363	4.32594	5.04984	5.06498	5.10514	4.95746	5.01621	4.2905	4.2811	4.34786	4.2714	4.36714	4.31184	4.29462	4.30623	4.31501	4.30888	4.3387	4.28843	4.36613	4.24714	4.33961	4.40701	6.52005	6.32245	6.37568	6.63977	6.08814	6.67973	6.82027	6.00371	6.32005	5.88634	6.41589	7.17861	6.55461	6.42143	6.36403
WFDC1	4.20764	4.22431	4.1704	4.22664	4.18107	4.19082	4.27803	4.13447	4.1736	4.17984	4.18581	4.18867	4.27924	5.08021	4.97189	4.97921	5.08918	5.01004	4.27063	5.44074	4.20798	4.32479	4.35853	4.2811	4.27769	4.29079	4.30118	4.23741	4.48728	4.34181	4.4204	4.46256	4.19392	4.59731	4.46974	4.61848	4.41181	4.39178	4.51992	4.39293	4.24669	4.77148	4.62348	4.74274	4.55221	4.3126	4.12749	4.57789	4.18346
TTC17	6.551	6.55108	6.78162	6.81689	6.50053	6.11257	6.51512	6.75418	6.45929	6.49616	6.27436	6.30681	7.81642	8.26557	7.25781	7.83178	8.22713	7.25084	6.75971	6.52905	8.03318	8.73387	7.70029	7.22894	4.31049	7.86568	7.45558	7.61618	7.75577	8.6033	8.41722	8.7864	5.32564	6.82218	7.32108	7.01923	7.34877	7.3366	7.33527	7.34456	7.50136	7.19132	7.24397	7.24398	6.74578	7.40933	7.5576	7.20211	7.34787
EAPP	4.19528	4.15391	4.16381	4.28461	4.18924	4.2342	4.15216	4.14082	4.25598	4.18079	4.2229	4.1911	4.33571	4.98659	5.12484	5.02153	5.07419	5.01722	4.1523	4.4026	4.26036	4.21574	4.28354	4.50255	4.25634	4.488	4.27249	4.3626	4.40592	4.24353	4.28134	4.29033	4.21626	4.27876	8.28217	8.20745	8.01972	8.403	7.88846	8.20884	7.78395	7.77466	7.88496	7.31197	7.59565	8.72509	7.62855	8.24284	8.16619
DDB2	4.4753	4.68393	4.29663	4.58432	4.7673	4.76818	4.46299	4.93365	4.74294	4.63092	4.58432	4.72102	4.32736	5.27363	5.36376	5.46612	5.43772	5.42723	4.29768	4.39338	4.83452	4.64553	4.94477	4.80084	4.43531	5.3009	4.93785	5.0775	4.66495	5.24947	4.68564	5.05509	4.25737	4.43102	6.55334	6.46665	6.26496	6.32737	6.11197	6.11854	6.56127	6.02277	6.15472	6.17447	6.79331	6.35724	6.63828	6.45007	6.27193
CLCN3	5.00899	4.96556	6.17058	4.73696	4.99903	4.40562	5.2264	4.86844	5.10622	4.91206	5.25267	4.80964	5.78681	6.16723	6.71328	5.69026	5.77725	5.19739	7.24449	6.71889	6.0144	5.41227	5.79521	5.75524	4.69704	5.93753	5.72571	6.27596	7.07116	6.46631	6.48623	6.09616	4.71167	5.33913	5.58021	6.35372	6.47962	6.0778	6.49241	6.13431	6.46297	6.36569	5.98202	7.2411	5.92245	6.5506	6.85214	6.56241	6.30913
DESI2	5.7785	6.32986	6.46148	6.26668	6.13218	5.7495	5.8799	5.55265	5.72971	6.21334	5.65848	5.31736	7.31415	6.71007	7.36763	6.55086	6.22937	6.76274	7.72249	7.04007	7.47544	6.08275	5.88868	6.98705	4.79634	7.33186	7.19692	7.42208	7.69713	8.14894	7.9475	7.0274	6.49258	6.17677	5.54045	5.6775	5.49987	5.46359	5.76523	5.40789	5.39528	5.61378	5.66725	5.66425	5.63676	5.53472	5.37353	5.44268	5.63715
INTS4	7.08794	6.24063	6.85249	6.25856	6.98705	7.1424	6.554	6.98011	6.76625	6.55053	6.75952	6.96357	7.61064	8.46047	7.87167	8.12645	8.43723	7.5769	6.83186	7.26563	7.58769	8.03705	7.9596	7.14779	5.43802	7.88599	7.52477	7.30243	8.20555	8.25645	8.47494	8.30865	6.82218	6.2816	3.09076	3.03022	3.35763	2.92188	3.17085	3.42663	3.02885	3.11338	3.22074	3.2941	3.50342	2.74969	3.15102	2.87741	3.47772
RIN1	4.21093	4.49364	4.4967	4.72937	4.62183	4.63237	4.80254	4.39483	4.67606	5.02459	4.65002	4.70688	5.02046	5.43602	5.50255	5.55575	5.53899	5.50777	5.25187	4.91546	5.23482	5.45337	5.73736	5.20282	4.34538	5.30477	5.50001	4.6498	5.16584	5.67514	5.88563	6.49036	4.27908	4.98395	6.20582	6.24074	6.19227	6.05668	6.24411	6.28561	6.0178	6.47106	6.56384	6.10631	6.36696	5.81645	6.12642	6.11593	6.43387
RHBDL1	4.2277	4.33586	4.24857	4.16745	4.36406	4.27817	4.28161	4.2934	4.34528	4.19571	4.44008	5.01894	4.80243	5.23097	5.19627	5.29172	5.18739	5.38981	4.51441	4.30264	4.40925	4.42542	4.2928	4.55197	4.72854	4.48553	4.69732	4.37566	4.98942	4.82284	4.77346	4.73102	4.51717	4.63447	3.92334	3.68474	3.78234	3.82932	4.04409	3.84352	3.69877	3.9704	3.94094	3.80326	3.73798	3.81253	3.82063	3.95242	3.78085
ZBTB8OS	4.36817	4.2627	4.23311	4.12545	4.2921	4.1587	4.15992	4.15347	4.21359	4.28628	4.23733	4.19098	4.24925	5.13552	5.21233	4.94997	5.01459	5.46272	4.4612	4.25301	4.31957	4.32038	4.3216	4.21199	4.24588	4.23585	4.26922	4.21267	4.3587	4.60046	4.34565	4.31847	4.82243	4.36494	4.85124	4.94261	5.2564	5.49478	5.16307	5.54882	4.99024	4.7839	4.64297	4.91621	5.01654	6.23144	5.22734	5.41793	5.38253
NEK6	4.45455	4.83849	4.37228	4.43939	4.67023	4.78916	4.34038	4.5264	4.85471	4.50842	4.74796	4.60909	4.74773	5.49674	5.43657	5.71539	5.47019	5.06919	5.87229	5.72236	5.04432	5.48355	5.69582	5.12029	4.54148	4.66436	4.44215	4.77253	6.57076	5.29253	5.64431	4.67907	6.11668	4.97019	6.52009	6.94285	6.60428	6.983	6.28941	7.01251	7.01137	7.02491	6.89812	6.80004	6.83602	6.89812	6.48971	6.62907	6.79754
RNH1	6.2813	5.74345	5.6486	6.12038	5.84729	6.34707	6.1727	6.26623	6.50273	5.75768	5.92649	5.9878	5.88774	7.32823	7.62222	7.75583	7.75653	7.2355	6.43718	6.17234	6.77663	7.14723	7.48646	6.55963	4.50872	6.71511	6.30714	5.81428	6.44212	7.461	7.76988	7.50371	6.36593	5.71775	4.64708	4.37585	4.28385	4.52681	4.86181	4.81962	4.82044	5.10846	4.67441	4.54994	4.60797	4.10828	4.43551	4.76893	4.57864
PTPRE	5.09047	4.83174	5.39566	4.85622	4.8567	5.40483	5.09888	4.98349	5.24888	4.80515	5.05798	5.30958	5.14487	7.42888	5.85353	6.33667	6.4312	5.93998	4.44578	5.81856	5.42019	6.38234	5.42773	5.52207	4.3318	5.11865	5.55967	4.95622	7.37204	6.47049	6.46395	7.71852	5.0902	5.11201	6.2397	6.60071	6.16319	6.01113	6.54276	6.11416	5.96645	6.5032	6.77195	6.45844	5.71446	6.4118	5.70019	6.27633	6.32017
FAM185A	4.33939	4.34078	4.29179	4.46748	4.23497	4.2531	4.39493	4.13789	4.417	4.18285	4.35616	4.29083	4.36268	5.33642	5.18695	5.12799	5.17152	5.23367	4.28841	4.59655	4.74496	4.5998	4.45552	4.52956	4.8345	4.25903	4.47892	4.38536	4.40863	4.74699	5.09799	4.49134	4.22051	4.55212	7.01021	6.98367	7.21914	6.63742	7.43344	6.96621	6.81535	7.29579	7.27425	7.755	6.83112	7.58054	7.10336	7.30556	7.91013
UNC119B	4.30917	4.43009	4.3593	4.49634	4.2626	4.19339	4.27088	4.68777	4.24971	4.43954	4.29011	4.31939	4.92236	5.14062	5.12867	5.18082	5.08253	5.03769	4.3876	4.39962	4.86258	4.64093	4.35058	4.45585	7.73059	4.33735	4.41868	4.36174	4.57715	4.83172	4.62308	4.50574	4.75012	4.39603	7.97784	8.20975	7.70345	8.13345	7.91064	7.85982	8.15667	7.77215	7.51526	7.61465	8.49451	8.2186	8.00377	7.98018	7.78257
TOE1	4.28629	4.735	4.31995	4.61161	4.51585	4.242	4.22513	4.90269	4.41312	4.19851	4.48369	4.34623	4.27863	5.33585	5.23236	5.19687	5.25164	5.158	4.27819	4.30661	4.44365	4.54738	4.5101	4.83017	4.45449	4.88217	4.65501	4.73502	4.27836	5.01888	5.01041	4.58024	4.27108	4.52689	6.81826	6.93001	6.7592	6.75021	6.65305	6.69175	6.88817	6.72692	6.61962	6.84606	6.72237	6.88572	6.7571	6.82967	6.85955
GTDC1	4.25074	4.19062	4.15088	4.21323	4.29443	4.28813	4.28086	4.22555	4.24855	4.19185	4.21939	4.47537	4.33045	5.07845	5.14923	5.05041	4.99995	5.07496	4.54168	4.30251	4.49042	4.25455	4.33011	4.29199	5.2488	4.3788	4.32039	4.32776	4.23547	4.46348	4.37926	4.44014	4.29171	4.40462	6.43242	6.49897	6.37282	6.51858	6.35147	6.50239	6.57067	6.48801	6.43576	6.48309	6.37404	6.84854	6.50632	6.6367	6.32287
RPS6KC1	4.45045	4.98176	4.42387	4.74406	4.71882	4.6758	4.71048	4.25633	4.73489	4.89274	4.71441	5.04776	5.44339	5.3971	5.4397	5.20424	5.35406	5.21585	4.59364	4.26653	5.59413	5.52286	5.20112	5.01808	6.1597	4.96453	4.43584	4.62245	5.98636	5.40905	5.63944	5.98964	4.29715	4.90002	5.4322	5.61437	5.29112	5.48739	5.21334	5.40789	5.68388	4.90975	4.93084	5.25598	5.80888	6.147	6.09424	5.78755	5.54135
COP1	8.20323	8.10208	7.73677	8.27865	8.14571	8.35203	8.51344	7.95086	8.61879	8.85084	8.25989	8.37946	9.23019	9.84183	9.77633	9.20369	9.74791	9.24477	9.83456	9.55181	9.78123	9.27	9.12605	9.55483	10.175	8.52051	9.12359	9.2979	10.9643	10.2139	10.172	10.3861	8.90781	9.65947	7.607	7.64823	7.95377	8.1874	7.94294	7.84554	7.94204	8.09938	8.08272	7.74305	6.91527	8.27063	7.90787	7.92348	8.08619
MRPL30	4.21901	4.27099	4.3816	4.19633	4.35146	4.24439	4.21174	4.41474	4.38682	4.29917	4.23858	4.32607	4.45324	5.07112	5.11837	5.02607	5.10617	5.13928	4.48163	4.29553	4.80191	4.59227	4.38311	4.50927	4.32479	4.72034	4.54644	4.6209	4.29664	4.72513	4.8011	4.39054	4.25151	4.36517	5.69475	5.41034	6.25842	6.48762	5.68029	6.47699	5.43378	6.07346	5.80472	6.37279	4.70988	5.91449	5.91425	5.98035	6.35059
KLHL12	4.40393	4.28345	4.11636	4.23296	4.16431	4.2111	4.36735	4.15947	4.41609	4.23885	4.29055	4.1071	4.27831	5.09135	5.13555	5.00166	5.15068	5.01288	4.31586	4.29277	4.28066	4.28437	4.28115	4.26609	4.30994	4.29944	4.26717	4.27667	4.35819	4.2267	4.24552	4.26749	4.28736	4.2675	5.22361	4.9453	5.42336	5.38277	5.25941	5.32522	5.7474	5.44144	5.46012	5.03335	5.1832	5.30661	5.6656	5.24102	5.43637
WBP11	4.33992	4.15796	4.18374	4.20346	4.25701	4.11526	4.21993	4.16373	4.28291	4.1699	4.19377	4.2297	4.28751	5.00434	5.11373	4.98261	5.04394	5.11419	4.25603	4.5624	4.3577	4.2159	4.35129	4.2379	4.31919	4.29787	4.23342	4.53807	4.27965	4.34367	4.35487	4.59593	4.43337	4.29212	6.40572	5.60873	6.5864	6.63279	6.22412	6.28233	7.33628	5.97705	6.15769	5.87797	5.66823	6.74521	7.34425	6.68437	6.39505
AOC3	4.27693	4.30595	4.24865	4.2221	4.27189	4.15716	4.35681	4.26694	4.23397	4.32677	4.14412	4.27174	4.46357	5.1126	5.03051	5.18517	5.0949	5.07608	5.35394	4.56108	4.52563	4.63309	4.24637	4.38568	4.28495	4.32688	4.54592	4.28615	4.46803	4.36023	4.41593	4.49095	4.24565	4.2888	4.93753	5.77617	5.19566	5.24998	5.08862	5.42291	5.07136	5.74644	5.49521	4.49745	4.83007	5.95904	5.00026	5.23982	4.82559
GON4L	6.06271	5.91235	6.43629	6.40166	6.231	6.40698	6.27187	6.46003	6.37795	6.10241	6.40301	6.55108	7.32565	7.74127	7.44895	7.49674	7.73142	7.51821	5.63417	5.71784	6.77287	6.94204	7.12171	6.37554	4.35389	6.96544	6.91583	6.21874	7.19729	7.33228	7.49788	7.9165	5.35314	6.01383	6.9226	7.34834	7.21201	7.06353	7.22211	6.85623	7.17643	7.01788	6.9823	7.15797	6.71977	7.30846	7.58344	7.2185	7.30131
TMF1	5.13303	5.19439	5.23502	5.10581	5.27484	5.00115	4.78161	4.69507	5.35802	5.14093	5.14831	5.11182	5.70419	5.69332	6.12045	5.40827	5.48074	5.14185	5.43422	4.89065	5.91868	5.50906	4.42438	5.60731	4.23038	5.1245	5.34839	4.97609	6.83007	5.63522	6.14067	6.1835	4.39431	5.23879	5.53998	5.89014	6.11233	6.26045	5.82981	6.57477	6.42821	5.43719	5.81645	5.76544	5.14918	7.12699	6.75834	6.12099	6.28279
SIAH1	4.18488	4.1988	4.16672	4.23166	4.21685	4.46525	4.15734	4.42208	4.15489	4.3196	4.17211	4.26354	4.39184	5.01934	5.06827	5.19578	4.98963	5.02036	4.41941	4.30084	4.44784	4.45753	4.4181	4.51026	4.2775	4.29568	4.5293	4.35144	4.52367	4.48452	4.48618	4.56652	4.32757	4.22432	4.27929	4.00733	4.13851	4.63447	4.17284	4.77761	4.77871	4.23916	4.68738	4.09548	4.21796	4.47244	4.51119	4.10474	4.20819
NDUFB8	9.50519	9.20221	9.16102	9.20627	9.33344	9.0438	8.96067	9.15873	9.06657	8.58723	9.14387	8.74966	10.8676	10.5886	10.9064	11.6056	11.3753	11.3635	10.409	10.4747	10.5764	10.927	10.0772	10.3153	10.403	11.0265	10.1296	10.8814	10.6907	11.5499	11.3085	10.7319	9.4843	9.42926	9.0579	8.57196	8.80979	8.9036	8.42424	8.6305	8.75571	8.57999	8.59138	8.71628	8.46089	8.87401	8.66355	8.8395	8.66602
TRIP4	6.48389	6.35913	5.70457	5.88177	5.84696	5.3917	6.16847	5.99354	5.98541	6.40833	5.85184	6.1004	7.24823	7.64216	7.29847	7.16215	7.01448	5.82607	7.1358	6.92076	7.56988	6.98347	7.19491	7.214	4.35978	7.12042	6.89673	6.93865	8.45426	8.04085	7.75577	8.35524	5.77184	6.67462	7.75133	7.75615	7.6061	7.88682	7.50733	7.83292	7.8297	7.51212	7.38097	7.27575	7.68843	8.12039	7.52141	7.7256	7.78514
CSF2RA	6.80342	6.83648	7.14185	7.49408	6.34802	7.06632	7.40281	6.99294	7.56707	7.06992	6.67098	7.48	8.42829	9.97678	9.21729	8.27055	8.28801	7.97059	8.54858	9.10209	8.94856	9.09153	7.78158	8.76836	5.54232	6.04809	6.53298	7.27968	10.0973	7.7222	8.90904	10.3177	8.30081	8.35144	7.38303	7.00677	8.01121	7.5734	7.98557	7.80098	7.44742	8.05317	7.83254	7.74591	6.1434	7.78372	7.86439	7.90633	8.06202
PGM3	4.25501	4.35945	4.31113	4.165	4.20591	4.26793	4.14084	4.18701	4.1534	4.22566	4.24056	4.21091	4.38641	5.03848	4.9949	5.20114	5.04563	5.19542	4.344	4.734	4.41577	4.49373	4.41549	4.27602	5.43128	4.2523	4.30005	4.2858	4.42312	4.40813	4.49841	4.33087	4.3131	4.31664	3.94158	3.57495	3.90833	4.05371	3.70002	4.18134	4.08649	3.56691	3.89849	3.95219	3.89793	3.9101	4.13227	3.90377	4.00824
SHMT2	7.20143	7.71106	7.37554	7.60732	7.96825	7.4784	7.47562	7.55123	7.54003	7.2691	7.67229	7.375	8.25154	7.84224	8.08537	8.54889	8.59234	9.23652	8.50846	8.80269	8.3995	8.69504	8.56016	8.00876	8.4721	9.8016	8.13454	8.66485	7.91233	9.36545	9.63218	8.11194	6.22965	6.71028	5.39243	5.14837	5.06531	4.94819	4.76083	4.74087	5.35193	4.74552	4.85199	5.15059	5.72614	5.11761	5.38352	5.06045	5.11313
HLA-DQB1	7.72781	7.33148	6.10734	7.36117	6.74492	6.31853	7.13412	6.73631	6.5534	6.82797	5.28951	4.68334	4.34127	6.53171	7.46536	5.70212	6.11056	7.26131	6.46709	6.79761	4.3653	6.73245	6.93611	5.51556	4.31803	8.32485	4.48052	7.48216	7.82607	8.28566	7.23883	5.86749	7.59459	5.02977	7.26705	2.60475	2.86349	8.50389	7.11505	4.93725	9.19363	8.74488	2.97456	2.79151	7.23416	2.76817	7.80396	7.91734	2.83332
ZNF224	4.5381	5.04239	4.49744	4.47997	5.12001	4.85168	5.10888	4.59521	4.9531	4.85649	5.16125	5.2651	5.31961	5.82732	5.74873	5.53779	5.67928	5.22716	4.6725	4.34832	5.62569	5.56836	4.95496	5.2959	4.32598	5.16744	5.2396	5.22382	5.62225	5.74466	5.84528	5.80282	4.35548	5.02062	5.9843	5.81935	5.93276	5.80302	6.48801	6.0983	5.78543	5.73144	5.81988	5.9927	4.99864	6.20371	5.59712	6.01798	5.99978
RPL29	10.1236	9.7866	9.5808	9.30541	9.57114	9.52042	9.37362	9.38986	9.14962	8.9755	9.47795	8.73642	10.3341	10.8545	11.226	10.992	10.7163	11.7839	10.4552	10.661	10.2224	10.5854	10.5968	10.1126	10.3483	11.1845	10.4083	10.9254	10.2763	11.9425	11.7083	10.6147	9.79526	9.36929	11.5103	11.3355	11.3845	11.4904	10.9754	11.7489	11.4556	10.7562	10.8651	11.7693	10.9492	11.873	11.2581	11.2116	11.1667
JRK	4.27517	4.18734	4.15657	4.19626	4.17664	4.16284	4.16665	4.22937	4.23834	4.20702	4.13016	4.2324	4.37625	5.03127	5.00558	5.01268	5.00771	4.96013	4.2485	4.2682	4.39669	4.32888	4.36209	4.23592	4.2439	4.37184	4.38334	4.26925	4.23047	4.38534	4.38971	4.34653	4.21075	4.23146	3.60594	3.78884	3.95827	3.90459	3.99246	4.23677	3.84326	3.975	3.73824	3.95797	3.97068	3.64585	3.77392	3.98362	3.98878
PKP4	4.30312	4.2504	4.56326	4.30195	4.18394	4.30239	4.15194	4.22223	4.22693	4.35801	4.22369	4.21325	4.28413	5.06134	4.99447	5.07154	5.05448	5.11606	4.31052	4.42486	4.42469	4.4535	4.73759	4.41037	4.38447	4.46791	4.30225	4.3518	4.35664	4.4433	4.36612	4.47957	4.61153	4.38905	4.33702	4.4422	4.13923	4.64021	4.81062	4.61502	5.09538	4.4196	4.31949	4.68851	4.00321	5.00704	4.33582	4.96614	4.41078
SPTBN1	5.7821	4.67517	4.82581	4.785	5.21873	4.48552	4.93727	5.44845	5.38747	5.06335	5.05442	5.45044	5.33873	6.1123	5.41195	5.71972	6.135	5.91964	4.6414	5.67396	5.19919	7.11759	5.30073	5.30018	7.02668	5.51386	4.82504	6.18864	5.0378	5.73636	5.48703	6.78626	4.7869	4.90903	4.32041	4.57584	4.58872	4.62817	4.87758	4.85172	4.52076	4.564	4.78805	4.68949	4.70807	4.57219	4.86685	4.34236	4.82822
SRM	5.95678	5.9306	6.35078	6.44339	5.93281	5.87035	5.62415	6.40123	5.82922	5.44859	6.20235	5.93919	6.44081	6.34769	6.96005	8.2467	8.1034	9.28462	6.89882	5.54232	5.41601	6.15842	6.82117	6.51311	6.5273	7.24442	7.01568	7.10247	6.39297	7.98349	7.48652	6.7921	5.82875	5.62513	7.75359	7.22947	7.38422	6.93733	6.85712	6.81373	7.28657	6.69949	7.0319	6.62194	6.86342	7.35664	7.15929	7.17615	6.94575
SEPTIN6	7.75861	7.4039	7.37785	6.94418	7.89816	7.1542	6.49484	7.46881	6.66417	6.66324	7.46152	7.31356	6.09071	7.06411	7.47828	7.71922	8.03653	6.1127	6.35588	6.53863	6.95566	7.43564	7.08707	6.07465	4.74985	7.91258	7.01634	6.61121	6.84923	8.16208	8.3217	7.08633	6.26016	6.05767	7.90457	7.4956	8.82625	8.44468	8.31949	8.41682	8.73811	8.30125	8.46106	8.10024	6.14166	7.89998	8.38866	7.97476	8.11689
HNRNPA1	7.23528	7.09296	6.53161	6.24591	6.36058	6.35414	6.32712	6.30978	6.5762	6.40934	6.82418	5.85639	6.26528	6.5254	8.10421	6.83816	6.89163	9.51202	6.61004	6.68773	6.50106	5.94048	7.41967	6.50191	4.6868	7.80997	6.9566	6.96207	7.08011	8.04839	8.74422	6.51348	6.10233	5.48504	12.3226	12.1762	12.2857	12.4328	11.9985	12.4808	12.5752	11.6846	11.8966	11.8487	12.1527	12.3208	12.4608	12.1853	12.1445
HSPD1	4.44307	4.14834	4.18341	4.21554	4.1569	4.13406	4.23433	4.27607	4.22325	4.25803	4.19437	4.21739	4.27049	5.12649	5.05706	5.13676	5.11045	5.08316	4.23243	4.96829	4.23937	4.3643	4.44292	4.33242	4.28854	4.34265	4.3397	4.41581	4.33341	4.60959	4.47832	4.33887	4.32055	4.32688	7.28302	6.6029	8.16318	7.97855	6.96531	8.16861	8.4592	7.33331	7.70863	6.81844	5.74403	7.63732	8.17834	7.42484	7.54919
ELP5	4.17341	4.29052	4.57054	4.19896	4.13601	4.16629	4.31865	4.18769	4.20846	4.29945	4.18579	4.19182	4.24833	5.00253	4.99078	5.06662	5.05669	5.1438	4.33786	4.32652	4.27288	4.18111	4.63449	4.38038	4.25868	4.20468	4.26057	4.28392	4.34762	4.31342	4.24612	4.45999	4.1544	4.21255	6.15655	5.18168	6.00177	5.95032	5.73613	6.56873	5.91436	6.48641	5.80367	5.47724	5.86136	5.4795	6.2843	5.76393	5.83067
CXorf65	5.30391	5.19498	4.94682	5.2072	5.0235	5.49096	4.51252	5.24426	4.84078	5.0719	5.00031	5.02076	5.82911	6.05602	5.41723	6.58	6.59415	5.16681	4.98517	4.85337	5.58454	5.43828	5.09338	5.81737	4.46428	5.06487	5.36954	4.49928	6.08241	5.55741	5.98028	7.12636	4.26027	5.97136	5.72037	5.65896	5.44022	5.34533	5.81332	5.45053	5.64157	5.80692	5.54135	5.32298	5.75634	5.81296	5.53822	5.52917	5.71504
PGAM1	6.77153	5.86366	6.0409	6.18405	5.98674	6.05042	6.13336	6.3569	6.667	5.90385	6.19964	6.15642	7.93814	7.01105	6.68461	6.25222	6.21718	8.90697	5.95055	5.62532	8.13205	7.37599	7.13721	6.9111	7.51401	5.30553	5.8179	5.79841	7.10635	7.33935	7.80595	7.78877	6.49614	5.61585	11.3932	11.5548	11.3232	11.5478	10.9837	11.1999	11.499	11.1517	11.3407	11.1573	11.019	11.4999	11.4525	11.383	11.4358
LSM12	4.16997	4.16803	4.20043	4.13361	4.12349	4.12013	4.1501	4.14085	4.14001	4.29025	4.1731	4.16794	4.20306	4.99538	4.9996	5.01273	4.99705	5.0879	4.2453	4.18429	4.25404	4.36787	4.20232	4.20354	4.25368	4.23741	4.36234	4.26134	4.28542	4.30241	4.19797	4.27512	4.31625	4.17105	5.62811	5.83858	5.62039	5.59223	5.81837	5.4533	5.3355	5.3355	5.51558	5.99714	4.77276	5.31041	5.70266	5.45824	5.75258
ARL4A	4.66047	4.52184	4.4463	4.23736	4.38569	4.21779	4.2797	4.38084	4.25062	4.34578	4.46782	4.33215	4.65873	5.27118	5.36487	5.85256	5.60698	5.19847	5.16646	5.03177	4.58337	4.56463	4.52012	4.5201	4.41135	4.36887	4.69031	4.42844	5.15191	4.46696	4.63635	5.05031	4.35126	4.61068	6.66209	6.93304	6.60645	6.80483	6.93585	6.52753	6.72338	6.36289	7.21059	7.04786	6.71147	6.76695	6.53204	7.04786	6.9703
TASOR	4.70786	4.61401	4.68767	4.53577	4.91519	4.87516	4.31537	4.31655	4.8221	5.05243	4.60856	4.47079	5.39066	5.68097	5.75892	5.56266	5.46556	5.14839	5.11665	4.64815	5.81153	5.2668	4.88983	5.55662	4.32495	5.02207	4.92713	5.33428	6.2584	5.99139	5.9713	5.72968	4.61196	4.91074	7.38487	6.9665	7.29136	7.76745	6.98266	7.7654	7.92489	6.95007	7.13976	6.71742	7.19665	7.85872	7.84631	7.30301	7.43365
THAP6	5.80319	4.91805	4.86566	5.02371	5.106	4.75488	4.89981	5.09529	4.82653	5.03451	4.71243	4.62793	5.80081	5.30225	5.9634	5.6687	5.86017	5.42224	5.37043	5.40982	4.8813	5.42447	5.21263	5.30674	4.31372	5.74275	6.24801	5.63974	6.62126	6.29369	5.80231	6.06297	4.3494	4.82093	4.66207	4.57213	4.24181	4.80975	4.2571	4.47952	4.46637	4.65643	4.36496	4.19822	4.49161	4.66972	4.48571	4.44104	4.46505
RFNG	5.30158	4.28841	4.30275	4.4958	4.51481	5.32996	4.17825	4.59596	4.98721	4.44361	4.56318	4.91026	5.0331	5.20791	5.21821	5.36968	5.25789	5.66307	4.6204	4.56414	4.96389	5.01543	4.54604	4.67526	4.40349	4.57174	4.40898	4.39801	5.13474	5.25288	4.88685	5.58252	5.47572	4.71514	6.50281	6.49013	6.23829	6.10795	6.16711	6.17687	6.25551	6.13049	6.01759	6.20927	5.80874	6.38895	6.01535	6.20004	6.43493
ATP11C	4.38636	4.33498	4.23931	4.4423	4.28629	4.53876	4.37113	4.17613	4.37653	4.26073	4.32182	4.27048	4.32697	5.15632	5.11423	5.07365	5.34779	5.25044	5.36761	5.10441	4.59798	4.4911	4.31903	4.39577	4.31354	4.39157	4.61585	4.60413	5.68578	4.70745	4.94684	4.77747	4.33383	4.72289	6.52768	6.82707	6.48849	6.77904	6.32277	7.16115	6.8404	5.99685	5.94936	5.9162	6.97901	7.03777	6.61337	6.5703	6.34221
NUP43	6.63182	7.14497	6.94286	6.7378	7.09871	6.43124	6.71431	6.53766	6.66792	6.63704	6.7618	6.49484	6.78608	7.5895	7.95306	7.96648	7.86315	8.1025	7.66248	7.54963	7.38882	7.47491	7.50465	7.507	7.32682	7.69517	7.29322	8.47635	7.36891	8.89837	8.85329	7.79349	6.47875	6.63389	8.07434	8.17432	7.78046	7.53235	7.60083	7.95765	7.96978	7.30024	7.3785	7.82819	8.59531	8.38045	8.14269	7.81011	7.96454
FLOT1	8.7935	8.1123	8.80336	8.93256	8.62969	8.84124	8.94586	9.03905	8.94925	8.99286	8.80421	9.47795	10.1241	10.97	10.1427	10.3965	10.3816	10.1481	10.2958	10.2369	9.41672	10.533	9.13189	10.0295	8.76025	8.71766	11.0037	9.21669	12.3827	10.2448	9.77849	11.6421	9.54421	9.46904	5.84487	5.52537	6.14492	6.22183	6.13396	5.77069	6.00464	6.26801	6.08875	6.09402	4.77744	6.55804	6.28218	6.13243	5.8848
DGKA	4.32206	4.47086	4.2008	4.19912	4.25554	4.16717	4.27084	4.38982	4.27241	4.21629	4.32676	4.16213	4.2373	5.33776	5.12732	5.33652	5.09528	4.97526	4.36557	4.31621	4.28552	4.34811	4.55491	4.54204	4.50577	4.35326	4.29938	4.31414	4.44197	4.42177	4.34557	4.41909	4.39689	4.25348	8.77358	8.57294	9.3694	8.85939	8.61845	9.07827	9.31336	8.93159	9.05672	8.91166	8.35464	9.19888	9.08522	8.77543	8.9917
ZBTB45	4.59369	4.41418	4.87712	4.37081	4.72434	4.2997	4.6124	4.42131	4.72738	4.55798	4.85074	5.01566	5.82355	5.95242	6.00027	6.1806	6.09013	5.13753	4.89838	5.36853	6.22192	6.28582	6.0109	5.33699	4.31732	5.56308	4.59879	5.30359	6.19198	6.21866	6.28762	6.94888	4.21387	4.7584	6.47542	6.57537	6.39428	6.31473	6.45191	6.19598	6.43368	6.25591	6.51084	6.30454	6.28135	6.20834	6.49543	6.33394	6.58093
ARRDC1	4.41876	4.79049	4.56884	4.93918	4.83349	4.5994	4.46247	4.88528	5.06346	5.10273	5.04989	4.76839	4.51157	5.23624	5.28841	6.15016	5.96991	5.62327	4.35553	4.4497	4.93569	5.27397	4.39048	4.79501	4.40753	4.89426	4.94341	4.54394	5.94226	5.44609	5.60037	6.701	4.22952	5.34565	7.97535	7.9644	7.67659	7.57864	7.72531	7.50532	7.5385	7.52589	7.7261	7.31378	7.70413	7.78107	7.65894	7.62192	7.45165
B4GALT4	4.65822	5.47742	4.89074	4.91011	5.21603	5.11417	5.11434	5.29995	5.1243	5.38554	5.15776	5.31684	6.57625	6.73571	6.40768	7.15124	7.83533	6.3829	5.20618	5.00862	5.51914	4.88071	5.42654	5.62879	4.43832	5.4531	6.42158	5.55604	8.11005	6.64278	6.29231	7.79019	4.39812	5.06118	4.94624	4.81744	4.72153	4.90787	4.55241	5.08563	5.40096	4.12801	4.3556	4.49726	3.92847	4.98067	4.79384	4.56564	4.6322
LEPROT	8.74232	8.1535	8.71894	8.76442	8.1665	8.23894	8.38972	8.65003	8.39147	8.0526	8.1665	8.1917	9.74356	11.4758	10.7459	10.5751	10.4411	10.1539	10.3569	10.4801	10.4823	10.1022	10.1718	9.87374	10.9036	8.84592	9.70979	9.23776	10.9957	10.4894	10.8024	11.0572	10.1361	9.46023	2.97936	3.24736	2.94064	2.82586	2.86641	2.97045	2.85316	2.81739	2.89824	2.92512	3.11958	2.82204	2.85925	2.82495	3.04178
DIAPH1	6.9421	6.28048	6.67169	6.39548	6.20265	7.05456	6.83814	6.71141	7.18275	6.85021	6.88138	7.07577	6.63177	8.11894	7.19459	7.62493	7.88856	7.63363	6.15571	6.74538	7.03193	7.95122	7.30983	7.09103	4.3437	7.79264	7.22946	7.1138	8.26065	8.0903	7.70702	8.95828	6.91735	6.46044	2.43169	2.5176	2.50444	2.3563	2.87359	2.46872	2.36429	2.53832	2.51812	2.54047	2.60972	2.55726	2.52863	2.78781	2.49202
CD151	4.28177	4.47897	4.33973	4.32106	4.51862	4.38941	4.42105	4.24176	4.79982	4.55288	4.80249	4.30876	4.85414	5.08925	5.22724	5.162	5.19947	5.29218	4.39939	5.08424	5.01015	4.83107	4.49681	4.39318	4.24294	4.23049	4.31756	4.33811	4.26759	4.56296	5.15207	5.12964	4.23555	4.47108	7.42115	7.07981	7.18133	7.0399	7.37081	7.13884	6.84414	7.43107	7.48198	6.78238	7.18141	7.03904	7.42656	7.36801	7.17467
C2orf42	5.21751	6.34278	6.09602	5.9887	6.26491	6.24522	6.25708	6.26326	6.14122	6.21476	6.36184	6.19147	6.80955	6.9019	7.18149	7.00223	7.52074	5.59165	6.04322	7.03403	6.83729	7.02462	6.43992	6.23079	5.31006	7.39931	6.8552	7.51157	6.58526	7.62743	7.47005	6.44542	4.62118	5.63575	6.35825	6.36747	6.10423	6.22548	5.99557	6.17704	6.41881	5.87281	5.98726	5.71314	6.03111	6.50563	6.32501	6.15815	6.12261
FLVCR1	4.28744	4.33635	4.17081	4.24185	4.36536	4.88987	4.19931	4.32359	4.1806	4.26484	4.37109	4.3463	4.29697	5.4204	5.24721	5.31545	5.20036	5.07766	4.46936	4.41887	4.57351	4.54801	4.25653	4.80033	4.35705	4.47336	4.92109	4.4288	5.18998	4.84899	4.93539	4.74664	4.19057	4.45956	5.9775	6.13474	6.00854	5.69654	6.15548	5.44626	5.83914	5.77273	6.0293	6.30521	5.59415	6.57093	5.38025	6.25726	5.82686
DDIT4	7.24045	6.33489	7.05456	7.08714	6.66764	6.74341	7.57314	6.58689	6.69261	5.9973	6.95216	6.70575	9.36421	9.06854	8.086	8.64799	9.78022	11.2055	7.0391	7.85273	7.01593	6.58697	7.5823	7.12087	5.44341	8.73773	9.30865	8.36249	9.22995	8.98268	8.5551	9.37319	6.68198	6.9421	7.58604	7.43954	7.27731	7.23812	6.79911	7.40531	7.84546	7.49966	7.28533	7.11792	6.67869	7.61017	7.76343	6.8923	7.40984
TBC1D7	5.16506	4.97504	5.316	5.73195	5.18737	4.7583	5.25117	5.36413	5.30282	5.03602	5.47867	5.11909	6.5535	7.04537	6.69578	7.10873	6.79322	6.71757	6.77063	6.61173	6.58883	7.11653	6.01846	6.36644	7.42836	6.79446	6.72367	6.28928	8.42277	7.12297	6.51255	7.51713	5.10921	6.49407	3.9851	3.65831	3.40877	3.86099	3.67489	3.86099	3.76336	3.8678	3.90372	3.93257	3.76886	3.21678	3.37233	4.14767	3.35959
LZIC	4.76704	4.49705	4.26881	4.25238	4.60469	4.29464	4.40308	4.49518	4.61509	4.49853	4.90623	4.4269	6.03159	5.41094	5.94477	5.63844	5.57015	5.59089	6.58816	5.89169	5.66866	5.33275	4.72182	5.64607	6.39625	5.51401	5.59706	6.43657	6.38129	6.21229	5.80376	6.02257	5.18395	4.98627	6.15197	6.1171	6.4501	6.49169	6.36005	6.16172	6.34796	6.18241	6.30654	6.35291	6.50886	6.09794	6.42414	6.2162	6.36039
LILRA3	8.82077	6.86425	8.635	8.0144	7.47345	4.72279	8.63264	8.17392	9.47959	4.88659	9.03401	8.95492	11.1246	10.8857	11.4667	11.3105	11.2703	10.1933	10.8616	10.6587	10.8478	10.7846	10.6808	9.93179	11.4333	8.40448	9.26638	9.51104	9.75703	9.80586	11.1181	11.4111	10.618	8.96219	7.72952	8.67219	8.02449	7.60108	8.07399	7.69923	8.0884	7.80415	8.11274	8.06092	7.42939	8.07319	6.56073	7.38664	7.95678
ZMYM2	6.32078	5.8492	4.28867	5.32488	5.49592	5.2761	5.02771	5.11358	5.07933	5.34886	5.04737	5.10361	5.81349	5.81182	6.41838	5.72003	5.63732	5.38389	7.27753	6.40171	6.22759	5.06576	5.19902	5.97032	4.45938	5.97795	6.1851	5.53502	7.81498	6.68835	7.1122	6.63801	6.50456	6.34447	6.11655	6.843	6.34498	7.02926	6.52023	6.85074	7.23289	6.29515	6.35083	6.0604	6.92223	7.29354	7.1166	6.60712	6.66815
BANK1	4.31966	5.24722	4.23318	4.46854	5.20145	4.31467	4.45366	4.97617	4.67782	4.92112	4.93747	4.37927	5.00953	5.11323	5.75517	5.07397	5.19388	5.04299	6.11891	4.77483	5.31693	4.82082	4.43408	4.62648	4.543	5.30709	4.81611	4.70211	5.62554	5.42723	6.46864	4.54523	4.44018	4.81947	7.80484	7.18178	7.68336	8.03011	7.35362	7.81682	9.08159	8.47846	7.16016	7.57435	7.0495	8.78803	8.29486	8.4981	7.82797
PPP4R3B	6.46044	6.41515	5.56761	6.25885	5.90409	5.44354	5.67569	5.664	5.98125	6.02366	5.86448	5.71359	7.10864	6.78747	7.76303	6.86734	6.72598	5.69917	8.30654	7.51134	6.82417	5.68401	5.96367	7.45378	7.92548	7.21277	7.46425	7.28844	8.75087	8.33558	8.08867	7.64048	5.19344	7.07637	3.01141	3.12642	3.21056	3.24875	3.27125	3.13684	3.16099	3.00577	3.06413	3.12122	3.23452	3.05471	3.16137	3.1226	2.83243
VCL	4.31347	4.25351	4.33246	4.16908	4.30906	4.16889	4.40252	4.19682	4.30095	4.13489	4.57337	4.26606	4.52325	5.05791	5.07805	5.10966	5.06073	5.285	4.27989	4.22358	4.35529	4.34642	4.28085	4.24933	4.35328	4.35188	4.40039	4.35101	4.43996	4.28159	4.28288	4.41405	4.27644	4.25734	4.03799	3.77848	3.73049	3.83062	3.51258	3.83062	3.61812	3.82991	3.86801	3.6997	4.16827	3.69663	3.50699	3.65741	3.9492
IL21R	4.23043	4.49921	4.46868	4.62712	4.44802	4.17596	4.27785	4.34038	4.42592	4.33718	4.5077	4.47834	4.45769	5.57466	5.40921	5.47556	5.48791	5.83608	4.43414	5.00624	4.97752	4.74588	4.73182	4.85119	5.75391	4.71027	4.67246	4.47188	4.70682	4.7472	4.75606	5.36799	4.26448	4.45634	5.82875	5.49155	5.82772	5.21554	5.21822	5.30611	5.78549	5.33432	5.60627	5.42164	5.41517	5.71527	5.98064	5.46653	5.90072
IRAK3	5.75543	5.99674	5.41061	5.30692	5.75947	5.47644	6.10348	6.04025	6.17128	6.10156	5.93245	5.76002	9.40362	10.5133	8.63951	8.31391	8.37226	7.16215	9.27982	8.98936	9.26122	7.96511	7.77197	9.81079	10.943	6.4501	9.96942	7.76841	11.7356	8.50772	8.86085	10.8169	5.98823	8.78864	4.75249	5.61385	5.60671	4.97417	5.81914	5.18332	4.90244	6.00026	5.60759	6.16287	5.08281	5.33172	5.52825	5.76753	5.76047
TFDP1	7.10609	6.27284	8.34239	6.10873	6.22767	6.68339	6.37447	6.031	6.508	6.58017	7.04739	6.8707	8.03901	6.99076	8.25985	7.60705	7.88607	9.10608	9.66157	8.35327	8.05673	7.47989	7.41906	7.68563	7.27793	7.45324	7.29587	7.42965	9.12709	8.34876	7.68885	8.01934	7.3962	6.05709	5.61376	4.99443	5.71387	5.65388	5.3389	5.72502	5.80561	5.89977	5.77479	5.57094	5.47065	5.6297	5.88699	6.02187	5.6888
NATD1	5.03826	4.20629	4.62451	4.33198	4.41558	4.30366	4.69723	4.17661	4.30336	4.13455	4.18598	4.52452	4.76041	6.844	5.5884	5.03052	5.16657	5.51125	4.66643	8.87012	4.41907	4.61375	4.33607	4.23643	4.47911	4.44908	5.14858	4.72405	5.56837	5.49632	6.75127	5.14025	5.30344	5.53845	6.31775	6.62123	6.45087	6.11071	6.5906	6.49512	6.16516	6.78812	6.39558	6.57092	6.91133	5.9443	6.3408	6.44814	6.0894
NIBAN2	4.64333	5.53338	5.64502	5.42884	5.82379	5.98911	5.99852	6.75526	6.24633	5.76541	6.15489	5.84863	7.26694	7.83939	8.16513	7.10947	6.75168	8.9815	6.90085	6.64912	8.40553	9.63432	7.95699	8.5454	7.49912	6.73867	6.09918	6.90464	6.53875	8.57388	9.08811	7.78072	4.42088	5.81987	6.32138	5.99296	6.08469	5.9598	6.05959	6.14845	6.04339	6.11871	6.01054	6.2431	6.31709	5.82837	6.08855	6.20787	6.3644
KDM4C	4.50971	4.90499	4.15882	4.86829	4.64064	4.47403	4.60469	4.14705	4.49053	4.51896	4.49209	4.37958	4.75839	5.06675	5.25524	5.16005	5.29263	5.04141	4.83643	4.37739	4.87782	4.84238	4.44949	4.41024	6.63497	4.98653	4.73803	4.40761	5.82842	5.07221	5.4211	4.8945	4.53447	4.55297	5.71396	5.34424	6.08324	5.34613	5.82727	5.16981	6.38013	5.62263	5.55565	6.16516	5.52946	6.11234	6.38609	6.19373	6.31068
HIGD1A	6.95181	6.23324	5.58453	6.15606	5.62733	5.63222	5.43823	5.43967	5.59073	5.7862	5.59902	5.36262	7.04394	6.54746	6.5552	5.99496	5.78501	7.46586	7.50061	7.10864	6.64912	5.89238	5.86048	6.80566	4.81011	5.97453	5.79454	6.58457	8.46184	7.49014	7.59068	7.11997	5.61962	6.54705	8.40546	8.2803	8.33258	9.03698	8.28359	9.04163	8.3652	8.22254	8.06122	8.18022	8.49342	9.07533	8.27345	8.66592	8.60127
ME2	4.48632	4.342	4.21576	4.20511	4.18311	4.3392	4.49535	4.67574	4.22008	4.23076	4.20992	4.199	4.37457	5.06376	4.94155	5.00124	5.04728	5.01292	4.26594	4.35484	4.416	4.2728	4.29217	4.27876	4.31503	4.2731	4.4254	4.27743	4.33803	4.49024	4.34799	4.29054	4.31481	4.36511	8.31832	8.11693	8.55495	8.65971	8.3898	8.58964	8.8916	8.38192	8.61816	8.06714	8.29945	8.81498	8.94076	8.58876	8.51381
APEX1	8.86372	8.33477	7.90356	8.17713	8.479	8.24532	8.0144	8.26652	8.26587	7.98186	8.2038	7.6151	8.44886	8.33345	8.90507	9.22788	9.00573	10.7022	8.57964	8.37052	8.71968	8.79476	8.55463	7.75449	4.31381	9.14866	8.0011	8.47697	8.58473	10.0059	10.4786	8.05402	8.47157	7.75397	9.58148	9.25556	9.64924	9.63286	9.00564	9.54808	9.47333	9.12761	9.31259	9.59948	9.43657	9.73363	9.31573	9.57491	9.46565
CAMTA1	4.53275	4.57216	4.3772	4.26687	4.32146	4.25584	4.52747	4.43288	4.34361	4.44245	4.30856	4.51135	4.41345	4.99508	5.24146	5.12235	5.05535	5.25841	4.42932	4.5965	4.61986	4.574	4.44424	4.24228	4.61375	4.62647	4.41623	4.3425	4.40598	4.63328	4.96591	4.47131	4.4833	4.64755	3.33337	3.96129	3.85821	3.75908	3.76154	3.71303	3.89719	3.45456	3.69038	3.93796	3.3632	3.57202	3.12521	4.23192	3.45643
SLIRP	8.94267	7.75969	5.89654	6.07671	6.3544	6.091	6.14941	5.34731	5.56543	7.02496	6.09178	5.53843	9.08485	8.44591	8.5856	8.57878	8.05226	11.359	9.68054	8.97128	7.71101	8.66524	7.87695	9.02725	5.35087	8.80705	8.11444	9.47433	9.44987	10.0638	9.20353	8.75002	8.27466	8.67589	6.73146	6.63863	6.338	6.75959	5.92761	7.02611	5.86454	5.93661	5.85585	6.22885	6.75913	7.39675	5.87231	6.56723	6.72064
UGGT1	4.46616	4.20709	4.12496	4.45179	4.30718	4.17985	4.19797	4.29834	4.17444	4.20388	4.22311	4.16765	4.46352	5.16955	5.22183	5.08286	4.97775	5.17444	4.50412	4.39551	4.25028	4.19609	4.24088	4.24216	6.27478	4.36544	4.27264	4.45797	4.3441	4.33404	4.35008	4.45737	4.37924	4.25274	5.51267	5.98591	5.76961	5.73808	5.89962	5.70681	5.57154	5.82306	5.75354	5.84642	6.26202	5.90464	5.61056	5.44306	5.41583
ZNF326	4.42216	4.55054	4.65491	4.35191	4.28321	4.22049	4.29524	4.39082	4.50666	4.35829	4.55224	4.2698	4.82788	5.5246	5.52223	5.27223	5.3869	5.30198	4.72544	5.96511	5.03616	5.1111	4.45408	5.20154	6.76329	4.55012	4.44657	4.48501	5.05288	4.70351	5.17717	6.03894	4.25513	4.63558	4.78747	5.45167	5.05258	4.89028	5.32486	5.39318	6.22422	4.4873	5.05318	4.78059	5.28585	6.0663	5.99144	5.20737	4.87432
KLF7	4.41152	4.26052	4.76651	4.31887	4.23134	4.43973	4.42656	4.69987	4.53656	4.63098	4.48629	5.07288	4.88664	5.18855	5.16664	5.18178	5.11121	5.16526	5.00981	4.69352	4.57511	4.87421	4.45899	4.56112	4.52051	4.69025	4.4177	4.47531	4.75113	4.64116	4.63387	5.00508	4.28984	4.34575	5.94517	5.63842	6.45435	6.43613	6.25726	6.37718	6.56711	6.45037	6.64957	4.96357	5.24674	6.65522	6.54778	6.06591	6.29683
BTK	6.87619	7.54612	6.93974	7.49168	7.75145	7.6697	7.78499	7.4406	7.64815	7.80058	7.48496	7.38436	8.25726	9.44756	9.40811	9.15654	9.13826	7.42336	8.77006	9.03795	9.42253	8.77368	9.2711	8.89178	9.98152	7.75449	7.59612	7.10624	9.20761	8.86249	9.63945	9.72316	4.73525	7.70544	7.73483	8.11082	7.76929	7.57467	7.72091	7.9148	8.30007	7.79267	7.95094	7.35025	7.65156	8.31518	7.81431	8.02199	7.72295
AGPAT5	4.30938	4.65189	4.18651	4.65642	4.92851	4.57741	4.25504	4.15216	4.30498	4.58465	4.25091	4.22853	5.07093	5.08661	5.19904	5.27335	5.04762	5.05531	4.78575	4.65125	5.24462	4.49988	4.36773	4.6696	4.3524	4.96443	4.37741	4.93281	4.59964	5.58038	5.52986	4.66987	4.34104	4.29202	6.13099	6.0531	6.29608	6.23687	5.80098	6.4005	6.71116	6.13035	5.91216	6.40214	5.81618	6.85571	6.70152	6.40598	6.14604
DNAAF10	4.74845	4.77292	4.33886	4.74097	4.95994	4.64651	4.33749	4.3308	4.49088	4.81542	4.65784	4.59392	4.86785	5.29082	5.48175	5.38976	5.25854	5.94135	4.43274	4.41219	4.34032	4.92294	4.7452	5.00581	4.38194	5.048	4.64615	5.13691	4.42657	5.51378	5.50362	4.74586	4.28788	4.46703	5.50143	5.28832	5.66727	5.27724	5.22635	5.49906	5.43288	5.1986	5.5409	5.30615	5.00939	5.59374	5.43305	5.33568	5.62827
SLC25A43	4.2601	4.30074	4.58427	4.34821	4.31591	4.24583	4.40868	4.41245	4.37927	4.18422	4.32157	4.33283	4.33087	5.18465	5.23093	5.1905	5.06437	5.0596	4.37018	4.34107	4.40708	4.4206	4.33677	4.40697	6.17115	4.38844	4.54804	4.3883	4.38696	4.52295	4.51038	4.63419	5.09716	4.49596	4.37303	4.12763	4.63662	4.82436	4.25559	5.07597	5.08435	4.24042	4.50389	4.0059	4.08532	5.21746	5.15014	4.77799	4.20114
RCN2	6.64868	6.32066	4.85015	5.31415	5.61608	4.5729	4.95884	4.99559	5.01992	5.74664	5.02107	5.15796	7.07477	5.37239	6.25824	5.62679	5.91602	6.9461	7.75029	6.94204	6.42827	5.52895	5.56538	5.91768	4.40396	6.913	6.68124	7.28268	6.7569	8.08631	7.80336	6.25568	4.85685	5.94844	6.75463	6.79939	6.7809	7.14752	6.40354	7.01411	6.89118	6.37754	6.05501	7.04755	7.01888	7.47835	7.08367	6.89764	6.74383
PRKCZ	4.31432	4.28615	4.18525	4.18797	4.16551	4.16926	4.26043	4.18203	4.343	4.1536	4.11893	4.17426	4.26336	5.0036	5.02732	5.01069	5.06511	4.93987	4.22334	4.23475	4.28237	4.21214	4.2136	4.24255	4.33618	4.30857	4.29931	4.29076	4.34193	4.28341	4.29965	4.3671	4.25919	4.21646	3.21632	3.38872	3.42383	3.48886	3.56648	3.37377	3.36545	3.50807	3.28633	3.38496	3.41281	3.34434	3.23742	3.15809	3.1755
RPL26L1	4.58898	4.33474	4.5226	4.2683	4.29949	4.2558	4.40378	4.47269	4.20319	4.30214	4.34381	4.29733	5.20477	5.2382	5.21826	5.28644	5.23941	6.45112	5.69656	5.03493	4.62614	4.72244	4.77565	5.12162	4.53395	4.84073	4.8668	5.33188	5.65543	5.68268	5.30131	4.941	5.145	5.08165	6.32431	6.37548	6.01664	6.8162	6.07615	6.88357	5.98646	6.00003	5.92372	6.36428	6.68236	7.21311	5.74416	6.74213	6.39859
TBC1D13	4.49003	4.94493	5.35216	4.87384	5.06432	4.80854	5.29212	4.95246	4.97723	4.91504	4.77881	5.30442	5.71104	6.67332	6.37289	7.04429	6.70702	5.05747	5.53091	6.12395	5.66704	6.118	6.22127	5.60762	8.17581	5.91512	5.98999	5.72374	6.73721	6.31973	6.36421	6.94632	4.4404	4.93227	6.53166	6.53442	6.50128	6.06892	6.42095	6.10861	6.77668	6.41837	6.47455	6.61799	6.33049	6.44243	6.5077	6.69972	6.43824
SP3	5.7009	4.17402	4.96208	4.3078	4.23913	4.25134	4.33624	4.3981	4.21384	4.32021	4.31286	4.43196	4.42163	5.2647	5.17026	5.18933	5.06865	5.19395	5.04045	4.45841	4.3677	4.60932	4.88497	4.4081	8.0796	4.34811	4.43291	4.39466	4.44684	4.3127	4.66119	4.78282	5.39515	4.71816	8.71316	9.4468	8.7675	9.56771	8.91682	9.47744	9.57798	8.74674	8.64353	8.60001	9.2313	10.0708	9.47668	8.7671	8.91078
ORMDL3	6.76771	5.94803	6.66948	6.0619	6.59799	6.88453	6.73855	7.02551	6.11736	5.70881	6.33763	6.87267	7.49518	6.67944	7.10732	8.04082	7.86115	7.30922	6.07766	7.06609	6.46622	6.6715	7.35106	6.00388	4.25656	7.43914	7.4276	6.84309	6.71945	8.22714	7.24203	6.88243	4.75537	5.49621	7.74839	7.90731	8.31822	8.32829	8.02846	8.39208	8.2774	7.67728	8.38591	7.86798	7.34276	8.12897	8.40544	8.02255	8.24524
ZNF248	5.32193	4.78874	4.67638	4.92689	5.05472	4.12089	4.52838	4.69174	4.90458	5.04028	4.99655	5.37429	4.67508	5.17648	5.42224	5.49164	5.49864	5.41595	4.6618	4.60018	4.74419	4.97207	5.07096	4.71499	4.413	5.2014	5.08816	5.29931	5.01949	5.56522	5.57348	4.57547	4.26527	4.68769	5.57458	5.40661	5.22687	5.37922	5.59401	5.50558	5.17598	5.7547	5.45186	5.54135	5.72311	5.43165	5.50311	5.42198	5.52153
RANGAP1	7.02887	5.92229	6.1626	5.99566	6.46817	6.39006	6.29831	6.69886	6.18629	6.22955	6.38596	6.55154	8.14675	7.70733	7.85423	8.44979	8.49486	7.43602	6.75146	6.6981	7.79101	8.04176	8.2894	7.29214	9.02844	8.0827	7.36089	8.13929	6.9132	8.42368	8.49242	7.81975	5.38169	5.88598	5.663	5.47759	6.07797	6.28018	6.07026	5.74723	6.33385	6.19033	6.30819	5.84815	5.75398	6.03227	6.82801	5.94064	5.60213
DCTN2	8.58728	8.15428	8.2383	8.37097	8.37654	8.42377	8.26261	8.43095	8.48287	8.34146	8.244	8.45698	9.70695	10.1216	10.0171	9.94409	9.86287	9.7043	9.52389	9.74356	10.0096	9.79588	9.56689	9.72564	9.56083	9.81924	9.33492	9.30326	10.854	10.36	10.1854	10.5979	9.23338	9.00549	8.84549	8.94276	8.59444	8.62428	8.31328	8.53179	8.73863	8.4321	8.47457	8.61017	8.74747	8.68789	8.58103	8.73831	8.86421
PARP6	4.40063	4.34314	4.35147	4.47486	4.38004	4.42142	4.20994	4.25498	4.37131	4.2652	4.39897	4.28173	4.49826	5.12893	5.23469	5.20257	5.11377	5.03814	4.46406	4.23429	4.4797	4.93205	4.97775	4.75964	4.54465	4.59645	4.50069	4.65224	5.5529	4.53917	4.85264	4.70634	4.21975	4.30874	8.04111	7.96218	8.12335	7.98851	7.89772	7.85084	7.99655	7.89484	8.08824	7.91768	8.27442	8.23105	7.97335	8.09374	7.94205
RABL3	4.57393	4.40187	4.43355	4.52311	4.2229	4.32118	4.21004	4.14334	4.37897	4.80045	4.38608	4.33118	5.93307	5.2511	5.38253	5.28432	5.25358	5.14776	5.39001	4.46274	5.37034	5.37115	4.91836	5.21714	4.29501	5.12413	4.96235	5.31551	5.92369	5.63481	5.21237	5.12477	4.44561	4.76244	5.97789	5.72161	5.88508	5.91978	5.64532	5.63806	6.01733	5.63703	5.79046	5.8742	6.14994	6.06265	5.82259	5.72459	5.43426
VPS33A	4.66165	4.92831	4.78106	5.10635	5.08509	4.97666	4.96278	5.24156	5.06951	5.0228	5.28589	5.28805	6.41569	6.20827	5.95613	5.81481	5.57192	5.21918	5.32801	5.85835	5.68338	5.73719	6.04873	5.64916	4.67658	6.05817	5.20311	5.64397	6.09146	5.88081	6.0827	6.53209	4.50414	5.04165	5.79648	5.79701	6.09703	5.87849	5.92291	5.93589	5.98912	6.02784	6.05331	6.07437	5.80684	5.83767	6.20402	5.73116	6.0987
CCDC59	7.70631	7.27524	6.72758	6.67568	6.70654	6.34166	6.54327	6.36876	6.55427	6.70575	6.80487	6.10763	7.26053	7.74008	8.69584	7.63781	7.64103	8.86648	7.78381	7.38691	7.01105	7.186	7.0716	7.2637	7.19172	7.62581	7.20715	7.43225	8.4602	8.71971	9.08841	8.09398	6.53271	7.28782	6.63169	6.91851	6.14854	6.55765	5.90531	6.56229	6.27834	5.59771	5.9327	5.8709	6.7207	6.85497	5.9146	6.44704	6.10389
CNNM3	6.49875	6.31369	6.77256	6.3995	6.86857	7.14185	6.75439	6.9827	6.83267	6.81491	6.89666	7.18166	6.52014	8.51474	7.79972	7.87131	7.8902	7.38608	5.32036	5.70742	7.22759	7.81543	7.79096	6.83957	8.1561	7.4955	6.59493	7.45378	7.20401	8.30991	8.58568	8.5156	4.71002	6.55389	8.18349	8.28474	8.05696	7.78812	8.09934	7.60629	7.72223	7.73583	7.6232	7.83431	7.57594	7.66274	8.07801	7.94326	8.09183
PDSS2	5.11514	5.15659	4.64965	4.48334	4.90583	4.61205	4.28607	4.61	5.059	5.21048	4.99251	4.99574	5.73516	5.85149	5.9749	5.36219	5.60802	5.31314	5.83496	5.82626	5.84364	5.34196	5.28296	6.05274	4.35067	6.01576	5.73935	6.23226	6.2291	6.5975	6.39236	5.32017	4.23225	5.37894	5.27344	5.14667	4.93077	5.41909	5.28374	5.25246	5.35919	4.48343	4.86995	4.94882	5.04552	5.9443	5.21157	5.17477	5.22399
DNAJA3	6.54647	7.11447	7.11383	6.962	7.38633	6.82518	6.78432	7.21007	6.65314	6.80108	7.18907	6.67098	7.99503	6.73758	7.76004	8.00115	8.04335	8.90562	6.67727	6.08573	7.97435	7.53083	7.71185	7.13072	8.25671	8.53623	7.66578	7.89981	7.05823	8.64841	8.64009	7.28853	6.2153	5.98524	7.62644	7.31497	7.83224	7.62593	7.29197	7.56431	8.03139	7.1982	7.39927	7.38984	7.23228	7.75421	8.35533	7.23881	7.50451
ZNF358	5.09376	4.50858	5.51949	5.44576	5.15707	4.93135	5.10292	4.9876	5.05537	4.91686	5.22665	5.2935	5.16742	5.94248	6.06209	6.02082	6.03895	6.73158	5.03234	5.93955	6.86991	6.79113	6.99272	5.6939	6.26436	5.84768	5.34649	5.99552	5.83983	6.45431	6.73005	5.25357	6.06676	4.76288	6.21023	6.36526	6.30982	5.97703	5.98964	6.21653	5.99625	6.29219	6.20414	6.01509	6.40993	5.77503	6.04244	5.94876	6.299
MX1	8.91123	10.8007	8.84901	9.1598	9.81415	11.4958	9.96308	9.55797	9.77538	10.8222	9.29847	10.2858	12.0202	9.34271	11.3655	13.0376	13.538	8.84112	9.73003	11.0173	11.4665	10.3497	11.7984	9.60032	12.7464	10.3646	10.7226	10.6439	9.66622	10.8619	11.4229	12.5992	8.8721	9.62547	8.34396	8.06124	9.99799	8.53156	9.02738	8.39199	8.47936	10.0443	10.0228	9.02889	7.13983	9.77129	8.44371	8.10927	9.32331
LGR6	4.16554	4.21098	4.21166	4.21164	4.14792	4.23561	4.29167	4.296	4.22961	4.21329	4.21516	4.28607	4.28463	5.03208	5.02514	5.01583	5.06028	4.98094	4.2482	4.32191	4.22031	4.26952	4.29849	4.21243	4.2619	4.35266	4.26229	4.25103	4.31125	4.2521	4.41165	4.28357	4.18712	4.14825	6.58716	5.96664	5.87094	5.98193	5.84687	5.45624	6.01383	6.47102	6.1764	5.57005	6.40219	5.82399	5.87865	5.99407	6.02384
AARS1	7.635	7.57085	6.94863	7.23357	7.5506	7.33826	6.9048	7.05064	7.03404	7.35603	7.34868	7.30816	8.66749	7.83263	8.46515	8.8138	8.90027	10.035	8.74458	9.04364	8.53477	8.62951	8.07064	7.59645	7.96438	9.59577	8.228	8.91729	7.77045	8.96345	9.04683	7.9676	7.28658	7.49855	7.36618	7.20283	7.5987	7.52723	7.41735	7.28151	7.75256	7.31996	7.39109	7.28228	7.53523	7.56187	7.81318	7.39011	7.44382
ZRANB2	5.59913	5.9029	4.93101	5.57059	5.9599	4.82058	5.58577	5.39534	5.47332	5.59793	5.19457	5.20993	6.78424	7.63124	6.24173	7.06928	6.62373	6.76568	6.10201	6.51711	6.85358	6.59266	5.92134	6.77079	4.59346	6.29504	6.10003	6.72528	7.79349	7.30225	7.23867	7.26133	4.67962	6.27937	8.15916	8.45032	8.34395	8.23924	8.36913	8.34387	7.93438	8.00383	8.12836	9.04214	8.25223	8.59695	8.03412	8.26043	8.57031
PRR13	4.58904	4.17743	4.47207	4.42601	4.25083	4.15763	4.5996	4.36183	4.69131	4.29536	4.46713	4.53855	4.62564	5.17518	5.42862	5.30997	5.36146	5.13522	4.63798	4.43802	4.42278	4.82284	4.32446	4.64237	4.36788	4.54744	5.17936	4.38902	5.748	4.61792	4.84889	4.77053	5.64425	4.68249	10.9114	11.0365	10.8466	10.7451	10.7783	10.6306	10.8995	10.7193	10.9201	10.5138	10.7419	11.1185	10.819	10.9921	10.6044
HGSNAT	4.30044	4.21368	4.31945	4.58055	4.27763	4.25174	4.36078	4.26842	4.42345	4.24759	4.24216	4.18405	4.83267	5.21801	5.28521	5.08869	5.26296	5.18355	4.54594	4.38867	4.76072	4.70823	4.52139	4.62107	4.58172	4.35696	4.52133	4.49262	5.00658	4.82471	4.65487	4.7797	5.22208	4.38805	5.64513	5.71091	5.39334	5.46866	5.6909	5.38203	5.50279	5.77173	5.6013	5.47794	5.55511	5.34705	5.3161	5.476	5.38599
LRPPRC	5.93775	5.44829	5.43527	5.17447	5.47989	5.76922	4.7673	5.43613	5.64752	5.10909	5.16042	5.28292	6.14234	5.62739	6.18999	6.14412	6.18975	6.6592	6.3308	6.33559	6.36894	6.27341	5.5403	6.02686	4.28299	6.64758	5.66956	7.29393	6.09744	7.17171	7.09255	6.2045	5.43802	5.56867	5.69242	4.88058	5.60076	5.25978	5.79408	5.59792	5.15942	5.07136	5.09537	6.01821	4.8028	5.74444	5.25072	5.16989	5.68134
AP2S1	9.34141	7.59337	8.19668	8.05764	7.71451	8.5474	8.04298	8.29623	8.37222	7.60239	8.29049	8.17886	9.19168	9.72321	10.1815	10.0903	9.73989	10.064	8.96332	8.84595	9.45935	10.113	8.47321	8.5965	4.32994	8.4714	7.59029	8.17238	9.12493	9.90397	10.4667	9.71576	9.02998	8.38195	8.60287	8.56674	8.26241	8.31316	8.26269	8.4498	8.17936	8.27604	8.46567	8.24437	8.54327	8.09642	8.23897	8.45477	8.48367
PTP4A3	5.1319	4.78987	4.52078	5.4852	5.1078	5.70853	4.72206	5.70556	5.57643	5.15042	5.64826	5.61348	6.06075	6.15635	5.98601	6.72094	7.15124	7.04726	4.88375	4.47459	6.54751	7.38882	6.66665	5.98855	4.33817	4.95581	4.69241	5.03514	6.24951	6.53029	6.27994	8.99454	6.46751	7.0009	6.99651	7.08369	7.10285	6.92744	7.47664	6.6517	6.44218	6.80944	7.0981	6.96342	6.37426	6.97899	6.40117	6.83609	6.63791
SOD1	9.93604	9.12094	9.46711	8.44873	9.07668	8.56206	8.44172	8.92698	8.36256	8.7406	8.90361	8.49685	10.3911	9.77078	10.7694	10.4256	10.2529	11.4938	10.0796	10.2385	9.67837	10.0036	9.60805	9.47173	9.06021	10.5483	10.1006	10.848	10.6694	11.4969	11.1078	9.81145	8.77369	9.22606	10.0512	9.71615	9.86701	10.0618	9.32337	9.91867	9.90207	9.17272	9.3738	9.33625	9.49219	9.96611	9.27318	9.93014	9.74663
FCER2	5.51715	5.96136	4.57602	5.14203	7.04859	5.92114	5.4921	5.89453	6.29458	6.42486	5.19142	5.48707	4.30131	5.51933	7.4143	6.23437	6.58473	5.26114	4.66805	5.70232	5.50675	6.13451	7.20542	5.14389	4.40543	6.07256	4.56224	4.65878	6.04749	6.26858	8.14965	5.42382	4.38526	4.67676	6.13535	5.28102	6.32505	5.35288	4.9923	5.65066	6.20186	6.62465	5.14649	5.34348	5.26929	6.15756	6.11735	5.70751	5.66728
MED23	4.18908	4.28037	4.20029	4.16887	4.35271	4.34298	4.1647	4.23555	4.28325	4.26098	4.23598	4.17118	4.28748	5.16802	5.07513	5.16698	5.1137	4.99554	4.23157	4.25904	4.23009	4.23183	4.30985	4.37563	4.3328	4.52492	4.23303	4.26681	4.51851	4.3195	4.40091	4.33378	4.51257	4.29627	7.14887	7.3433	7.20913	7.72468	6.95624	7.55648	8.01914	6.92014	7.0688	6.35727	7.45346	8.3494	8.05862	7.21932	7.30236
CXCR1	8.25994	8.75996	8.62392	9.60448	9.29315	10.0374	10.1089	10.0608	10.1472	9.42384	9.38462	10.7376	10.496	11.3264	10.4866	10.9088	11.4962	10.0894	9.72502	9.0813	10.0388	10.4137	9.6455	9.28461	4.36683	7.40565	10.0234	9.00303	11.8196	10.067	10.4654	11.7565	8.92461	9.54898	10.0512	10.9445	10.4129	10.2469	10.7187	9.60923	10.4365	10.7062	10.8466	10.1866	9.92583	10.8146	10.2541	10.4422	10.1815
GALNT10	4.23252	4.33396	4.20183	4.22673	4.23333	4.17941	4.35574	4.32496	4.14524	4.19071	4.34936	4.23988	4.85055	5.04692	5.09682	4.99752	5.01713	5.63444	4.52615	4.53229	4.62174	4.39449	4.28385	4.29336	4.29758	4.24741	4.3276	4.35484	4.44578	4.61415	4.6616	4.74514	4.32953	4.62671	6.08828	6.35552	6.17495	6.36508	6.44855	6.23967	6.58099	6.36491	6.58313	6.16388	6.08023	5.98139	6.18697	6.5663	6.5897
MAP7D3	4.73013	4.56621	4.2312	4.32439	4.65613	4.15315	4.30691	4.40624	4.29233	4.20154	4.46185	4.31991	4.66814	5.09351	5.16758	5.21768	5.23072	5.2102	4.61812	4.96085	4.76263	4.52501	4.61686	4.46732	4.57665	4.42674	4.34892	4.62338	4.41894	4.65065	4.61272	4.52407	4.48854	4.41635	4.53662	4.678	4.37773	4.44136	4.48478	4.12878	4.40767	4.46769	4.34603	4.51862	4.70148	4.37116	4.71628	4.2477	4.1518
C1GALT1	5.16905	5.19906	4.33384	4.61994	4.63346	4.72724	4.91206	4.28912	4.55539	4.99118	4.45236	4.34166	4.52898	5.52426	5.60589	6.07813	6.07076	5.0347	4.99342	4.37474	5.05094	4.3548	4.91875	5.39923	4.35856	5.40697	5.36632	5.89029	6.56989	6.17037	5.66059	5.95526	4.38376	5.15174	6.63211	6.75313	6.5216	6.26539	6.82738	6.81772	6.41772	6.00026	6.4984	6.29666	6.48125	6.7332	6.13043	6.23354	6.45727
PPP2R3C	7.54966	7.16443	7.00099	7.78808	7.17227	6.95956	6.63939	7.0361	7.02782	7.31058	6.64882	6.81452	9.21854	8.35404	9.03022	8.19306	8.39825	8.32501	9.49584	8.7954	8.78972	7.68375	7.98467	8.92174	4.51194	8.24985	8.65588	7.8855	10.5061	9.63436	8.96993	9.00482	8.3939	7.80865	3.20728	2.96572	3.30167	3.14337	3.45495	2.90488	2.98659	3.07828	3.17129	3.51894	3.17504	3.16468	3.16468	3.15799	3.16468
SQSTM1	10.1404	9.25834	10.1394	9.64361	9.83525	10.3013	10.4986	10.1758	9.95526	9.87606	10.4923	10.2354	10.992	11.6279	11.6839	11.3448	11.4667	11.2312	11.1375	11.6592	11.9678	11.2946	11.5006	10.9956	11.2536	10.9812	11.0669	10.8391	10.8056	11.394	11.5162	11.79	10.4934	10.1505	8.71348	8.94246	8.85606	8.55484	8.60957	8.2772	8.76335	8.58764	8.77485	8.25543	8.44911	8.72997	8.76414	8.64712	8.64482
TFPI	4.2586	4.41024	4.26285	4.29039	4.22018	4.27147	4.58875	4.32829	4.33868	4.65784	4.3009	4.46902	4.3086	5.30008	5.08452	5.28795	5.22903	7.35583	5.19149	6.07586	4.33065	4.70163	4.32528	4.46278	4.40379	4.45227	4.52549	4.37136	4.40336	4.88241	4.9301	4.75283	4.66233	4.40883	2.52478	2.49677	2.33075	2.35732	2.40136	2.47025	2.74847	2.63829	2.40452	2.75631	2.29887	2.51465	2.48813	2.38207	2.68777
PUS1	6.12241	6.58616	6.33559	6.61885	6.97615	6.50841	6.58071	6.61063	6.40524	6.17703	6.7042	6.20888	7.81376	6.53486	7.5782	7.7107	7.9797	8.11849	6.1481	6.80431	7.97292	7.95445	7.48492	6.92982	5.91138	8.00677	7.35201	7.61656	7.13836	8.28345	8.42277	6.95389	4.42263	5.90489	6.48789	6.59017	6.77399	6.26234	6.51627	6.44059	6.71244	6.17306	6.25055	6.25543	6.41731	6.38999	6.46173	6.17492	6.31938
USPL1	4.9015	5.5681	5.22151	5.53174	5.48747	5.14276	5.44509	5.35363	5.2143	5.21914	5.52338	5.27118	5.72138	5.25874	6.50806	6.06455	6.37824	5.38581	4.65513	5.13035	5.58777	4.78637	6.05713	5.53869	4.28709	6.54017	6.20144	5.80307	6.27188	6.67588	6.57129	5.57431	4.23263	5.04457	3.16109	2.99469	2.95056	2.96227	3.0434	2.99469	3.25264	2.87223	2.75618	3.2588	2.8364	3.32488	3.20724	3.08838	3.03684
SEC24B	4.32713	4.12547	4.3837	4.19616	4.14795	4.29594	4.18873	4.1958	4.32529	4.23635	4.38424	4.41312	4.33852	5.07388	5.00803	5.18358	5.05374	5.04907	4.42483	4.74298	4.58936	4.41072	4.95012	4.3971	4.95251	4.39213	4.37109	4.23869	4.46888	4.3779	4.46901	4.53524	4.748	4.57995	6.96667	6.79135	7.50881	7.73804	7.16016	7.61589	8.45028	6.90865	7.08256	6.82608	6.66583	8.20974	8.32367	7.41398	7.49613
GPBP1L1	5.67236	5.64752	5.33167	4.96663	5.18671	5.52057	4.80738	5.41947	5.23881	5.6355	4.86174	5.70066	6.55526	6.12332	6.30719	6.14798	6.5167	5.06408	6.74435	6.70571	5.92777	5.39133	6.10857	6.08831	7.14697	6.0614	6.47434	5.71779	7.90325	6.78345	6.97231	6.90084	4.47843	5.57595	5.91453	5.35697	6.36676	6.31802	6.64476	6.65465	6.59192	6.35307	6.32597	6.66072	4.36456	6.39512	6.80989	6.09013	6.44139
ACSM3	4.21701	4.32336	4.26463	4.28174	4.26451	4.15146	4.17775	4.52304	4.18934	4.24909	4.24494	4.19061	4.22257	5.05612	5.02165	5.06252	4.94771	4.97438	4.2452	4.2799	4.17426	4.31388	4.72085	4.34396	4.3174	4.30847	4.25853	4.41948	4.23333	4.34148	4.36453	4.26763	4.23569	4.21429	3.44422	3.29138	3.15075	3.65549	3.27865	3.4104	3.37086	3.6865	3.54194	3.42115	3.36049	3.16468	3.37298	3.14019	3.43857
LPAR2	7.49855	8.49242	8.31943	8.4495	8.53177	8.2691	8.47657	8.60996	8.75656	8.37097	8.24982	8.66797	10.3533	10.7337	10.0221	10.339	10.3427	10.555	9.42632	9.81127	10.2488	11.1056	9.99499	10.1367	11.9196	8.75944	10.7095	9.42266	10.3151	11.0951	10.4867	11.7282	8.65448	9.9237	7.04713	7.05935	7.26295	7.49314	7.6622	7.13972	7.02174	7.92221	7.65658	6.47106	6.62469	7.28612	6.93975	7.31689	7.15247
EVI2A	4.19538	4.16553	4.17484	4.42343	4.19164	4.16285	4.15402	4.20978	4.28321	4.24297	4.21056	4.15054	4.33282	5.04972	5.13046	5.13817	5.15332	5.05286	4.42619	4.34131	4.77058	4.31913	4.26628	4.42609	4.37313	4.30548	4.23743	4.28907	4.34341	4.76879	4.60687	4.27871	4.20616	4.56646	7.89927	8.47834	8.79835	9.43742	8.45616	9.94632	7.79397	8.83993	8.22492	8.66194	9.22253	10.1657	8.49369	8.75551	9.23616
CA2	6.08352	5.48142	7.4887	6.23921	5.29689	6.07823	6.48663	5.95196	5.77911	5.25192	6.97115	6.04822	5.46844	5.64821	6.59765	5.67684	5.82992	5.11788	9.00086	8.95795	6.00213	4.70813	6.91053	5.56731	4.22736	5.61834	5.45997	5.7634	6.46801	5.74924	7.09652	4.78832	6.19262	6.52482	6.61043	6.08153	6.00407	6.19602	6.27208	7.13384	6.56855	5.97491	6.21247	6.30436	5.73112	6.16644	7.75836	6.312	6.51207
GPSM3	9.40815	9.94609	10.2832	10.7224	10.3515	10.6467	10.549	10.7725	10.7906	10.3673	10.7412	10.6375	10.5136	12.2218	12.1005	12.1972	12.3306	11.0182	10.8698	11.2864	10.7174	11.5088	11.1845	10.7198	4.40195	10.7844	11.1486	10.3463	12.7345	11.9808	11.9968	12.7345	10.1713	10.6846	11.9457	11.957	11.6935	11.5559	11.6641	11.3315	11.6399	11.6017	11.5986	11.5646	11.4308	11.6344	11.3919	11.5635	11.5412
SMIM5	4.36473	4.15822	4.19592	4.22863	4.18141	4.25064	4.27883	4.2436	4.21618	4.19834	4.11371	4.31283	4.34296	5.03766	5.11255	5.02473	4.96438	5.26236	4.31608	4.29422	4.27608	4.29742	4.27749	4.21445	4.31979	4.25727	4.26035	4.6932	4.32278	4.29538	4.295	4.3779	4.21646	4.31472	7.53305	8.08073	7.48744	7.31081	8.01125	7.97995	7.2165	7.74331	8.36968	7.94997	7.71867	6.75941	7.09628	7.56929	7.48271
PLEKHA1	7.15008	6.57817	6.05285	6.24489	6.47129	5.75259	5.84274	5.74903	5.55906	6.00623	6.01346	5.7495	5.0228	5.36633	6.80106	5.80418	5.82593	6.11969	5.92214	6.0264	6.25451	4.59044	5.60068	5.48975	4.8644	6.87604	6.11132	6.6949	6.44235	7.5197	7.69614	4.84072	5.13828	5.20855	8.38266	7.67722	8.11985	7.77948	7.41552	7.68098	7.82812	7.3138	7.86888	7.85076	7.44092	7.91764	8.30049	7.88043	8.15528
CD53	8.45799	8.74612	8.90222	9.12244	8.80809	8.7135	8.64263	8.93256	8.84738	8.77292	8.86504	8.91928	10.697	11.0097	10.8486	10.586	10.7918	8.85223	10.1788	9.73348	10.2816	9.72604	9.73133	9.74052	8.24111	9.73791	10.8254	9.83564	11.3969	10.5569	10.6424	11.2642	8.68036	9.13223	12.04	12.1607	12.0778	12.2009	12.082	12.0722	12.415	12.1655	12.0503	11.6871	11.6003	12.3091	12.2893	12.132	11.9609
GPR160	4.23936	4.90021	4.2418	5.31918	5.02971	4.26937	4.33243	4.3889	4.87887	5.39889	4.68874	4.23785	5.74826	6.42965	6.42696	6.57965	5.90072	5.48605	6.02705	6.1712	5.32726	4.97472	5.22121	5.89557	4.40879	4.96092	5.57572	4.53612	8.75915	5.73388	6.66143	6.80553	4.36705	5.95678	7.00524	6.88105	6.82869	7.28587	7.1843	7.69182	7.72238	7.71843	7.25521	7.12004	7.42554	8.01552	7.63367	7.1401	7.16161
TXNDC15	4.89369	4.55191	4.32026	4.57056	4.62094	4.5049	4.36892	4.26814	4.30118	4.33254	4.53158	4.43215	4.81909	5.46939	5.49962	5.28973	5.29601	4.95223	4.97691	4.62436	4.6912	4.7071	4.47443	4.97109	4.3023	4.89412	4.38578	5.52207	5.1224	5.29633	5.39431	4.62014	4.48584	4.81731	8.06559	8.08985	8.05412	8.23924	7.63765	8.35072	8.31936	7.57728	7.79871	7.71728	8.00461	8.4836	8.44428	8.21588	8.10449
EXOC5	4.21076	4.24237	4.13675	4.26896	4.16968	4.27455	4.27095	4.25255	4.27812	4.16245	4.27312	4.27216	4.32987	4.99733	5.06352	5.12607	5.0491	4.9691	4.37769	4.27498	4.41713	4.25906	4.34451	4.29801	4.31082	4.23471	4.31924	4.30524	4.24544	4.29388	4.3542	4.37478	4.18854	4.37005	3.79994	3.31782	4.44507	4.57475	3.7843	4.9851	4.85471	4.30107	4.32583	3.91166	3.24628	4.15956	4.96244	4.40085	4.43691
CPPED1	4.83449	4.90187	5.36141	4.73599	5.07288	4.5762	5.61798	5.01291	5.85891	5.90537	5.74156	6.35646	4.86123	7.24495	6.69224	6.14307	6.20714	5.73827	5.6795	5.68093	5.78903	5.55411	6.19602	6.20509	4.33237	4.86538	4.89809	4.79478	6.1053	5.88393	6.07016	7.24011	5.06076	5.55902	8.60362	9.12411	9.09474	9.08642	9.44626	8.74445	9.37622	9.0132	8.9995	9.13722	7.40328	9.24338	8.89205	9.13778	8.76099
WDR11	6.03493	5.50349	5.60118	6.06983	5.63615	5.53729	5.40544	4.87604	5.79561	5.61866	5.72278	5.13264	6.04162	5.35675	6.27202	5.59288	5.37831	6.332	5.79424	5.73177	6.13498	5.68719	6.12315	5.77788	7.01349	6.45503	5.72888	5.52304	6.48623	6.43986	7.01981	6.20594	4.82324	5.12785	6.80438	7.07947	7.29542	7.52912	6.82163	7.64986	7.92479	6.74709	6.53965	6.83938	7.67938	8.00291	7.99451	7.265	7.45477
LCP1	11.7455	11.2289	11.6044	12.1165	11.8092	12.2892	12.3234	12.1828	12.4451	12.0359	12.2552	12.4932	13.5296	13.9732	13.4903	13.3562	13.6979	12.3574	12.9914	12.5507	13.5751	13.5587	13.2046	13.5644	13.7021	12.8162	13.0572	12.8881	13.9726	13.2728	13.4943	14.2829	11.6631	12.8204	11.2257	10.9836	11.8683	11.6331	11.579	11.1921	11.9342	11.7436	11.8958	11.1304	9.97879	11.7849	12.1226	11.5218	11.5941
UBE2I	4.80319	4.35881	4.37674	4.27123	4.24637	4.22972	4.14544	4.30572	4.41277	4.43327	4.23707	4.26884	4.58602	5.14364	5.06461	5.14158	5.08601	5.07391	5.05531	4.71149	4.56697	4.40317	4.48575	4.53744	5.12404	4.39874	4.33613	4.45384	4.29472	4.63636	4.46811	4.47223	5.96752	4.51019	4.66868	5.07215	4.35003	5.09592	4.40466	4.98617	4.56135	4.47408	4.41153	4.12123	3.9562	4.62002	4.41832	4.73365	4.20719
CCT7	6.27482	5.90846	5.86322	5.81598	5.92255	5.89268	5.35024	6.174	5.91625	5.48386	5.96762	5.86857	7.3001	5.87998	6.14867	5.3819	5.55183	8.21261	4.26642	4.24136	7.08623	6.78997	6.08868	5.80107	4.79008	5.30568	4.233	5.26254	5.83644	5.96342	6.9038	6.45401	4.41581	4.87235	8.50988	8.28955	8.47221	8.43536	7.98689	8.26247	8.62791	7.84889	8.08442	8.23285	7.97827	8.64415	8.45554	8.4592	8.45991
PRMT3	5.09854	5.79675	4.52027	5.09347	5.21526	4.84605	4.82815	4.19834	4.64191	4.92143	5.00759	4.48504	6.118	5.7177	6.55115	5.35628	5.64764	6.97215	6.46197	6.5082	5.90225	5.05792	5.5472	5.91703	4.46378	6.35836	5.74794	5.89938	6.26187	6.66296	7.20903	5.18103	4.26002	5.14845	5.009	4.78676	4.94258	5.13127	4.20526	5.218	5.60427	4.30785	4.36615	3.74557	4.30601	5.63701	5.36276	4.51865	4.43718
CD82	5.38169	4.85497	5.87436	5.25599	5.2832	5.82582	5.5224	5.90802	5.53674	5.34039	5.45759	5.87654	6.9003	6.66468	5.69026	5.76619	6.07943	5.13089	6.40504	5.40147	6.57201	5.92399	5.64312	5.90632	6.7902	4.8224	5.02024	5.08528	7.7454	5.02174	6.01223	7.50807	4.93655	5.54694	8.43342	8.72532	8.29291	8.27404	8.53912	8.04864	8.35037	8.35511	8.38046	7.91809	7.91309	8.48656	8.16269	8.33998	8.08029
STOML2	6.66258	6.81452	6.94035	7.10399	6.85573	6.67258	6.74341	6.81818	6.34427	6.56061	6.61101	6.28017	9.2422	7.76004	7.69865	7.76026	7.67679	9.07499	9.2362	8.70886	8.33221	8.38037	7.78561	8.04319	8.88963	8.979	8.56016	9.11946	7.94354	9.61481	9.29251	8.37096	6.98608	7.20736	7.44053	7.03126	7.21131	7.36016	6.9228	7.58353	7.20704	6.87311	7.53182	6.98242	6.67756	7.37121	7.28347	7.35802	7.26248
ZNF493	4.45005	4.14107	4.29573	4.19813	4.31081	4.33338	4.3804	4.28052	4.2342	4.30888	4.30954	4.23753	4.75267	5.06821	5.14356	5.08585	5.08662	5.14769	4.41066	5.12625	4.55952	4.65448	4.27103	4.39109	5.33072	4.40321	4.45038	4.47558	4.54703	4.53451	4.5699	4.65308	4.39012	4.50778	8.87503	8.7866	9.04277	8.82183	8.85217	8.94018	9.06319	9.20895	8.71952	9.15393	8.23961	8.97135	9.10622	8.96562	8.77947
TMEM129	4.50319	4.5384	4.58649	4.2875	4.68063	4.95933	4.73791	4.60003	4.81411	4.64691	4.68178	4.80781	4.91536	5.38981	5.41635	5.28988	5.33526	5.31161	5.44323	4.55729	5.32327	5.09625	4.42408	5.09032	4.37637	5.15205	5.10213	4.89915	5.33366	5.39161	5.56538	5.74403	4.30902	4.68799	6.25244	6.16701	6.03766	5.99123	6.16499	6.11911	5.91896	6.53923	6.55888	6.18101	6.08775	5.8205	5.87048	5.95508	6.20705
SREBF1	4.63674	5.41837	5.4043	5.63631	5.55906	5.58102	5.19278	5.58577	5.57573	5.21115	5.26904	5.14514	5.783	6.89002	6.2846	6.94433	6.81889	5.91934	5.61759	6.17906	6.1951	6.4655	6.46062	6.21779	4.38467	6.05049	6.00353	5.84109	6.87897	6.56828	6.1795	6.65301	4.37025	5.8024	4.74076	4.71802	4.59074	4.46092	4.66449	4.67514	4.41227	4.7182	4.59566	4.33787	4.75694	4.29752	4.73797	4.47816	4.62599
SDC4	4.75667	4.42243	5.03393	4.2912	4.54217	4.34707	4.32997	4.19401	4.23577	4.29154	4.40077	4.28782	4.62561	5.46168	5.1613	5.10961	5.10433	5.13472	4.65544	4.68469	4.42696	4.76562	4.36025	4.71795	4.27104	4.44502	4.41813	4.30186	4.72647	4.83732	4.77862	5.83983	6.57091	4.53482	4.43884	4.3537	4.39248	4.51147	4.42432	4.26753	4.42227	4.70858	4.51178	4.54604	4.77447	4.21573	4.43081	4.67436	4.1914
TXNDC11	4.41588	4.44158	4.37474	4.60732	4.28053	4.52614	4.22732	4.21042	4.31349	4.48205	4.35138	4.35712	4.46556	5.3098	5.36772	6.02115	5.63237	5.09504	5.8404	4.49873	4.56128	4.79534	4.82052	4.69258	4.69577	5.12261	4.89334	4.63028	5.31765	4.89655	4.95661	5.17684	5.59553	4.61459	6.35242	6.46312	6.33656	6.18333	6.0415	6.24001	6.57067	6.21759	6.05098	6.14509	6.56733	6.49675	6.43027	6.16334	6.19785
ARMH1	7.14789	6.51976	6.8164	7.13867	6.71625	6.27699	6.89523	6.85878	7.02245	6.7807	6.87705	6.3118	7.27806	7.48947	7.58451	8.80745	8.60856	7.81993	7.14962	8.19682	7.72807	8.05233	7.37508	6.73823	4.36772	6.9111	6.92853	6.8552	9.01562	8.37719	7.92497	7.70125	7.97938	6.12094	7.33796	6.98559	7.56079	7.13841	6.99606	7.42955	6.9612	6.66355	6.91086	6.68628	6.66982	7.6468	6.88965	7.02769	6.85049
LFNG	9.25083	9.0739	8.78106	8.90222	9.20885	9.45549	9.55609	9.19201	9.23517	9.3218	9.40245	8.90444	8.7327	10.1539	11.3169	9.93587	9.57673	9.95983	9.69101	11.1425	10.6703	9.91801	10.858	10.292	10.3153	10.1389	9.20948	9.25661	8.44245	10.9527	11.1958	10.5143	8.58854	9.64325	6.33122	6.12563	6.60788	6.38514	6.39271	6.69097	6.08629	6.60141	6.67613	6.14341	6.18849	6.6403	6.72819	6.59714	6.72715
SON	5.81987	5.14108	4.81809	5.10273	5.41264	5.4112	4.9188	5.41412	5.40234	5.46119	5.44086	5.30105	5.98691	6.59379	6.45161	6.19149	6.2259	6.15195	6.71408	7.07296	6.36311	5.4422	5.56903	5.8734	4.95242	6.06916	6.13291	5.93403	7.42216	6.73846	6.7367	6.56359	6.84039	5.5328	8.5745	8.41919	8.78486	8.42546	8.96146	8.13954	9.11875	8.49011	8.61565	8.19549	8.46431	8.673	9.19694	8.69332	8.67468
CITED2	6.2289	6.48608	6.69676	6.29048	5.89827	6.31946	6.08409	6.50758	6.52884	6.28816	6.68079	6.07117	5.61292	7.55396	7.76116	7.85423	7.62574	6.44036	6.83325	6.68533	6.42504	6.48975	6.03075	6.44481	4.3991	6.7279	5.87699	5.7885	7.07377	7.6754	7.91447	7.26505	4.92433	5.94068	6.31413	5.9847	6.53544	6.71224	6.21948	6.26959	7.41299	6.02628	6.40117	5.63171	5.48943	6.46954	7.07735	6.40264	6.57083
UBE2B	4.42736	4.84895	4.45445	4.99513	4.65054	4.3446	5.03602	4.78221	4.6865	4.86905	4.70829	4.66959	5.13356	5.98837	5.4957	5.29873	5.45519	5.36519	5.01882	4.98484	5.01982	5.08343	4.46436	5.26639	4.4547	4.63017	4.45858	4.70825	5.80131	5.54413	6.44498	6.95618	5.72183	5.42688	10.225	10.8108	10.246	10.6396	10.5781	10.4875	10.1501	10.3676	10.4067	11.2176	9.55245	10.7776	10.0981	10.6547	10.4239
SPTB	4.2979	4.22635	4.18657	4.19083	4.27882	4.18788	4.43108	4.23711	4.24765	4.18753	4.19059	4.17123	4.44102	5.14465	5.0703	4.98139	5.05281	5.0303	4.30689	4.28308	4.39189	4.44073	4.4388	4.3525	4.27991	4.3086	4.30758	4.35067	4.28247	4.39368	4.40604	4.35877	4.41639	4.26652	6.55008	6.57473	6.36129	6.44374	6.75577	6.72809	6.21734	6.92777	6.79034	6.56992	6.69078	6.16074	6.15393	6.1999	6.82134
TTLL12	5.35345	5.44468	5.4777	5.66163	5.77221	5.42194	5.47913	5.91971	5.84274	5.62641	5.61052	6.00426	6.33559	7.52857	7.36575	7.74127	7.5898	6.71626	6.25735	7.00987	6.35987	6.91055	6.92518	6.66872	4.26907	6.40371	6.0065	6.30856	7.64941	7.43857	6.61183	7.88378	4.24834	5.96891	6.32272	6.52754	6.39677	6.25571	6.4054	6.18465	6.78243	5.9136	6.05158	6.02941	6.31797	6.99756	6.60665	6.48919	6.2674
DSC2	4.56591	5.62764	4.9987	5.39012	5.46704	5.32472	5.8453	5.01081	5.45785	5.7751	5.30865	5.38319	8.61521	9.01742	8.4688	6.92543	7.23174	5.74673	9.7006	8.50759	7.74298	5.04549	6.43297	8.37708	9.15709	5.57595	8.47321	5.7931	10.2886	8.52634	7.59638	9.29045	5.67121	8.31129	5.85803	6.56746	5.17004	4.69402	7.3183	6.53354	5.50148	7.06614	5.94895	6.94284	5.38172	6.04134	5.9882	6.82765	5.92152
ADCK2	5.8387	5.33635	5.92849	5.88919	6.02998	6.02415	5.575	6.07511	5.92649	5.58404	5.98158	6.37714	6.60487	5.99519	6.8138	6.9216	6.88132	7.37586	5.69317	6.77231	7.26384	7.14844	7.79484	6.42135	4.26832	6.73909	6.48235	6.94027	5.88804	7.79145	7.73351	7.12595	4.45581	5.32115	7.02062	6.42783	6.22273	6.172	5.65747	6.11615	6.32836	5.30661	5.78416	5.78553	5.71408	6.62277	6.21734	6.17373	6.05581
CLEC12A	7.89667	10.3248	7.71033	9.62335	8.60996	7.39595	9.40801	7.66879	7.99886	7.61172	8.97716	6.61849	9.02256	12.3854	11.3935	10.2208	9.31086	8.41482	11.7949	10.502	10.1629	11.5054	10.2317	12.6609	11.1649	9.20757	8.55874	9.47726	9.76558	10.9684	10.556	12.9416	10.3978	8.98158	8.97118	9.9285	7.30082	7.20848	7.29557	9.81419	7.16256	9.51324	7.35215	7.58575	7.65614	10.1997	7.16038	9.33281	9.29665
SRP54	4.50617	4.23462	4.22652	4.22144	4.2984	4.20598	4.53356	4.33994	4.21819	4.49605	4.25012	4.19612	4.65388	5.02707	5.10488	5.04976	5.15055	4.9856	4.57472	4.33619	4.63002	4.44716	4.31393	4.67422	4.54706	4.49508	4.37532	4.36543	5.16431	4.88011	4.97483	5.82284	4.59257	4.52133	7.51138	7.54017	7.5587	7.68466	7.53731	7.59613	8.11789	7.19416	7.45847	6.97481	7.09865	7.94355	7.85047	7.59613	7.42092
ZBTB18	4.25398	4.42254	4.21667	4.1793	4.56186	4.25419	4.67563	4.17732	4.24497	4.21575	4.2039	4.20191	4.20481	5.00767	5.10491	4.95351	5.04559	5.0318	4.23316	4.34222	4.3845	4.22357	4.30141	4.22809	4.56747	4.27703	4.38307	4.2537	4.3142	4.25378	4.28621	4.26294	4.20577	4.34883	3.42064	3.39703	3.74235	3.90425	3.4762	3.73192	4.09792	3.94093	3.63016	3.18264	3.20449	3.58209	3.90595	3.42484	3.58556
ZNF174	4.33319	4.33245	4.22195	4.30362	4.44038	4.36491	4.25227	4.38089	4.65524	4.25357	4.58212	4.29282	5.00901	5.36224	5.18917	5.17749	5.23411	4.9499	4.87359	4.85266	5.08066	4.9635	4.36512	4.56534	4.23759	4.83535	4.74739	4.84019	5.84969	5.31731	5.02712	5.66779	4.17845	4.37883	5.69242	5.65271	5.60096	5.4879	5.46074	5.32939	5.83218	5.32748	5.50824	5.57015	6.12608	5.85274	5.73464	5.50391	5.30859
ZNF337	6.04688	6.62739	6.92477	6.42882	7.05922	6.7521	6.60292	6.95956	6.20166	6.54872	6.73991	6.83138	5.95055	6.51443	7.12794	7.42269	7.59132	5.62807	4.91565	6.69028	6.87722	6.98835	6.92714	6.29912	5.75061	7.57055	7.09326	7.39398	6.92281	8.07597	8.34009	6.42258	4.39243	5.85139	7.3134	6.95824	7.1253	6.90824	7.05763	6.71603	7.13353	6.85986	6.95161	6.71498	6.75188	7.38635	7.13014	7.10833	6.93556
MCM7	7.97035	8.00946	7.57085	8.18956	7.97991	7.53009	7.66015	7.6367	7.24476	7.59153	7.66072	7.77647	9.85857	8.96595	8.99547	9.49196	9.54048	10.4747	8.23689	8.40695	9.37647	9.05035	9.09249	8.69016	8.58158	9.60805	8.53623	9.63296	8.01989	9.87326	9.29103	9.17971	7.69782	7.51524	7.03132	6.93872	7.05926	6.71281	6.89225	6.98631	7.15016	6.73849	6.86616	6.65082	7.3175	6.97272	7.21058	7.14368	7.12173
ITIH5	4.25743	4.24669	4.37202	4.23608	4.11869	4.15801	4.25137	4.30718	4.19468	4.20048	4.27522	4.25776	4.42095	5.11837	5.05753	5.06937	5.05123	5.09839	4.44084	4.77728	4.2572	4.5402	4.48303	4.26604	4.34616	4.27527	4.38722	4.33774	4.35642	4.37004	4.35711	4.37297	4.39956	4.31861	3.13311	3.27234	2.94587	2.83839	3.06128	3.00546	2.7477	2.9484	2.83914	3.06128	3.21366	3.21247	2.71132	3.04433	3.01661
MRPL22	6.08831	6.01686	4.32326	5.71877	4.82087	4.36167	4.74179	4.30594	4.30184	4.90072	4.63403	4.50744	7.82578	6.4705	6.26959	6.49826	6.41515	7.8121	7.84914	7.27513	6.19822	6.2954	5.41498	7.20762	6.75098	6.83019	6.9249	7.71641	7.38976	8.28102	7.02642	7.06498	4.70001	6.48418	5.78629	5.76132	5.17781	5.9646	5.28536	5.82895	5.134	5.04464	5.10845	5.80057	5.79859	6.72831	5.03389	5.72119	5.28803
SOX6	4.22134	4.31029	4.18201	4.29167	4.23729	4.33309	4.23626	4.38821	4.12338	4.24624	4.5495	4.14041	4.34727	5.09898	5.15836	5.05712	5.09251	5.00626	4.40873	4.36166	4.394	4.33447	4.63406	4.36454	6.01722	4.34318	4.29579	4.28473	4.45614	4.3338	4.38795	4.26864	4.97685	4.43487	2.77326	2.73328	2.65703	2.59037	2.48261	2.75805	2.76549	2.82469	2.76549	2.81553	2.66888	2.74034	2.51112	2.65061	2.77843
OTOF	4.23385	4.42369	4.29024	4.32362	4.44048	4.30249	4.87201	4.18971	4.46293	4.36659	4.34747	4.31521	9.28197	5.11855	5.24879	10.4545	10.5015	5.21178	4.68414	4.78232	6.16757	4.84417	6.36922	4.75283	4.52609	5.26757	4.79734	5.21151	4.42937	4.57726	4.45656	5.4181	4.24008	4.47913	5.01506	4.94107	4.98367	4.91579	4.86152	4.71414	4.63139	5.21421	4.97977	4.92631	5.06232	4.70719	4.56086	4.9174	4.7389
RPH3A	4.19245	4.27714	5.13802	4.80173	4.36371	4.21101	4.50361	4.94081	4.89003	4.2329	4.5463	4.88924	4.66505	6.20633	5.3443	6.31225	6.30933	5.07069	4.63987	5.12941	6.73435	7.60429	4.34438	6.6265	6.75846	4.57152	4.2347	4.74977	4.6647	5.64076	5.2538	7.35669	4.31852	5.13095	5.56175	5.99928	5.13162	6.03166	5.44538	5.50009	6.08672	6.70663	5.77761	5.72374	5.86866	5.30464	5.90939	6.12362	5.88314
FBXL15	5.73011	5.62337	5.98611	6.17374	5.7038	6.19324	5.43109	6.02588	5.96762	5.28712	5.78384	5.73439	6.28193	7.7251	7.31438	7.66067	7.22727	6.95954	6.57973	7.56988	6.98047	7.3342	6.73684	6.88767	4.40472	6.74209	6.80404	6.85223	7.2551	7.78346	7.75523	8.05187	4.2608	6.07347	6.70769	6.83758	6.15987	6.28841	6.16711	6.43498	6.36897	5.92955	6.11462	6.08636	6.53993	6.6155	6.27175	6.46031	6.23147
TRAF3IP2	4.38347	4.38774	4.38372	4.63857	4.35323	4.12699	4.16122	4.26227	4.18522	4.29803	4.36698	4.62712	4.30312	5.11549	5.19722	5.00204	5.15768	5.01046	4.24498	4.24397	4.44525	4.39356	4.34714	4.29897	5.1616	4.45574	4.23295	4.37638	4.55832	4.59229	4.70204	4.38359	4.26242	4.36068	2.85982	3.14901	2.99325	2.95678	3.24776	2.9456	2.83948	3.00139	3.21634	3.57297	2.9856	3.05883	2.91762	3.1859	3.01919
GEMIN5	4.54158	4.34162	4.38871	4.71744	4.4842	4.44654	4.65481	4.49762	4.40839	4.44606	4.45445	4.7373	4.73209	5.04629	5.0619	5.25353	5.16319	5.45694	4.95285	4.63903	4.81793	4.89776	4.36748	4.77012	4.70135	5.04655	4.6778	4.83029	4.4375	4.97103	4.80254	4.52059	4.25106	4.58236	5.3805	5.26745	5.89351	5.87476	5.41974	5.71039	6.53827	5.26611	5.71919	5.5669	5.40225	6.32067	6.37835	5.84086	5.8017
CDC20	4.23868	4.71466	4.56061	6.17955	4.27751	4.63435	4.29602	4.2407	4.49301	4.68813	4.44641	4.38748	9.22716	5.79516	5.3854	7.81955	7.50694	9.43009	7.24272	6.36022	6.19121	7.32811	6.15762	7.47003	4.47128	8.73022	6.88422	8.81235	4.48841	7.8451	5.22594	7.20706	4.33398	5.71857	4.79301	4.69031	4.56964	4.56211	4.91617	4.79222	5.03618	4.53402	4.89138	4.67493	4.66354	4.41986	4.82512	4.33218	4.70616
CAMK2B	4.29205	4.2405	4.17628	4.18369	4.22826	4.13495	4.26803	4.2031	4.21274	4.19062	4.20402	4.17245	4.58131	4.98239	5.05093	5.03454	5.08083	5.05773	4.31674	4.30459	4.49918	4.22093	4.30782	4.2672	4.82561	4.27112	4.44922	4.29367	4.34981	4.26258	4.30063	4.27862	4.468	4.23263	2.63793	2.55048	2.71216	2.84819	2.96113	2.6259	2.55141	2.75479	2.85967	2.82692	2.65648	2.49008	2.52013	2.75479	3.06014
SURF1	7.13754	6.71501	6.54113	6.83409	6.71005	6.47542	6.83587	6.83961	7.11113	6.41015	7.02461	6.58255	8.55663	8.54348	8.6316	8.54924	8.48962	8.755	8.34646	8.63732	8.21894	8.67279	7.85046	8.02926	4.43024	8.26898	7.89828	8.01932	9.01267	9.42025	9.08145	9.36716	7.07085	7.78258	10.1415	10.0496	9.49809	9.85597	9.25554	9.89874	9.38282	9.43133	9.58552	9.80678	9.57801	9.72258	9.24509	9.73699	9.67207
RGL4	6.41363	6.38669	7.1432	7.19327	6.56217	6.94254	6.91622	7.60606	7.13129	6.94863	7.32136	7.42865	9.36166	11.208	10.2936	11.1846	10.936	8.28675	9.39047	10.6053	9.28382	10.3466	9.06558	9.58183	11.6585	7.32426	9.64876	8.21041	13.2489	9.1608	8.891	12.5223	9.09159	8.75987	7.15595	7.21029	7.21281	6.87078	7.24434	7.05615	6.61406	7.20998	7.20214	6.77827	6.95308	7.49164	7.124	6.72063	6.80898
NECAB2	4.48644	4.27059	4.35813	4.50525	4.42906	4.15914	4.26823	4.48601	4.5724	4.26675	4.80237	4.56565	4.56449	7.48769	6.39144	6.06171	5.84726	5.62956	5.38313	5.17972	4.87317	7.02997	4.7144	5.59872	7.74253	4.41498	4.48604	4.54276	5.13048	5.31796	5.11425	8.29042	4.39079	5.72173	6.31256	6.93082	6.25062	6.44013	6.44175	5.92346	5.7893	6.49603	6.50223	6.41175	6.7734	6.40791	6.08772	6.61407	6.20339
UBR2	6.86403	6.81201	6.79479	7.02766	7.06108	7.28044	7.37365	7.08672	7.2758	7.46027	6.86581	7.51457	9.05424	9.35128	8.69437	8.45593	8.67127	8.19248	9.32862	9.5989	8.80908	8.52017	8.02672	8.50968	4.50021	7.7452	8.52853	8.48894	9.69964	9.18514	9.07831	9.82144	7.85612	8.63188	2.47758	2.64752	3.03075	2.49143	2.87148	2.62471	2.55679	2.58636	2.45138	2.85267	2.39292	2.51031	2.95635	2.60735	2.51206
MXI1	4.16899	4.14717	4.25149	4.22337	4.24735	4.31391	4.22055	4.25175	4.17824	4.29857	4.24666	4.14362	4.33317	4.99825	4.9691	5.16445	5.03165	5.11011	4.50042	4.33115	4.3647	4.4896	4.43507	4.17796	5.97236	4.35959	4.45127	4.32645	4.43394	4.33423	4.27021	4.36592	4.40347	4.32837	9.44527	9.26382	9.58883	9.92825	9.67212	10.4647	9.8564	10.3907	10.1531	10.5586	9.45058	9.0504	9.49716	9.95835	9.68876
COX5B	9.80729	9.1776	9.02031	9.33344	9.11105	9.0005	9.25624	8.95118	9.10555	8.88813	8.97969	9.0685	11.7422	11.5095	11.8386	11.8352	11.5358	11.4727	11.1185	11.4759	11.306	11.7716	10.5716	10.8919	4.25275	10.7951	10.7337	10.5952	11.5208	11.7918	11.6738	11.9931	9.3516	10.1307	10.6015	10.7534	10.3633	10.2647	10.1667	10.3377	10.1224	10.0759	10.155	10.2895	10.3235	10.6491	10.0176	10.5687	10.1578
SLC24A3	4.19513	4.33492	4.81275	4.34589	4.46557	4.1886	4.71656	4.24448	4.77574	4.29388	4.87642	4.68202	4.31295	5.28214	5.12392	5.25003	5.3366	5.17473	4.43836	5.55161	4.50431	4.45274	4.37631	4.66793	4.77661	4.48383	4.25339	4.43002	5.28764	5.03729	5.30249	4.53375	4.36166	4.41667	4.24898	4.43507	4.4142	4.38345	4.76024	4.64194	4.57287	4.53579	4.5715	4.70616	4.90509	5.16373	4.4335	5.07654	4.70616
RIC8B	5.00392	5.35943	5.31477	5.17757	5.29402	5.46541	5.41088	4.70914	5.19332	5.1068	5.34686	5.26531	5.56517	5.73137	5.94438	6.12724	5.88675	5.69201	5.47799	5.56256	5.81227	5.67552	5.59562	5.30149	6.82588	6.11193	5.92568	6.28315	5.31712	7.22587	6.54026	5.69867	4.54379	5.2709	5.8901	5.51803	5.3555	5.69891	5.11379	5.54583	5.57171	4.98541	5.26208	5.29911	5.64887	6.06776	5.45438	5.6999	5.76116
S100PBP	5.48266	5.77284	5.13167	5.59104	5.07945	5.49067	5.23795	5.49752	5.40348	5.22528	5.39386	5.42305	5.50499	6.03439	6.37888	5.96421	6.0635	5.32512	5.67612	5.26101	5.73466	5.86585	5.40188	5.75272	4.28581	5.7931	5.60306	5.73403	6.71044	6.66591	6.47087	6.1815	4.50016	5.14147	7.11698	7.03618	7.13683	7.35834	6.97284	7.21763	7.69252	6.93085	6.93251	6.70194	6.69165	7.80487	7.83429	7.41342	7.10029
RNF123	6.17856	5.27955	6.44792	5.25051	5.54537	6.64831	6.44295	6.4622	6.16712	5.83966	6.35518	7.24025	5.70959	7.56337	7.76714	7.58361	7.66041	6.95356	6.42222	6.14443	6.17431	6.61295	7.33986	6.73572	8.15913	6.51276	6.49475	6.52244	7.54716	7.50414	7.39312	7.86796	6.53407	5.70295	7.74232	7.33293	7.71618	7.51981	7.71813	7.92486	7.64876	7.82413	8.02986	7.66736	6.80553	7.06562	7.5442	7.31071	7.95147
DNAJC7	6.15006	5.95695	5.78937	5.98443	5.73672	6.35773	5.6392	5.71775	6.26277	6.24591	5.98184	5.85956	6.82073	7.72794	7.29096	7.07738	7.2045	6.99754	6.96929	6.30343	7.11282	7.00987	6.71657	6.79702	4.47938	6.33924	6.00835	6.18435	7.09823	7.23975	7.4923	7.70266	4.95461	5.85407	7.77674	8.18095	8.01176	7.6503	7.66792	7.77995	7.94462	7.74452	7.91325	7.79687	7.4076	7.92165	7.88063	7.98691	7.85604
STAT3	7.19025	7.3001	6.66029	7.5228	6.96501	7.87347	7.56371	7.58397	7.66509	7.80499	7.5268	7.82312	8.57513	8.84188	7.94598	8.14016	8.70582	6.65177	7.9864	7.17955	7.62464	8.29354	7.41655	7.97834	7.00519	7.59029	8.73207	7.08374	9.87531	8.62768	8.49217	9.76839	7.35417	6.91474	9.89452	9.87826	10.3989	9.98349	10.476	9.66518	10.5196	10.6876	10.7662	9.9191	8.95177	10.4442	10.5437	10.3036	10.4423
ELMO1	4.4738	4.83423	4.23499	4.305	4.37449	4.68704	4.4432	4.4663	4.63742	4.36345	4.57317	4.52439	4.694	5.21206	5.20237	5.2937	5.1719	5.71513	4.31377	4.30689	4.74737	4.58315	4.7656	4.55366	4.2348	4.58204	4.263	4.82963	4.28931	4.98011	4.61823	4.40546	4.3277	4.51994	7.00952	7.09474	7.50202	7.39886	7.24024	6.94377	7.98077	7.38473	7.80839	6.46815	6.60095	7.73226	7.6084	7.34222	7.16116
MAOA	4.26098	4.17162	4.78529	4.12749	4.13576	4.16575	4.16441	4.27057	4.25489	4.15615	4.23431	4.21265	7.30539	8.66972	5.16144	5.75811	4.97236	4.99652	6.1026	4.50267	4.23824	4.29595	4.2961	4.2365	4.29164	4.29361	4.28275	4.3058	5.57196	4.27513	4.2374	6.87378	4.37233	5.26307	2.82454	2.7073	2.68692	2.62283	3.05702	2.93294	2.63153	2.7502	3.16796	2.79256	2.76894	2.53789	2.67761	3.02508	2.83159
MRPS10	7.32799	7.06445	6.63005	7.12511	6.96585	6.72281	6.94949	6.93779	6.9363	6.57143	6.88757	6.69756	8.3995	8.8629	8.81733	8.77857	8.63221	8.44432	8.23099	8.17853	7.82455	8.31281	7.84526	8.34367	9.16515	8.6823	7.84808	8.89226	8.72686	9.50349	9.34306	9.3199	7.57975	7.78299	7.87509	8.08119	7.61731	7.91158	7.65001	8.02443	8.18318	7.59622	7.67542	7.74547	7.90013	8.17952	7.90773	7.76882	7.89904
FLAD1	5.48989	6.12335	5.99703	6.25708	6.40208	6.27559	6.49246	6.70127	6.04608	5.83828	6.11543	6.19924	7.08655	7.78961	7.83783	8.15338	7.96844	7.96007	6.60637	7.22557	7.22439	7.55174	7.85323	7.26595	6.5912	7.59313	7.41374	7.83582	7.26007	8.52231	8.19984	7.90196	5.00469	6.0298	6.44687	5.98004	6.09469	6.57398	6.33547	6.27762	6.36526	6.2302	6.38484	5.94581	5.43119	6.35856	6.4854	6.24853	6.54299
SLCO3A1	4.28343	4.62232	4.44606	4.48574	4.94008	4.9737	5.31616	4.6287	4.87273	5.3857	4.64559	5.43409	4.56775	7.18323	5.33217	5.73544	5.67091	6.14509	4.32987	4.55717	4.5923	4.70141	4.57226	4.93989	8.70268	4.4239	4.67051	4.91002	4.99563	4.65602	4.48972	5.44353	4.26449	4.68482	6.84361	7.4218	6.6729	7.05266	7.05812	6.63213	6.84086	7.10167	7.06843	6.78093	6.54272	6.97272	6.95293	7.00261	6.87244
CYCS	5.36814	5.4212	4.82238	5.62805	4.91968	4.74618	5.26441	5.02396	4.93973	4.84806	5.2335	4.59623	7.89675	5.84623	6.12458	6.55576	6.6059	9.20313	7.5017	5.08948	5.87374	6.02208	5.77046	6.33677	5.50289	6.55498	6.26992	6.38302	6.07419	7.47146	6.62126	6.51718	4.37759	5.47451	9.12949	8.82068	8.85958	9.19874	8.42378	9.4681	9.20204	8.20026	8.41219	8.19262	9.02102	9.26615	9.19087	8.80318	8.72845
EPB41	4.58577	4.71617	4.2296	4.23455	4.57555	4.23307	4.35447	4.34012	4.72626	4.44184	4.76704	4.93839	4.23066	5.28973	5.17118	5.15035	5.04953	5.10252	4.5093	4.24844	4.35564	4.30793	4.34755	4.25911	4.38876	4.35811	4.28223	4.25423	4.34304	4.32498	4.4918	4.29369	4.24487	4.20321	5.79136	6.49274	5.80307	5.72386	6.64954	6.29882	5.73332	5.68698	6.11884	6.33338	6.99601	5.59051	5.90569	6.01446	5.65975
RPL32	12.3435	12.3152	11.9156	11.774	12.1989	12.0359	12.1568	12.1165	11.8251	12.1929	12.1531	11.3895	12.7304	13.1367	13.4107	13.1917	13.1659	13.8097	13.1797	13.3119	12.7085	13.0793	12.5555	12.142	12.6765	13.1611	12.6287	12.964	12.9814	13.6424	13.5486	12.4043	12.1678	12.1538	13.7329	13.5903	13.4973	13.5971	13.1835	13.5805	13.5595	13.12	13.1587	13.5962	13.7179	13.6858	13.279	13.4406	13.3167
TGFBI	9.42261	8.79861	8.69229	8.33554	8.69329	8.71182	9.62335	8.99694	9.86894	9.04845	9.48436	8.5175	6.07156	8.8705	10.9632	7.93834	7.83689	9.39076	9.37647	9.21317	10.1885	10.4886	9.51873	9.20504	9.20318	9.42266	6.43784	7.0146	7.24985	10.3982	11.5528	8.54578	8.22768	8.19105	9.88332	9.98028	9.81404	9.8202	9.68883	10.3592	10.5638	9.7721	9.92113	10.0604	9.68003	9.64078	10.2384	10.4696	10.44
ARHGAP9	10.2886	10.3828	9.84925	10.3815	10.4699	10.4021	10.7109	10.4737	10.3943	10.6283	10.6394	11.0073	11.2971	12.1489	11.5182	11.8987	11.9467	11.3118	11.167	11.1847	12.0581	11.8284	11.43	11.2935	12.2529	10.1642	11.0245	10.2878	12.0511	11.936	11.7432	12.3433	10.1445	11.2415	10.9809	11.544	11.1927	11.1339	11.3887	10.8219	11.0193	11.5661	11.3096	11.2007	11.5934	11.7154	11.215	11.2381	11.1678
NELFCD	6.98203	7.06208	7.16443	6.61453	7.21195	6.8258	6.80842	7.2264	6.90241	6.97513	6.9986	6.89059	7.80358	7.84319	8.32334	8.29787	8.11957	9.35582	6.13885	5.68926	7.53669	7.93452	7.77982	7.08098	5.65518	8.64274	7.08232	7.68563	7.11107	8.41266	8.6386	7.09796	4.78291	6.08222	7.50972	6.98279	7.72052	7.67381	7.36195	7.63801	8.0925	7.29561	7.51138	7.23324	6.95011	7.92597	8.09891	7.85122	7.79458
AGL	4.78155	4.95615	4.60779	4.61495	4.65461	4.20736	4.53145	4.48705	4.36064	4.34886	4.46807	4.22988	4.53792	5.15323	5.27782	5.2589	5.10967	5.3823	4.36603	4.65455	4.76387	4.32093	4.62508	5.08886	5.04655	5.03428	4.46586	4.81866	6.46995	5.23017	5.11363	5.6501	4.55156	4.62093	6.50133	6.83608	6.63813	7.1365	5.88212	7.21883	7.68587	5.7107	5.42169	5.44651	6.78815	7.86991	7.35742	6.53314	6.47196
ELF1	8.92998	9.1457	8.05311	8.19536	8.32481	8.27975	8.40746	7.87038	8.2383	8.49242	8.29981	7.94841	9.91709	9.79317	10.1629	9.6518	9.87756	8.09853	10.4137	10.1788	9.86183	8.30822	8.92174	8.83877	4.37653	9.51873	9.48534	8.82616	10.5604	10.2978	10.5604	10.1571	8.21409	8.49556	8.64391	8.78465	9.33507	9.36394	8.89801	9.5047	9.83563	9.22112	9.19777	8.68036	8.53338	9.5272	9.83419	9.18435	9.16221
CANT1	6.97124	6.7652	7.40013	7.29073	7.5599	7.56064	7.73069	7.64754	7.90356	7.78893	7.57146	8.23085	8.55062	8.81532	8.75224	8.95229	9.30715	8.7421	9.09805	9.31308	8.11526	8.98772	7.8174	7.72816	4.46075	7.20124	8.7587	7.6754	9.44482	8.47149	8.57159	9.40795	7.55805	7.40744	5.48765	5.47258	6.10498	5.92942	5.73877	5.75074	5.81389	5.82715	5.8464	5.49598	5.19824	5.40594	5.7644	5.53622	5.73584
ARHGEF18	9.50273	8.97101	8.87301	8.83666	9.37362	9.14962	8.81217	9.0879	8.81499	9.0879	9.21575	9.16296	9.94001	10.064	10.2836	10.533	10.4545	9.69392	9.27079	9.91433	10.3737	9.88959	10.1126	9.02844	9.96942	10.1319	9.20236	9.5714	9.7268	10.5129	10.7127	10.0495	8.89259	8.20747	10.0884	10.1949	10.3611	10.4075	10.0276	10.0794	10.7594	10.1166	10.1704	9.9641	10.0118	10.5677	10.2557	9.81324	10.2985
PXMP4	4.41467	4.5237	4.28681	4.46288	4.49485	4.35537	4.46819	4.52667	4.61729	4.29257	4.69854	4.57317	5.15858	5.33623	5.34112	5.76834	5.70081	5.08639	4.60065	4.684	4.93042	5.26489	4.7295	5.05158	4.35149	5.00706	5.1293	4.79516	4.51356	5.24278	5.19613	5.5995	4.27813	4.62644	7.13151	6.78334	6.78334	6.89194	6.99629	6.75737	6.65288	6.78334	6.81774	6.96759	6.50491	6.86415	7.10894	6.97827	6.71936
CACNA1E	4.29347	4.29722	4.28923	4.62382	4.27624	4.22149	4.82198	4.30911	4.50475	4.98215	4.66076	4.4582	7.60946	6.43087	5.94859	6.25198	6.43067	5.47583	6.92777	4.77899	6.28042	5.62407	5.95496	6.04161	9.16578	4.70894	6.78818	5.54488	8.72186	5.92575	4.97807	8.46789	4.38212	5.55453	4.85238	4.80586	4.99122	4.86376	5.13788	4.82992	4.77631	5.25508	5.40755	5.03755	5.19268	4.59041	4.83641	4.90051	5.01236
SEC22C	5.1362	4.70339	4.70052	4.85952	4.94823	4.57216	4.89571	5.16023	5.04486	4.48987	5.10612	4.70231	6.06129	5.48875	5.73241	5.36637	5.40303	5.15456	5.58454	5.26791	5.92702	5.18752	5.24958	5.39257	4.28465	5.54792	5.32919	5.19281	6.95997	5.85984	6.28932	5.60828	4.50706	4.73223	4.1429	4.03892	4.18573	4.53974	4.4064	4.0174	4.39682	4.47491	4.07352	4.25584	4.37161	4.10934	4.38268	4.53133	4.38802
NIBAN3	5.01055	4.58684	4.31783	4.91922	6.05819	4.96316	5.07907	4.94608	5.28911	5.36238	5.24311	5.15724	4.6866	5.49145	6.26592	5.56936	6.02972	5.14788	4.59741	6.27269	5.45061	5.99971	5.73605	5.12483	4.57998	5.47191	5.08223	4.67259	6.28702	5.84199	7.56144	5.97314	4.87282	4.6641	5.69822	5.60903	5.75782	5.32512	5.03982	5.63656	6.08458	6.41307	5.28549	5.47122	5.23158	5.76304	6.10184	6.03211	5.62025
ERGIC1	6.43264	6.14738	6.90633	7.03404	6.9369	7.36847	7.3884	6.93137	6.94254	7.83715	7.06445	7.48712	8.88579	9.85048	9.09796	9.13241	8.66053	8.14281	8.37164	8.36482	7.03021	8.51177	8.28077	7.67462	9.06338	6.27238	7.65484	6.71344	8.03112	7.86408	8.45078	9.82866	5.99978	7.23454	6.97675	7.05301	7.19772	7.5992	7.40652	6.75439	7.43147	7.20778	7.62922	6.58739	6.47068	7.72962	7.74673	7.42283	7.12986
P2RY13	7.47488	8.14482	7.87305	8.81643	8.35932	8.77115	9.03905	8.72987	8.86685	9.13633	8.80585	9.31523	11.7949	11.9144	12.168	11.179	11.6131	9.72321	10.9097	9.91801	11.8251	10.4608	11.162	10.9549	12.2368	9.95218	10.7759	9.98411	11.9703	11.0717	11.5411	12.062	8.20747	9.41923	9.98949	10.5808	10.5103	10.3624	10.8391	10.6097	10.6049	10.8368	10.4797	10.3188	10.0446	10.7086	10.4463	10.694	10.3116
FASTK	5.45228	5.54906	5.87146	5.41639	5.78145	5.3632	5.64952	6.00854	5.53432	5.08608	5.50047	5.67881	6.13311	6.4489	6.46228	7.2952	6.79451	6.88132	6.0876	6.91029	5.92042	6.72635	6.56208	5.93621	4.27999	6.34738	6.14179	6.44736	6.71305	7.65832	7.20955	7.20872	6.29844	5.81561	7.32372	7.27465	7.31056	6.99154	7.05834	7.13462	7.06553	7.1342	7.18668	7.21518	7.15261	7.10893	7.23238	7.20403	7.19327
ISY1	4.41079	4.16772	4.15224	4.71525	4.38596	4.2479	4.20788	4.60627	4.13297	4.13885	4.37646	4.2161	4.8805	5.20632	5.17448	5.02144	5.26745	5.0666	4.39905	4.32367	4.81238	5.05274	4.43286	4.46806	4.34745	4.30136	4.62071	4.27607	5.00902	4.61295	4.78662	4.51014	4.3884	4.56991	6.43735	6.43978	6.58246	6.61034	6.57621	6.74564	6.41683	6.69651	6.48181	6.4802	5.7265	6.76847	6.3306	6.67216	6.57146
PTPN6	4.30296	4.21081	4.28101	4.31379	4.28589	4.33237	4.2043	4.28832	4.39988	4.19682	4.25386	4.29937	4.49389	5.14264	5.06007	5.14929	5.13597	5.00755	4.41576	4.2877	4.47804	4.57782	4.29686	4.22722	4.3742	4.2983	4.28308	4.32078	4.38013	4.32047	4.6435	4.41107	4.29224	4.24408	10.8401	11.2417	10.9998	10.7796	10.9335	10.522	11.2643	10.8729	10.9269	10.6877	10.7203	11.4822	11.0799	11.1356	10.9294
SLC30A5	5.50801	5.19954	4.31641	5.02492	5.17815	4.97437	4.49727	4.41146	4.98704	4.99853	4.98436	4.24088	5.70766	5.56436	5.742	5.29249	5.15021	5.30705	6.27049	5.02154	5.93515	4.96825	5.13204	5.08188	4.275	5.66976	5.20988	4.85591	5.76381	5.88716	6.40828	5.29875	4.82731	5.00806	4.25489	4.42616	4.9482	4.79455	4.40217	5.16737	5.43281	4.67096	4.85599	4.28906	3.91224	4.77956	5.64195	4.77424	4.71133
RPF2	6.3835	5.84142	5.43896	5.40904	5.60459	5.13146	5.28442	5.32996	5.05517	5.56543	5.56945	4.91607	6.71353	6.24872	6.74128	6.66101	6.76064	8.83708	6.9296	6.43207	6.11409	7.00308	5.40846	6.59255	4.26971	6.41515	6.0376	6.85759	6.50913	7.64519	7.42079	6.56173	4.70989	6.01172	6.95594	6.92478	6.74242	6.83117	6.56759	6.87852	6.6417	6.67656	6.63081	6.85154	6.93297	6.85614	6.35684	6.77615	6.65941
SLC25A11	5.29249	5.19474	5.95117	5.96223	5.55627	5.93082	5.82745	5.86166	5.90986	5.75508	5.87076	6.07331	6.52162	6.84533	6.70185	6.97709	6.76006	7.1893	6.15323	6.56817	6.1914	6.53723	6.63525	6.32233	6.55896	6.16737	6.15732	6.29186	6.88047	6.92052	6.56359	7.04334	4.48765	5.38251	7.48979	7.06206	7.58062	7.13197	7.21785	7.43741	7.53056	7.31309	7.38176	6.98124	5.83508	7.36841	7.74221	7.3756	7.20617
CELF2	4.18093	4.24258	4.15341	4.16001	4.14658	4.29577	4.22133	4.27316	4.19343	4.19265	4.24892	4.19267	4.22087	5.00214	5.00902	5.05322	5.05394	5.04069	4.23944	4.19204	4.65301	4.32948	4.41628	4.27617	4.26196	4.44644	4.27378	4.34417	4.25063	4.66612	4.51466	4.25371	4.23566	4.15778	7.26386	7.53363	7.4828	7.44922	7.50697	7.04818	7.70231	7.72476	7.87925	6.75421	6.95824	7.64234	7.71934	7.37793	7.43812
ATXN7L2	4.79718	4.93025	5.13098	4.702	5.00599	4.61803	5.08433	5.26117	4.62243	5.01941	4.88644	4.78632	5.26505	5.87331	5.33349	5.74838	5.6684	5.17727	4.22567	5.17443	5.19374	5.2993	4.95972	4.77245	5.4374	5.53987	5.27318	5.46303	5.20301	5.97893	5.4069	5.33388	4.33815	4.79938	3.60424	3.74961	3.5896	3.85026	3.67154	3.99917	3.52095	3.66926	3.97456	4.00725	3.95515	3.65998	3.39181	3.72049	3.9397
MFN1	4.88778	4.80682	4.31233	4.71379	4.66525	4.66987	4.41936	4.495	4.72937	4.77749	4.63534	4.35736	5.55005	5.5303	5.49027	5.53215	5.3954	5.45388	6.25601	6.0296	5.58262	4.97272	5.09618	6.05897	7.45166	5.76951	5.75878	5.65862	7.07184	5.73247	5.82129	6.09774	5.31402	5.52409	5.72865	5.92117	5.78018	6.40788	5.56278	6.17689	6.57756	5.51306	5.63037	5.49732	5.74561	7.22604	6.53033	6.14285	5.71692
ACTR2	4.32821	4.1569	4.24159	4.21501	4.21471	4.18274	4.28797	4.24578	4.16862	4.29744	4.23809	4.25843	4.27104	5.065	5.12503	5.045	5.03936	5.00718	4.38451	4.42489	4.33169	4.23203	4.27372	4.31496	4.3179	4.31349	4.28763	4.23083	4.47762	4.27236	4.31744	4.46039	4.27601	4.38138	7.40799	7.82181	8.84703	8.23591	8.67433	8.26998	8.85793	8.76173	8.81577	9.10992	7.68287	8.46588	9.37132	8.91138	8.80491
TMC6	6.42573	6.56217	6.79429	6.45111	6.61453	6.96031	6.10615	6.69128	6.39472	6.66792	6.47085	6.59546	6.33541	6.69362	6.70869	8.31073	7.72586	5.22802	5.95723	5.97839	7.13223	7.3404	7.13037	6.61548	4.41332	7.53146	6.30963	6.22901	6.35463	7.60867	7.52134	7.73008	5.74013	6.12765	8.73336	8.63523	8.43234	8.31012	8.15012	8.17419	8.62038	8.00602	8.22362	8.16673	8.16197	8.7523	8.62081	8.1811	8.30602
ADAM28	4.20248	4.24632	4.38272	4.14197	4.23905	4.22337	4.10917	4.22047	4.23566	4.09586	4.25625	4.34478	4.471	5.04065	5.05462	4.99402	4.9699	5.14644	4.27822	4.41466	4.35991	4.2269	4.22893	4.34145	4.30553	4.25685	4.32057	4.24408	4.23929	4.3167	4.49926	4.26007	4.35928	4.30826	5.96272	6.67585	6.34066	6.40018	5.34845	6.1984	7.32011	6.44915	6.11065	5.90045	5.8112	6.90552	6.34117	6.74455	5.9364
P3H1	4.86557	5.24814	5.4267	5.19815	5.21399	5.22846	5.02331	5.12044	5.0531	4.95246	4.97075	4.65955	5.47364	6.49179	6.48536	6.59791	6.28011	5.12347	5.4469	6.01112	6.07766	6.12065	5.84746	5.95976	4.35489	6.16256	5.67872	6.27419	6.2287	6.941	6.66591	6.39425	4.59576	5.32335	6.45585	6.7611	6.46978	6.63609	6.29177	6.82365	6.42101	6.42178	6.43316	6.56295	6.48122	6.77001	6.48793	6.4834	6.65548
HTATIP2	6.4461	6.78292	6.51661	6.71387	6.29545	6.14884	6.28763	6.33678	6.75017	6.66059	6.63005	7.04184	9.21924	8.83647	9.16075	8.75422	8.90059	9.21729	8.06848	8.35041	8.83444	8.44662	8.09389	8.63036	7.67496	7.50937	8.90833	7.83132	10.2184	9.09669	9.17443	9.65301	6.11414	7.32999	7.03307	7.24383	7.21891	7.21311	7.05174	7.24228	7.08347	7.13726	7.26377	6.7674	6.72333	7.60966	6.86892	7.20056	7.26204
MBIP	5.02449	4.87674	5.05087	4.68717	4.8084	5.01274	4.79627	4.37858	4.71953	5.01626	4.55723	4.55129	5.43869	5.11457	5.52049	5.35666	5.36386	5.48263	5.9664	4.52208	5.15697	4.83791	5.20019	5.15075	4.46608	5.7885	5.115	4.96599	5.68717	6.0489	6.07974	4.60098	4.44312	4.88405	4.81335	4.51886	4.29535	4.7653	4.23996	4.49196	4.3838	4.26455	4.34133	4.05404	4.42896	5.09651	4.31205	4.55714	4.06456
CEACAM1	4.26998	5.08123	5.68955	5.38319	4.54738	5.18204	5.91924	5.33871	5.1235	5.85596	4.85884	5.30316	7.5469	6.80591	6.31024	8.30784	8.67059	5.07322	5.09794	6.21	5.72822	6.42266	6.10592	6.00441	9.43239	4.73955	7.4267	5.86724	10.9405	6.00254	5.72501	8.57948	4.61622	5.77789	5.79779	5.60537	6.08297	5.77004	6.17191	5.85683	5.80823	5.92479	5.77585	5.39881	6.18376	5.69547	5.92636	5.5731	5.94592
DHTKD1	4.89324	5.02411	4.40351	5.02459	4.88825	4.75083	5.35891	5.04989	5.36226	5.23245	5.25248	5.02371	5.73958	6.7298	6.09381	5.85881	6.04844	6.21063	5.23445	6.16033	5.14542	5.82606	4.74238	5.72846	4.32544	5.07943	5.2687	4.73978	6.91869	5.9187	6.28427	7.40185	4.84716	5.29954	4.88215	5.49387	5.07599	4.98433	5.40613	4.94725	5.34557	5.12938	5.11363	4.5038	5.01654	5.75723	5.14745	5.0454	5.08343
ZBED5	8.07997	7.81764	6.42448	7.25862	7.58209	6.4691	6.93928	6.56992	6.80951	7.17478	6.8884	6.61599	8.23792	7.70686	8.2097	7.57394	7.28888	7.09732	8.96706	8.26904	8.2445	6.71097	6.9962	8.06342	4.38938	8.32892	7.79934	7.70614	9.32386	9.0893	9.05124	7.87341	7.46967	7.40309	8.08134	8.19214	8.05833	8.42443	7.78312	8.81607	8.68543	7.94672	7.81452	7.76614	8.19361	8.77132	8.40458	8.23389	7.95278
TAF1	4.37872	4.42634	4.6345	4.55331	4.53482	4.46182	4.89149	4.44421	4.63837	4.4228	4.38462	4.6287	4.4841	5.68532	5.21654	5.48746	5.43845	5.07824	4.63128	5.60024	4.84664	5.19584	4.884	4.67409	4.70078	4.85088	4.56173	4.9371	5.00229	5.52479	5.13023	6.51048	4.26787	4.81377	5.61468	5.28249	5.99255	5.60826	5.79837	5.80186	5.49341	5.71344	5.65602	6.16516	5.29544	5.36561	6.32894	5.73425	6.0879
ALG5	5.60143	6.00535	4.85774	5.8374	5.02302	5.37627	5.37329	5.49614	5.15056	5.43881	5.60532	5.33668	6.18983	6.1706	6.74562	7.00012	6.82634	7.0484	6.9991	5.97363	5.80262	5.92702	5.75078	6.26792	5.36996	6.23292	5.92066	6.30606	6.20365	7.57819	6.95121	6.02098	5.92591	5.93203	2.82951	2.80903	2.8788	2.75021	2.77486	2.73653	2.6685	3.01099	2.7014	2.88926	2.99485	2.74342	2.62001	2.8063	2.68522
PTGDS	5.78053	4.75576	5.20319	5.54379	5.30581	5.43409	6.33455	5.34614	5.53729	5.41592	5.21387	4.87604	4.87403	5.08075	5.58955	6.46086	5.68132	5.17747	5.15401	4.55332	4.75204	5.4638	6.69994	5.12713	5.37691	6.28223	5.84925	6.85442	4.91989	5.36302	6.51718	5.15271	4.68393	4.59712	5.57169	6.02025	5.80585	5.67662	5.84629	4.95416	5.52802	5.70228	5.82897	5.59926	5.20018	5.70922	6.31249	5.70185	5.84496
KLHL9	6.29147	6.45965	5.37846	6.05849	5.85341	5.36141	4.88081	5.51109	5.53363	5.59011	5.527	4.80596	6.47787	5.7739	7.53124	6.50629	6.47405	6.44389	6.99343	7.31191	6.79575	6.05263	5.50232	6.76651	4.28796	6.712	6.92251	6.90513	8.88063	7.8807	8.06365	6.99888	5.37689	6.10233	6.20963	6.29756	6.28801	6.03663	6.15901	6.23385	6.25778	6.21567	6.29756	6.41393	6.28257	6.28961	6.41911	6.29583	5.98113
WDFY4	4.4606	4.32181	4.25575	4.20231	4.29057	5.11787	4.27212	4.38644	4.42715	4.39489	4.39105	4.45252	4.7367	5.64934	5.52689	6.47615	6.01873	5.69786	4.9635	4.37547	4.54909	4.67262	4.82169	4.63742	7.84008	4.63458	4.77913	4.59463	4.74102	4.50953	4.56649	4.66608	5.90138	4.46611	5.10609	4.97745	5.24371	5.00755	5.00755	5.01666	4.66241	5.10829	5.00755	4.88889	5.17393	4.85195	4.67628	4.93361	4.84155
NDC80	4.36539	4.39141	4.23445	4.47482	4.21156	4.76933	4.27087	4.92129	4.21657	4.47019	4.17954	4.26991	4.83503	5.16246	5.16609	5.34159	5.44754	5.62247	4.45616	4.51084	4.47966	4.53015	4.31528	4.41887	4.2779	5.05739	4.82765	5.05165	4.47714	5.20617	4.81143	4.97609	4.32395	4.67104	4.41577	4.58367	4.05636	4.2983	4.30619	4.46388	4.3847	4.02763	3.92733	3.88405	4.50802	4.96689	4.51705	4.06804	4.23987
CENPF	4.52318	4.3153	4.14019	4.16962	4.17198	4.15407	4.25161	4.39522	4.39981	4.4156	4.25355	4.28094	4.62186	5.10692	5.07327	5.23608	5.20767	5.98385	4.54415	4.56616	4.59988	4.30242	4.40483	4.4553	4.29118	5.16532	4.56774	5.38959	4.46824	4.67254	4.61419	4.41903	4.56621	4.60805	2.59552	3.19321	2.69946	2.82335	2.96411	2.95269	2.5911	2.79357	2.75405	2.78828	2.85777	2.82335	2.88778	2.77137	2.93363
USP11	5.61415	4.99947	4.7503	5.16042	5.24585	6.00535	5.47609	4.99301	5.38587	5.1346	5.46379	5.45593	4.89727	6.07416	6.66936	6.42532	6.76602	7.40087	4.4368	4.45252	4.8724	5.02083	5.48922	5.22413	4.38012	5.59124	5.76394	5.60252	5.98544	5.81857	6.46219	6.11764	5.01447	5.09963	8.35045	7.83985	8.46498	7.84638	8.03241	7.87563	8.38194	7.88307	8.16044	7.84344	7.86111	7.81432	8.36762	7.99878	8.10559
IFIT3	4.3625	7.18741	4.76138	5.83599	5.10126	6.66737	6.35175	5.0901	5.23776	6.527	4.74571	5.47913	8.86284	5.12194	5.62739	6.31641	7.5419	5.09163	4.72667	4.95439	7.22594	5.03802	7.02792	4.42651	6.50416	4.54811	4.33489	5.05456	5.01492	5.46586	6.75365	8.29295	4.65724	4.65353	8.80525	8.56383	9.73648	8.8921	9.7533	9.15654	8.25514	9.68377	9.27227	9.1424	7.29853	9.65567	8.00382	8.31014	9.56047
DLD	5.59525	5.59039	5.25095	4.98149	5.13318	4.68557	4.87478	5.17045	4.95233	5.40137	5.07529	4.62421	5.76123	5.69524	6.12846	5.64328	5.8683	5.12785	6.15892	5.39697	5.72986	5.05642	5.8567	6.21749	4.77374	6.02038	5.96367	6.0337	7.49697	6.50132	6.62544	6.62126	5.63647	5.58056	7.35602	7.17131	7.39716	7.95901	7.11354	8	7.81597	6.83321	7.19183	6.59642	6.92124	7.9857	7.79231	7.56859	7.77991
INPP5A	5.71629	5.79584	6.13895	6.00108	6.08442	5.31918	6.05259	6.06587	6.13822	6.07183	6.20935	6.26023	5.91064	7.89507	7.08387	7.27377	6.81943	6.19215	5.99322	7.17045	6.01292	6.73917	6.06406	5.98978	7.20542	5.37746	6.11094	5.26711	8.1062	7.05455	7.40538	7.45997	5.97541	6.12009	3.74589	3.88101	4.2573	4.38957	3.95757	4.32619	4.7117	4.65677	4.42519	3.7279	3.78841	4.11074	4.10319	4.10784	4.50624
RPS17	11.7342	11.2503	8.97716	9.6514	9.59517	8.61332	9.38986	8.73501	8.78717	10.6694	8.11769	7.53743	11.4849	10.9196	11.9577	10.8295	9.99567	13.1575	12.0871	12.334	10.7856	9.99004	9.5399	10.943	5.81606	11.6922	11.1566	11.775	11.6761	12.6579	11.8485	10.1266	11.4152	11.0882	11.672	11.562	11.5595	12.2702	11.296	12.4159	11.1492	11.1917	10.9977	12.1508	12.1096	12.6586	10.8041	11.8813	11.9429
FAU	11.4924	11.103	10.6375	10.9262	10.9522	10.3456	10.5675	10.6058	10.3324	10.7827	10.3515	10.2919	12.5993	12.0457	12.6714	12.3411	11.9774	12.5205	12.7246	13.2984	12.2297	12.4162	11.5788	12.1313	7.52102	12.2912	12.1029	12.1188	12.6096	13.0245	13.1507	12.3992	11.3948	11.5809	12.2812	12.4436	12.266	12.4255	11.777	12.6298	11.8473	11.8481	11.7654	12.315	12.5701	12.646	11.7944	12.1884	12.1625
CHEK1	4.16683	4.2712	4.24125	4.30283	4.24272	4.18264	4.14756	4.22291	4.19747	4.32685	4.29117	4.14309	5.60187	5.028	5.13572	5.24657	5.33031	5.30335	4.54814	4.32811	4.35152	4.6813	4.3551	5.0207	4.25021	5.02564	5.21045	5.64981	4.35486	5.65084	4.53388	5.04116	4.29801	4.2515	2.91106	3.15186	2.96745	2.94803	2.94486	2.90036	2.99417	2.86137	3.06588	2.87003	2.99789	3.20987	3.01723	2.74124	2.92871
MED4	6.2958	6.08256	5.35532	5.45087	5.79215	5.32655	5.61287	5.2217	5.45726	5.66669	5.56557	5.31116	6.8893	6.15965	7.19137	6.00588	6.42334	6.33282	7.82836	7.16018	6.50565	5.06915	6.24725	6.81892	5.92423	6.77528	6.84246	7.14645	8.37899	7.37529	7.81247	6.48981	6.14257	6.21054	7.54033	7.08005	7.19828	7.80224	7.07472	7.48147	7.81197	6.81478	6.87496	6.57608	7.1524	7.96767	7.43913	7.42184	7.0265
ATG16L2	7.92933	8.55778	8.02373	8.94586	8.39714	8.21098	8.7406	8.13558	8.19974	8.38821	7.92759	8.56846	9.88618	10.1925	8.96482	9.63186	9.60725	9.93945	7.60551	8.85057	9.43243	9.80294	9.3911	9.05162	4.63295	7.72971	9.74052	7.60514	9.86679	9.42649	9.91785	10.8608	7.99397	8.64427	9.12512	9.75284	9.31533	9.26839	9.5891	9.36569	9.31913	9.61745	9.37114	9.31323	9.11346	9.78029	9.14341	9.32863	9.23172
NSUN6	4.42841	4.92736	4.35007	4.33837	4.5576	4.92502	5.12411	4.67375	4.62355	4.48782	4.52531	4.15938	4.81555	5.10616	5.38588	5.29746	5.2877	5.14357	4.32733	4.36569	4.54361	4.56318	4.81664	4.52221	5.4908	5.1669	4.82298	4.7728	5.29447	5.48184	5.53888	4.47679	4.22832	4.65981	6.90991	6.7331	7.17297	6.82806	6.89799	6.79533	6.76324	6.6622	7.02944	7.14433	7.09893	6.57637	6.78109	7.03109	7.12217
DAPP1	4.42884	5.31768	4.37275	4.5538	4.48006	4.25606	4.3774	4.6666	4.90038	4.64252	4.3433	4.67023	5.54209	5.78994	6.73482	5.47565	6.14798	5.05706	5.30854	5.10497	5.0896	4.63632	5.49749	5.37851	4.28498	5.11662	6.31985	5.17539	6.64121	6.0186	6.29369	6.51748	5.51746	4.9113	8.28293	8.77265	8.20272	8.12523	8.81218	8.1906	8.11156	8.2751	7.88073	8.71861	8.43815	8.89339	8.05636	8.47213	7.9802
UNC119	4.96633	5.65826	6.03996	6.47085	5.58887	5.90512	6.27436	6.09965	5.58404	6.09416	5.89654	5.94517	8.48628	8.80135	8.55586	7.69564	7.91151	6.27529	8.26184	8.80052	9.24571	8.66225	8.41435	8.78434	8.24947	7.12474	7.40809	7.58565	8.48095	8.65755	8.86455	9.6046	4.94208	6.86206	7.93069	8.03917	7.5835	7.6084	7.69539	7.7944	7.67187	7.68516	7.82131	7.71632	7.58505	8.09497	7.61636	7.63584	7.79035
C11orf54	5.37222	4.9061	4.52457	4.63407	4.86844	4.55787	5.24055	4.51042	4.79029	4.88516	4.83666	5.13247	6.05782	5.98661	6.40969	5.57299	5.5024	5.21487	6.36148	6.2851	5.773	5.1181	5.56463	5.83037	5.17539	4.97224	4.83423	5.33005	6.97404	6.30075	6.14083	6.46737	5.6235	5.24717	3.75257	4.06859	4.11224	4.10891	4.23705	3.87324	3.63628	3.93311	3.98079	3.92191	3.54445	4.25915	3.67238	4.17707	4.00013
SLC25A25	4.2024	4.18876	4.14099	4.37624	4.2011	4.3887	4.19191	4.27608	4.24204	4.2302	4.20091	4.48285	4.25558	5.17979	5.04882	5.0927	5.14742	4.97316	4.51459	4.656	4.42185	4.27432	4.32033	4.31202	4.31086	4.33292	4.34171	4.24549	4.45528	4.25661	4.30082	4.31203	4.38938	4.60402	6.0156	5.93082	6.1752	6.10288	5.66297	5.7663	6.00254	5.9002	5.98643	5.64509	5.56601	5.81343	6.19634	6.05394	5.75704
TMBIM4	10.3682	9.75746	9.15873	9.61931	9.56685	9.22021	9.44924	9.21378	9.72436	9.71574	9.38025	9.22021	11.7703	11.6951	11.7711	11.0478	11.2372	11.0643	11.6163	11.5828	11.8226	10.8879	10.7489	11.2452	11.0265	10.4334	10.8391	10.6396	12.3708	11.6481	11.9675	11.8217	10.3839	10.7105	5.60587	5.82867	5.94131	5.78705	5.72547	5.87777	6.10983	5.94421	5.93523	5.87777	5.458	5.79399	5.50824	5.60562	5.95158
KPNA4	6.91656	7.49522	6.97944	7.08282	6.90633	7.03404	6.99294	6.527	6.90156	7.47906	6.78495	6.67169	8.79165	8.49101	8.78346	8.28417	8.26676	8.0537	9.73693	9.26912	8.57166	6.92999	7.65484	8.74118	5.23998	8.26281	8.65298	8.85891	11.4492	9.30753	9.28881	9.13537	7.61857	8.72781	2.81716	2.81008	3.01528	2.97815	2.77122	2.86932	2.53111	2.6597	2.74112	2.90336	2.81504	2.67179	2.7221	2.63577	2.81642
TMEM138	4.99562	5.47199	4.62355	5.527	5.63495	5.67108	5.53877	5.71678	5.34576	5.20057	5.37777	5.23881	6.45603	6.37996	6.76737	6.9638	6.73448	6.21588	6.11864	6.57899	6.66208	6.66677	6.83932	6.21299	7.10032	6.71657	6.56134	7.18374	6.11048	7.60447	7.583	6.78314	4.69109	5.28669	7.91481	7.65216	7.51031	7.70339	7.49355	7.70483	7.65631	7.22526	7.43881	7.69631	7.49287	7.77476	7.73271	7.76417	7.6359
ATP2B4	5.48882	4.77951	5.26463	4.90988	5.28217	5.20112	4.81184	4.98016	5.06698	4.87642	5.47025	5.76884	5.73341	7.09732	6.65217	7.24046	6.91542	5.01135	5.96565	4.45401	5.87407	6.09369	6.51483	5.54327	6.04499	5.16054	5.01039	5.39944	7.18712	5.73828	6.17256	6.17018	4.17461	4.99123	3.71341	3.54242	3.9752	3.88124	3.82628	3.72827	3.9912	3.79286	3.5412	4.06442	4.06442	3.5575	4.21075	3.50574	3.93846
CSTPP1	4.26147	4.75229	4.2074	4.27459	4.25314	4.19413	4.22316	4.17545	4.14402	4.27064	4.33663	4.17009	4.51207	5.02863	5.06559	5.03088	5.14315	5.04277	4.27064	4.16926	4.60211	4.36048	4.3686	4.26251	4.29643	4.33073	4.27753	4.38555	4.37043	4.23072	4.48736	4.27851	4.25678	4.21084	6.90511	6.52057	6.53015	6.54602	6.5328	6.62879	6.71062	6.40348	6.59936	6.77463	6.88246	6.60541	6.62564	6.82673	6.93919
EFR3A	8.52385	8.14664	7.3548	7.85597	7.79666	7.32296	7.49044	6.83218	7.28717	7.96786	7.10912	6.58781	9.72604	8.26147	9.04293	8.86553	8.80257	7.84778	9.70391	9.81736	9.55067	7.68084	7.94642	9.48321	9.06558	9.44233	9.52515	9.69232	9.96994	10.4574	10.2491	9.34172	9.05655	9.00638	8.19837	8.09343	8.2205	8.30157	7.73763	8.6626	8.61471	7.60501	7.65021	8.03634	8.36699	8.91615	8.5907	8.23858	8.31965
FBH1	4.48873	4.41206	4.16833	4.29912	4.26878	4.41219	4.33201	4.33888	4.16477	4.21035	4.24419	4.20583	4.2896	5.06475	4.95018	4.99644	4.99019	5.05453	4.19678	4.29389	4.3334	4.40554	4.35611	4.22013	4.26003	4.2454	4.23357	4.26779	4.24876	4.38291	4.40069	4.33512	4.27203	4.16748	5.43288	5.5458	5.44149	5.31266	5.44539	5.20557	5.29167	5.40365	5.40789	5.30615	5.63595	4.90223	5.04621	5.24943	5.35794
WSB1	4.89411	6.64728	5.7347	6.29777	5.63727	5.69193	6.43447	5.64618	5.7265	6.38238	5.84794	5.18187	6.8178	7.7265	7.77428	7.8591	7.65325	7.23316	6.92554	6.62872	6.23251	6.01549	6.01389	7.44706	8.49563	6.10818	7.27255	6.95162	9.80524	7.45618	7.99716	7.55351	4.39774	6.84635	7.14801	7.30908	6.36324	6.03269	7.06981	5.82045	6.18172	6.63065	5.93954	7.32532	7.11493	7.04383	6.47997	6.78465	6.28785
FBXO33	7.1092	6.97424	5.97292	7.11447	6.7166	6.56579	6.77739	6.46301	6.57676	7.08117	6.73188	6.51333	7.99212	7.97742	9.21661	7.24091	7.42381	8.04367	8.64696	7.90904	8.03636	6.65777	7.08394	7.65429	8.77096	7.53564	7.79096	7.52977	9.75099	8.86949	8.98072	7.91926	6.5744	7.32478	7.33358	7.56205	7.39382	7.30755	7.38349	7.39825	7.41962	7.51959	7.60795	7.5511	7.45197	8.05978	7.19459	7.54347	7.50316
MRPL50	5.50817	5.53877	4.96692	5.20867	4.69982	4.17316	4.99273	4.402	4.42537	5.36938	4.46822	4.35678	5.3931	5.26534	5.8161	5.60261	5.46869	7.74062	6.04923	4.89401	5.19654	4.64609	4.56379	5.97252	4.3679	6.29626	6.05029	6.43487	6.18243	7.19029	6.29476	4.89432	4.41797	5.24167	4.00591	3.60362	3.5896	4.19717	3.03789	4.0303	3.64225	3.0358	3.22442	2.91669	3.19505	4.42883	3.19872	3.5293	3.50848
CTRL	4.35252	4.58889	4.26026	4.7569	4.75243	4.92751	4.35918	4.37925	4.6234	5.14788	4.28931	4.33293	6.74869	6.43915	5.8057	6.50692	7.41549	6.51039	4.44224	4.60945	6.12487	5.81438	6.17358	5.89355	4.69522	5.4177	5.95251	5.98755	5.28403	6.45032	5.62135	7.10854	4.28975	4.96309	6.28038	5.88143	5.98869	5.71354	6.03974	5.67683	5.64051	5.95181	5.93604	5.6974	5.61295	6.15633	5.53276	5.76918	5.8272
NLRP2	4.55625	4.27526	4.67896	4.35695	5.2869	4.22878	4.31112	4.355	4.33044	4.32846	4.31511	4.53727	5.16634	5.37734	5.20427	5.61427	5.80238	5.04831	4.46388	4.51285	4.50173	5.21551	4.66741	4.93344	4.29138	5.984	5.31457	4.74019	5.25654	4.96151	5.56757	6.306	4.54411	4.40242	5.29772	4.49995	5.76146	5.74245	5.20002	4.24772	4.38345	4.67597	4.74576	5.16022	4.36084	4.69301	4.65549	4.84971	5.08509
C19orf12	6.3702	6.33409	6.39911	5.63341	6.31341	5.77993	6.20166	5.62641	5.25523	5.79843	5.74434	5.9381	8.20241	5.87518	6.95726	7.24909	7.76619	5.45484	7.13389	6.94388	7.33786	6.28242	7.17823	6.74031	4.81311	8.28671	8.0827	7.91684	6.81582	8.58736	7.43158	6.53396	4.61845	5.97895	8.01479	7.55406	7.41185	7.38148	7.03683	7.19689	7.48488	6.40405	6.98316	6.92327	7.53644	7.73688	7.69693	7.27044	7.4828
PPP6C	7.70312	7.87205	7.70738	7.876	7.90499	7.72849	7.83792	7.91831	7.9953	7.87038	8.13558	7.84529	9.17468	9.92052	9.7132	9.16375	9.33503	9.21417	9.61006	9.56231	9.47222	9.38962	8.98449	9.19588	10.1494	9.4592	9.07688	8.98173	10.7223	10.0725	10.1913	10.0443	7.7884	8.46129	9.70804	9.90155	9.61113	9.72906	9.42816	9.5761	9.84078	9.57209	9.61128	9.55279	9.92412	10.0176	9.70863	9.7774	9.56356
FLNB	4.67306	5.02076	5.356	5.23568	5.64432	5.45645	5.356	5.48096	5.61866	5.75911	5.92522	5.30086	4.68656	5.54488	5.53974	6.0563	6.17115	7.29774	4.77196	6.67894	5.39543	5.89169	5.52893	5.46827	4.52329	5.68263	5.33581	5.55071	6.02443	6.08577	5.99495	6.75656	4.41336	4.7778	6.09806	5.96483	5.80012	5.77564	5.71464	6.08304	5.70385	6.04131	6.26505	5.81714	5.71364	5.64978	5.65896	5.69474	5.98607
GTF2E2	7.53135	7.27387	6.6227	6.78236	7.05974	7.04041	6.95455	7.03255	6.92686	7.1151	7.14546	6.83409	9.3096	8.31739	8.75187	8.46047	8.69223	8.56546	8.69745	8.36942	8.91382	8.46962	8.4586	8.57537	8.42652	9.14347	8.91555	9.54565	8.93101	9.52554	9.10773	8.90904	7.08336	7.54621	7.34569	6.7766	6.93093	7.11969	6.93593	7.24645	7.06304	6.9398	6.84616	6.82938	6.7086	7.41561	7.09265	7.40755	7.13535
ZDHHC16	4.14782	4.13435	4.24902	4.2473	4.17863	4.14372	4.26175	4.28484	4.21438	4.22744	4.18898	4.28455	4.30838	5.00338	4.96301	5.03501	5.03582	6.11252	4.29149	4.22052	4.21554	4.31252	4.32778	4.41551	4.3208	4.29366	4.3135	4.29831	4.284	4.3857	4.31894	4.44951	4.2723	4.27354	7.10597	6.95315	6.78078	6.78023	6.66657	6.8737	7.06955	6.50748	6.70368	6.98963	6.73925	7.19639	6.78674	6.96067	7.1194
SSU72	8.96629	8.1161	8.68973	8.6561	8.6646	9.0055	8.75055	8.87836	8.71661	8.30621	8.94238	8.92698	10.8283	10.6952	10.7066	11.0611	11.1463	10.211	10.1564	10.3959	10.9159	11.1692	10.2553	9.96609	11.1377	10.2793	10.224	10.3254	10.6578	10.9742	10.9482	10.9856	8.83655	8.95535	9.53615	9.82169	9.40426	9.73388	9.41453	9.59227	9.41611	9.45015	9.40176	9.65057	9.35232	9.64832	9.34352	9.40016	9.45981
MINPP1	4.41553	4.49329	4.20655	4.34886	4.33291	4.28074	4.26285	4.31198	4.39149	4.29034	4.19832	4.16247	4.36224	5.13855	5.12264	5.08479	5.13039	5.44963	4.4608	4.38666	4.41533	4.35403	4.41904	4.43741	5.56871	4.60917	4.69426	4.4489	4.88815	4.43381	4.81467	4.39117	4.64221	4.61622	4.37902	4.47406	4.62671	4.7139	3.88083	4.7198	4.98427	3.96104	4.34285	3.26872	4.63914	5.1762	4.95749	4.32131	4.47964
FRYL	4.24888	4.2434	4.33703	4.4967	4.30014	4.30438	4.55412	4.32682	4.22193	4.19796	4.29406	4.2679	4.734	5.12864	5.10018	5.26683	5.08555	5.52992	4.80021	4.6595	4.42229	4.72395	4.45139	4.32712	4.29111	4.38044	4.51241	4.40726	4.52953	4.66989	4.52029	4.41317	4.68755	4.58519	6.10877	6.14568	6.26718	6.12646	6.23561	6.12245	6.78241	6.316	6.5248	6.5891	5.57385	6.50632	6.82162	6.40167	6.37205
SPG11	7.73031	7.92076	7.46378	7.62951	7.69309	7.727	6.91697	7.2778	7.6174	7.71619	7.64754	7.60732	8.10141	8.55675	8.86996	8.67327	8.91984	7.54146	8.4213	8.0902	8.20241	7.18785	7.73927	8.36348	8.57537	8.12646	8.22712	7.56874	9.63768	8.99942	9.11592	9.09283	7.16886	8.30489	3.00488	3.13297	2.56555	2.86456	3.45875	2.88595	2.66811	2.8891	2.99713	3.08861	3.13406	2.85203	2.63642	3.02486	2.69647
TCHP	5.20383	4.86083	4.97496	4.78624	5.03602	5.26136	4.32093	5.15563	5.19554	4.9665	5.08566	5.258	5.30013	5.74432	5.9651	5.3208	5.52491	5.80066	4.7556	5.07993	5.87331	5.80872	4.90241	5.51234	4.40311	5.43128	5.62567	4.78627	5.41923	5.77713	5.54104	5.75906	6.43902	4.7489	7.73705	7.78195	7.74453	7.58472	7.19512	7.29012	7.8131	7.52424	7.16337	7.56811	7.39354	8.00793	7.93224	7.71034	7.90467
SERINC3	4.529	4.39813	4.24215	4.39468	4.52792	4.33347	4.48003	4.34984	4.31374	4.35369	4.38081	4.5299	4.68773	5.78452	5.27996	5.69332	5.45588	5.29456	4.73314	4.48663	4.61293	4.65912	4.62862	4.92449	4.41674	4.5461	4.68582	4.48587	5.73636	4.9597	4.9718	6.01185	4.35488	4.78648	8.65543	8.71602	9.33855	9.28951	9.06519	9.02548	9.08176	9.23521	9.37	9.48584	7.56145	9.25664	9.39514	9.17201	9.50879
NOA1	6.41587	6.8216	6.67337	6.77509	7.07031	6.76435	6.7042	6.66764	6.93725	6.78403	6.96501	6.66887	7.56319	7.94598	8.19927	7.76415	7.66834	7.37974	7.85655	7.47989	7.8132	7.79609	7.92724	7.42405	6.84276	8.81438	7.52341	7.53501	7.74444	8.82278	8.86297	7.79308	6.01485	6.38935	7.75774	7.27412	7.78992	7.5174	7.40969	7.81787	7.66911	7.34656	7.37612	7.52232	7.48298	7.62358	7.78789	7.52786	7.7333
PTGS1	4.86511	4.42288	4.38677	4.54303	4.74442	4.72536	5.13293	4.97723	4.99559	4.47327	4.49469	4.62022	4.47032	5.38004	5.32806	5.40207	5.20159	5.09898	4.65281	4.49228	5.15427	4.8665	4.50184	4.56497	6.08608	4.48499	4.50125	4.62193	5.51706	4.6432	4.89414	5.33212	4.47011	4.53895	5.62548	4.95553	5.69419	5.68748	5.79095	5.93644	5.59987	6.01595	6.07888	5.53717	5.24674	5.42892	5.64713	5.71704	5.63666
ITGB1BP1	4.78044	4.91197	5.96762	4.76782	5.71211	4.34767	4.90154	5.82208	4.43674	4.96306	5.43409	5.79473	5.77159	5.87481	6.26207	5.96592	6.04525	5.23236	6.45938	6.4553	6.21349	4.30133	4.65153	5.37322	4.2202	6.20765	6.61199	7.44864	6.10801	7.7305	7.44576	6.73846	4.26861	4.91526	8.07684	7.91472	7.41725	7.33374	6.83355	7.46713	7.38943	6.63598	7.34577	7.15982	6.74425	8.04557	7.56562	7.45781	7.52254
C6orf89	4.20443	4.88673	4.20288	4.61817	4.84133	5.23908	4.63673	4.50163	4.79808	4.51733	4.71482	4.69014	5.80388	5.86129	5.68249	5.84449	6.15168	5.06701	4.52174	4.58089	5.67208	5.67037	4.70936	5.13395	4.29671	4.99202	5.4735	4.85274	7.10978	5.1103	5.33812	6.12664	4.15811	4.87205	5.47386	5.44065	5.64497	5.7513	5.66139	5.41455	5.45041	5.49436	5.60834	5.52404	4.41843	5.91469	5.65401	5.49328	5.76326
NMNAT3	4.38549	4.21845	4.20945	4.18364	4.21146	4.27833	4.23744	4.18576	4.3355	4.20191	4.40731	4.28358	4.40938	5.12622	5.44339	5.0841	5.17101	5.00565	4.56013	6.0833	4.53515	4.56677	4.36424	4.2771	4.37159	4.43708	4.1926	4.24841	4.69269	4.3691	4.82185	4.43802	4.23019	4.46504	5.09436	5.06004	4.91004	5.03854	5.14814	5.16184	5.09474	5.00016	4.98927	5.18224	5.2545	4.82465	5.07702	5.24249	4.85153
CD36	4.19615	4.18997	4.1588	4.17442	4.16	4.15867	4.1404	4.16456	4.14468	4.36959	4.24476	4.17826	4.35051	4.98841	5.048	4.97412	4.98333	4.94764	4.25494	4.30326	4.21884	4.23465	4.25913	4.22965	4.23537	4.18982	4.27564	4.24833	4.2373	4.33081	4.28202	4.31252	4.16111	4.15342	7.62982	7.54323	7.75714	8.10313	7.47301	8.26647	7.40677	7.13793	7.55439	7.67422	7.80242	8.12736	7.94593	7.91173	7.97757
RBBP6	4.30591	4.28806	4.29314	4.34892	4.21445	4.21876	4.26987	4.36328	4.2012	4.22057	4.19765	4.17092	4.33279	4.96183	5.13097	5.03197	5.09539	5.21518	4.87607	4.32017	4.28097	4.33575	4.67409	4.33956	4.33585	4.43043	4.34891	4.28078	4.34511	4.49116	4.756	4.36422	4.54098	4.44281	3.79122	4.14879	4.09646	4.12073	3.86469	4.5866	4.68511	3.55165	3.61055	3.82666	3.98752	4.99478	4.82444	3.72834	3.81915
FCRL2	4.72961	4.3534	4.28646	4.18236	4.86757	4.34664	4.31738	4.25411	4.54001	4.47843	4.68207	4.58618	4.29657	4.99607	5.13916	5.14193	5.09614	5.03656	4.33918	4.34407	4.98826	4.67054	4.46813	4.31593	4.40894	4.45454	4.29446	4.35242	4.70562	4.51496	5.44405	4.68336	4.42981	4.3455	6.2237	6.43978	6.3418	6.43756	6.0485	6.18227	7.1101	6.637	5.83969	6.47037	6.597	7.09748	6.33103	6.58382	6.05382
CTR9	4.97019	5.47248	4.77308	4.85292	4.73349	5.36199	4.50765	4.26373	4.90595	4.87105	4.67884	4.64712	4.96603	5.85816	5.81419	5.32181	5.28944	5.15423	5.28062	5.58044	4.99306	4.49071	4.4762	4.94463	5.59921	5.48975	5.39113	5.32205	6.99631	5.62554	5.48781	5.28363	4.77832	4.72152	7.71413	7.8318	8.30386	8.19414	7.80266	8.08918	8.81704	7.63071	7.97903	7.20092	7.71032	8.70153	8.858	8.17279	8.05229
RORA	4.22607	4.15259	4.27859	4.19224	4.162	4.16594	4.23654	4.13878	4.16304	4.18109	4.14742	4.1262	4.20097	5.03201	4.97111	5.00702	4.9909	5.00914	4.21317	4.25185	4.24879	4.24183	4.23184	4.26689	4.27606	4.29561	4.29745	4.24132	4.22373	4.35046	4.3447	4.21981	4.18648	4.1661	7.30494	7.04605	7.4801	7.14806	7.06482	6.63949	6.93367	6.52144	6.90701	7.0359	6.50535	6.98437	7.3403	7.40548	7.40877
ZNF260	4.62969	5.27506	4.41787	5.19003	5.03051	4.53698	4.45757	5.04041	4.74849	4.92453	4.61098	4.35061	4.62025	5.20486	5.87331	5.47143	5.31573	5.0244	4.38616	5.12605	5.3432	4.60641	4.64609	4.76741	4.36181	5.43536	4.94617	5.33699	5.79638	6.65884	6.57098	4.81834	4.27916	4.78876	5.29621	4.64637	4.93978	5.32683	4.21067	5.61585	5.33711	4.37304	4.4238	4.60804	4.88754	5.6469	5.22935	4.89658	4.33056
CEP19	5.42555	5.80133	5.7809	6.0785	5.70124	5.97362	6.44451	5.75947	6.35913	6.41726	5.9176	6.74341	7.39761	7.87301	7.40293	8.07657	7.9252	5.61295	7.56261	7.35923	6.9752	7.09098	6.718	6.63999	6.50017	5.31627	6.83992	5.68641	8.07992	8.00002	7.55887	7.921	5.16949	5.89676	7.07686	7.13792	7.42813	7.48555	7.28819	7.22016	7.25774	7.42533	7.52005	7.2693	5.83626	7.93039	6.50776	7.22016	7.32331
LTBP4	5.56895	5.27035	6.11659	5.48414	5.55311	5.70013	5.1876	5.78208	5.52376	5.73619	5.21309	5.78454	5.17844	5.62283	5.57911	5.8122	5.71075	6.13035	5.38882	5.19514	5.46745	5.47788	6.84276	5.04245	4.43793	5.97078	5.50182	5.29232	5.16419	6.47975	6.44481	4.6476	5.06646	5.05745	5.38926	5.74775	5.66727	5.49173	5.37346	5.44485	5.3854	5.60982	5.25638	5.25638	5.56844	5.47942	5.51975	5.36966	5.2583
CRTAP	5.49244	5.61738	5.61439	5.53432	5.90038	5.77631	6.06112	6.31128	6.28763	5.64882	6.07671	5.5226	5.7001	5.62881	6.32173	5.26187	5.28943	6.89778	5.96983	4.72611	7.7237	7.1505	7.07316	6.02186	4.70936	6.40103	4.35556	5.06487	4.57669	7.04419	8.10977	6.14207	4.44693	5.23522	6.5621	5.32826	6.84976	7.37195	6.44221	7.46011	6.98346	6.88424	7.01518	6.67051	3.7611	6.825	7.21987	7.19114	7.27734
SPCS1	9.6871	8.94238	8.90909	9.28769	9.19201	9.05987	8.83799	8.99944	8.99005	8.52066	9.16886	8.63264	10.5084	9.94976	10.4356	10.9614	10.8558	11.3067	10.9944	10.1855	10.1089	10.2978	9.67685	9.54338	4.40659	10.345	9.85131	9.37063	10.5143	11.1595	11.2962	10.4719	9.45513	9.33871	10.9023	10.3607	10.5798	10.7949	10.1624	10.5945	10.7454	10.118	10.2043	10.2354	10.3648	10.737	10.4803	10.7255	10.2838
OGFOD3	4.39484	4.48256	4.58036	4.49574	4.50759	4.3305	4.36695	4.31404	4.30106	4.54345	4.58971	4.23671	4.42187	5.13089	5.31565	5.0979	5.20774	5.25552	4.45077	4.63833	4.687	4.53949	4.39461	4.558	4.52506	4.64996	4.39856	4.58844	4.54523	5.00737	5.11264	4.46751	4.30119	4.54513	5.34868	5.49772	5.69242	5.29973	5.18706	5.32953	5.41027	5.83172	5.8411	5.08454	5.66175	5.11038	5.70589	5.46753	5.41952
NUB1	7.86283	7.55123	7.33467	7.19185	7.62523	7.90613	7.75411	7.4973	7.21862	7.87347	7.27263	7.79866	9.24571	8.61899	8.77606	9.6536	10.5309	8.5468	8.24784	8.7069	8.47871	8.35684	9.04076	8.118	9.81079	8.75173	9.09422	8.92174	8.12065	9.2105	9.04149	9.62992	7.41702	7.56436	5.31483	5.64975	6.08298	5.67435	6.0434	5.80903	5.83777	6.01617	5.71679	5.42685	4.70204	6.16138	6.08246	5.83494	6.07781
[truncated: 7,685 more rows]
[truncated: 955 more columns]
