# Supplementary material for: Identification and validation of the important role of tryptophan-related gene CYP1B1 in the development and progression of sepsis
Source: PLoS One. 2025 Nov 10;20(11):e0335944. doi: 10.1371/journal.pone.0335944 (PMC12599946; doi:10.1371/journal.pone.0335944)
Supplement: S5 File — (XLSX) [file pone.0335944.s005.xlsx]

## Sheet: Table S3
Table S3 The insection of tryptophan-related genes (TRPRGs) with differentially expressed genes (DEGs)
TRPRGs	DEGs
WARS2	H2BC12
INMT	HP
TPH	TPST2
AFMID	TDRD9
ACMSD	NLRC4
AANAT	GSTO1
CYP1A1	DDAH2
CYP1A2	CD177
CYP1B1	UPP1
DDC	AIG1
IDO2	ACER3
ECHS1	ZDHHC19
EHHADH	PLAC8
ALDH2	AGTRAP
ALDH1B1	MCEMP1
ALDH9A1	DDIAS
ALDH3A2	NELL2
HAAO	SQOR
IL4I1	HK3
AOC1	FCER1G
GCDH	RAB32
HADHA	ATOX1
HADH	CD63
AOX1	SAR1B
IDO1	TLR5
ACAT1	RETN
ACAT2	ZNF266
MAOA	CACNA2D3
MAOB	AIM2
ASMT	FCMR
OGDH	CA4
ALDH7A1	METTL9
AADAT	MTF1
OGDHL	S100A12
TDO2	EEIG1
TPH1	GYG1
WARS1	DNASE1L1
CAT	TSPO
KMO	EXOSC4
KYNU	GPR183
SLC7A5	CBX7
KYAT3	ANKRD22
SLC3A2	TXNDC17
KYAT1	ANXA3
SLC36A4	NDUFAF1
TPH2	PGS1
DLD	TP53I3
AHR	STOM
GOT2	TRABD2A
ALDH8A1	H2BC5
STAT1	TXN
	FAR2
	PRAG1
	CYSTM1
	CST7
	ZNF438
	GGH
	GALNT14
	GCLM
	LCN2
	IDNK
	FIG4
	GRB10
	CACNA1E
	OPLAH
	LILRA5
	CKAP4
	LRPAP1
	PECR
	PPM1M
	SNX3
	MEGF6
	HTATIP2
	HNRNPDL
	PCMT1
	TCN1
	NDUFB3
	VNN1
	P2RY10
	CCNB2
	LIN7A
	TCF7
	RPS6KA5
	PID1
	TMT1B
	SH3GLB1
	RAB13
	C1GALT1C1
	PPM1N
	DYRK2
	OSCAR
	SIGLEC5
	ATP8B4
	SPOCK2
	ID3
	SIL1
	SPCS3
	CDK5RAP2
	HLA-DPA1
	GPR141
	CNIH4
	CTSA
	KDM2B
	BCL11B
	CCNA1
	DHRS3
	FNBP4
	PCOLCE2
	TXK
	SIGLEC9
	EXOC6
	GPR84
	EMILIN2
	PLEKHA1
	RNASE2
	IL10RA
	HLA-DOA
	CD247
	FYN
	ADCY3
	FCER1A
	ITGA7
	TNFRSF25
	FAM89A
	WASHC3
	ATP6V1C1
	SMPDL3A
	TBC1D8
	ZNF395
	DACH1
	PASK
	PGD
	NLRP1
	RPL10A
	RTL6
	CD5
	UBE2C
	SPPL2A
	IGF2BP3
	TMEM169
	ITK
	DYSF
	TOP2A
	SFT2D2
	MR1
	HMMR
	HPSE
	DRAM1
	LRRN3
	STXBP2
	PLGRKT
	PGLYRP1
	KLF12
	CARD16
	SLC26A8
	ETS1
	BST1
	NECAB1
	IL1R2
	B3GNT8
	CEACAM1
	ITGAM
	WIPI1
	BATF
	CCDC88C
	ARG1
	STIMATE
	TBC1D4
	RAB20
	ALPL
	FLOT1
	CCR7
	CD74
	SEPTIN9
	CEP55
	ARL4C
	ANKRD55
	CLEC5A
	UBE2F
	UGCG
	KLRB1
	GLRX
	MTHFD2
	SUN1
	GATA3
	RUNX3
	ABLIM1
	COL17A1
	HLA-DMB
	EPHX2
	RORA
	MAF
	SIDT1
	IL7R
	CD59
	PRKCQ
	LTF
	DPH3
	MCTP1
	NEDD4
	C1QB
	CDC20
	CENPW
	CR1
	SEMA4A
	HVCN1
	AZI2
	WSB2
	PSTPIP2
	TSEN54
	GALNT2
	HLA-DRA
	SULF2
	NCAPG
	NAIP
	LPIN1
	EIF4E3
	PLBD1
	ZSCAN18
	CAPG
	RMDN1
	FAM20A
	ZNF573
	IL23A
	OLFM4
	IRAK3
	TTC19
	CD3E
	CXCR5
	H2BC21
	ECI2
	LEF1
	MEF2C
	CD96
	H2AC8
	RASGRP1
	GADD45A
	TRAF5
	C3AR1
	PPP1R16B
	RGL4
	TTC9
	CD164
	HNRNPH1
	SKAP1
	BCL2
	CD2
	RFTN1
	EPB41L4A-AS1
	SMARCD3
	FBXO6
	LTB4R
	ATP9A
	CCR3
	MS4A4A
	FBL
	KREMEN1
	EMC2
	SGTB
	IRF8
	CLEC4D
	LDLR
	TGFBR3
	CD6
	SH3YL1
	ADM
	MYC
	MYBL1
	MYL9
	SORT1
	PEBP1
	AGFG1
	FLT3LG
	CXXC5
	FCRL3
	IGFBP7
	ADGRE3
	CDKN2C
	APEX1
	LY9
	BAZ1A
	LDHB
	KLRF1
	NTSR1
	PIK3AP1
	HLA-DMA
	IRAG1-AS1
	IMPDH2
	CORO2A
	JAK2
	ATG2A
	LRG1
	LAIR1
	PCED1B
	FOLR3
	SPTLC2
	CD300LF
	EMB
	TYMS
	CEACAM8
	PAG1
	EOMES
	S1PR5
	TNFAIP6
	ENY2
	SBK1
	AUTS2
	GZMM
	SLC22A4
	BIN1
	SCPEP1
	BMX
	SLC51A
	MMP9
	SH2D1B
	TIFA
	ANKS1A
	FBXO30
	PHTF1
	LIMK2
	ANXA1
	UBASH3A
	SPTSSA
	CCNB1
	EXT1
	PYHIN1
	CD160
	MILR1
	IL18R1
	MMRN1
	SUCNR1
	LY96
	CLEC1B
	SELP
	DHRS9
	LPCAT2
	STAT4
	NLRC3
	LDHA
	RRM2
	PLA2G7
	LCK
	ATP8B2
	UBE2J1
	STMN3
	F5
	DOCK10
	CYP1B1
	CKS2
	PSMA4
	ZNF275
	SLC25A40
	ADGRG1
	GAS7
	SGK1
	CHMP5
	TCL1A
	PTPN4
	TGFBI
	CTSO
	GIMAP7
	PAM
	MCUB
	COX7B
	GNLY
	PLB1
	KIF11
	IER3
	CD244
	PRC1
	EPAS1
	CBLB
	SLC40A1
	TMEM165
	SAMSN1
	ESYT1
	FGFBP2
	SLC39A8
	CD27
	ST6GALNAC3
	VSTM1
	VAMP5
	CDC25B
	GPR18
	PRKDC
	TIPARP
	RUNX2
	SLC66A3
	PDSS1
	TIAM1
	SAMD3
	FAM117B
	GPR160
	ERI1
	OLAH
	ADGRE1
	MAN1A1
	SATB1
	PTGDS
	MERTK
	RRP1B
	FUT7
	SIPA1L2
	CLIC3
	S100P
	SEPTIN6
	CD3G
	HNRNPA1
	PFKFB2
	BCL2A1
	CHPT1
	ITGB3
	CD24
	IL1R1
	CMTM5
	ZWINT
	GM2A
	NDUFA4
	MGLL
	PLSCR1
	HPGD
	GATA2
	CD3D
	TREML1
	VPREB3
	TAGAP
	ROPN1L
	PFKFB3
	PRF1
	MACIR
	MYOF
	NSUN7
	ATP11B
	RNASE6
	C12orf57
	SH2D2A
	PPP1R3D
	IL18RAP
	MTARC1
	TMCO3
	TBC1D9
	MAL
	SDHAF3
	ADA2
	CLEC4E
	RNASE3
	ERLIN1
	HSH2D
	CHI3L1
	GUCY1B1
	THEMIS
	ELANE
	GIMAP4
	H1-2
	IL32
	TLR8
	NAAA
	LY86
	DSC2
	PDE4B
	KCNMA1
	PPBP
	CD8A
	TREM1
	MME
	DGLUCY
	MGAM
	MPIG6B
	MPO
	BTN3A3
	DAAM2
	TMTC1
	MEF2A
	GZMK
	PTGER4
	IDI1
	HLA-DQA1
	KLHL2
	MYOM2
	DEFA4
	ASGR2
	ABCA1
	CXCL8
	TPST1
	CPVL
	CASP5
	DPEP2
	CSGALNACT2
	RBP7
	CX3CR1
	SIAH2
	HAL
	MZB1
	GZMB
	GZMH
	MS4A3
	CFD
	ECHDC3
	CA1
	VSIG4
	CTSG
	IFI27
	CD163
	HLA-DRB4
	RAP1GAP
	JCHAIN
	APOBEC3B
