# Supplementary material for: Identification and validation of the important role of tryptophan-related gene CYP1B1 in the development and progression of sepsis
Source: PLoS One. 2025 Nov 10;20(11):e0335944. doi: 10.1371/journal.pone.0335944 (PMC12599946; doi:10.1371/journal.pone.0335944)
Supplement: S6 File — (XLSX) [file pone.0335944.s006.xlsx]

## Sheet: Table S4
Table S4 Expression validation of CYP1B1
GSE69063				GSE95233				GSE131761
Samples	CYP1B1	Group		Samples	CYP1B1	Group		Samples	CYP1B1	Group
GSM1691721	4.07026	Con		GSM2500349	4.4136507208871	Con		GSM3816659	7.05804	Con
GSM1691723	4.23032	Con		GSM2500350	4.70223654770161	Con		GSM3816661	7.12674	Con
GSM1691725	3.76286	Con		GSM2500351	3.90306680327419	Con		GSM3816663	6.96714	Con
GSM1691727	4.24085	Con		GSM2500352	4.59060651741935	Con		GSM3816665	6.99523	Con
GSM1691729	4.58462	Con		GSM2500353	4.31330413129032	Con		GSM3816667	7.31034	Con
GSM1691739	4.65994	Con		GSM2500354	4.43097358814516	Con		GSM3816669	6.97245	Con
GSM1691741	3.98464	Con		GSM2500355	4.15428416631452	Con		GSM3816671	7.32445	Con
GSM1691743	4.44107	Con		GSM2500356	4.82394873717742	Con		GSM3816544	8.53242	Sepsis
GSM1691745	4.20083	Con		GSM2500357	4.69338846177419	Con		GSM3816548	7.21862	Sepsis
GSM1691747	3.7707	Con		GSM2500358	4.42189027814516	Con		GSM3816550	8.54735	Sepsis
GSM1691749	4.08692	Con		GSM2500359	4.92988479129032	Con		GSM3816554	11.2334	Sepsis
GSM1691805	3.5973	Con		GSM2500360	4.54290208604839	Con		GSM3816556	8.52424	Sepsis
GSM1691807	3.92582	Con		GSM2500361	4.53158710846774	Con		GSM3816560	7.82	Sepsis
GSM1691809	5.07248	Con		GSM2500362	5.06812779304032	Con		GSM3816562	8.7559	Sepsis
GSM1691811	4.27386	Con		GSM2500363	4.26175011145161	Con		GSM3816566	8.59095	Sepsis
GSM1691813	4.39303	Con		GSM2500364	4.38438499975806	Con		GSM3816568	7.9066	Sepsis
GSM1691815	4.21615	Con		GSM2500365	4.51506524774194	Con		GSM3816570	6.82591	Sepsis
GSM1691732	4.79906	Sepsis		GSM2500366	4.07488461427419	Con		GSM3816572	7.4866	Sepsis
GSM1691734	7.10781	Sepsis		GSM2500367	4.86717641258064	Con		GSM3816574	8.67605	Sepsis
GSM1691736	5.10651	Sepsis		GSM2500368	4.73721344790323	Con		GSM3816576	7.30768	Sepsis
GSM1691738	4.60088	Sepsis		GSM2500369	5.13541	Con		GSM3816580	9.2815	Sepsis
GSM1691750	4.59469	Sepsis		GSM2500370	4.30844226562097	Con		GSM3816582	10.0756	Sepsis
GSM1691752	5.00878	Sepsis		GSM2500371	4.83597471729839	Sepsis		GSM3816586	7.90114	Sepsis
GSM1691754	4.77288	Sepsis		GSM2500372	4.80323482945161	Sepsis		GSM3816590	9.89728	Sepsis
GSM1691756	4.70455	Sepsis		GSM2500373	5.92233957889516	Sepsis		GSM3816592	9.47315	Sepsis
GSM1691758	4.48747	Sepsis		GSM2500374	6.63058651201613	Sepsis		GSM3816594	10.3042	Sepsis
GSM1691760	4.73954	Sepsis		GSM2500375	5.77333089623387	Sepsis		GSM3816596	8.75374	Sepsis
GSM1691762	4.83434	Sepsis		GSM2500376	6.35972464064516	Sepsis		GSM3816598	8.63227	Sepsis
GSM1691764	4.36504	Sepsis		GSM2500377	5.13102666120968	Sepsis		GSM3816600	8.02517	Sepsis
GSM1691766	9.62852	Sepsis		GSM2500378	4.86756143537903	Sepsis		GSM3816602	7.584	Sepsis
GSM1691768	9.51817	Sepsis		GSM2500379	4.80837562016129	Sepsis		GSM3816606	8.92885	Sepsis
GSM1691770	5.42839	Sepsis		GSM2500380	5.11045020744355	Sepsis		GSM3816610	7.70248	Sepsis
GSM1691772	4.46175	Sepsis		GSM2500381	4.52688454056452	Sepsis		GSM3816614	8.38857	Sepsis
GSM1691774	4.18767	Sepsis		GSM2500382	4.93223510029839	Sepsis		GSM3816618	7.8002	Sepsis
GSM1691776	4.22089	Sepsis		GSM2500383	5.05390074939516	Sepsis		GSM3816620	8.54165	Sepsis
GSM1691778	6.20327	Sepsis		GSM2500384	4.58837841298387	Sepsis		GSM3816622	7.14946	Sepsis
GSM1691780	6.05982	Sepsis		GSM2500385	6.5890371866129	Sepsis		GSM3816624	9.31841	Sepsis
GSM1691782	5.10418	Sepsis		GSM2500386	5.39584900241935	Sepsis		GSM3816630	9.44403	Sepsis
GSM1691784	4.95473	Sepsis		GSM2500387	5.45161417983871	Sepsis		GSM3816632	8.44018	Sepsis
GSM1691786	6.63739	Sepsis		GSM2500388	5.7536786558871	Sepsis		GSM3816634	9.28544	Sepsis
GSM1691788	4.86995	Sepsis		GSM2500389	5.78959256701613	Sepsis		GSM3816636	7.54482	Sepsis
GSM1691790	4.75316	Sepsis		GSM2500390	5.10818733760484	Sepsis		GSM3816638	8.33283	Sepsis
GSM1691792	4.92777	Sepsis		GSM2500391	4.97487197526613	Sepsis		GSM3816640	7.5566	Sepsis
GSM1691794	4.52408	Sepsis		GSM2500392	4.71581009274194	Sepsis		GSM3816642	9.13645	Sepsis
GSM1691796	4.7409	Sepsis		GSM2500393	5.2177493933871	Sepsis		GSM3816650	7.37588	Sepsis
GSM1691798	4.7079	Sepsis		GSM2500394	5.28838380830645	Sepsis		GSM3816654	7.07666	Sepsis
				GSM2500395	5.26250896298387	Sepsis		GSM3816656	7.8664	Sepsis
				GSM2500396	5.6009931326371	Sepsis
				GSM2500397	4.78790439548387	Sepsis
				GSM2500398	5.2856129758871	Sepsis
				GSM2500399	5.04371461225806	Sepsis
				GSM2500400	4.64845690816129	Sepsis
				GSM2500401	5.53127523967742	Sepsis
				GSM2500402	6.54991834595161	Sepsis
				GSM2500403	5.25921869322581	Sepsis
				GSM2500404	5.34170353564516	Sepsis
				GSM2500405	5.58038790864516	Sepsis
				GSM2500406	5.77635064306452	Sepsis
				GSM2500407	4.38920672322581	Sepsis
				GSM2500408	4.58352064298387	Sepsis
				GSM2500409	5.09556072266129	Sepsis
				GSM2500410	4.91985914516129	Sepsis
				GSM2500411	4.84557032399194	Sepsis
				GSM2500412	4.94679390072581	Sepsis
				GSM2500413	5.35902623435484	Sepsis
				GSM2500414	4.81597626593548	Sepsis
				GSM2500415	4.24246714580645	Sepsis
				GSM2500416	4.33535095391129	Sepsis
				GSM2500417	5.35349218657258	Sepsis
				GSM2500418	4.78950360822581	Sepsis
				GSM2500419	6.67270249802419	Sepsis
				GSM2500420	6.11547824516129	Sepsis
				GSM2500421	4.78004622475806	Sepsis
				GSM2500422	5.11446934673387	Sepsis
				GSM2500423	5.70630335129032	Sepsis
				GSM2500424	5.33823457860484	Sepsis
				GSM2500425	5.61075485028226	Sepsis
				GSM2500426	5.40227162274194	Sepsis
				GSM2500427	4.59978725245968	Sepsis
				GSM2500428	4.5126062721371	Sepsis
				GSM2500429	4.85294117887097	Sepsis
				GSM2500430	4.60494524245968	Sepsis
				GSM2500431	5.1843961516129	Sepsis
				GSM2500432	5.45620227072581	Sepsis
				GSM2500433	5.60874289427419	Sepsis
				GSM2500434	6.63812914870968	Sepsis
				GSM2500435	5.07971844812903	Sepsis
				GSM2500436	4.95723	Sepsis
				GSM2500437	5.44531699701613	Sepsis
				GSM2500438	5.77032731018548	Sepsis
