# Supplementary material for: Identification and validation of the important role of tryptophan-related gene CYP1B1 in the development and progression of sepsis
Source: PLoS One. 2025 Nov 10;20(11):e0335944. doi: 10.1371/journal.pone.0335944 (PMC12599946; doi:10.1371/journal.pone.0335944)
Supplement: S7 File — (XLSX) [file pone.0335944.s007.xlsx]

## Sheet: Table S5
Table S5 Markers of each cell cluster
gene	p_val	avg_log2FC	pct.1	pct.2	p_val_adj	cluster
IGKC	0	4.59897287436453	0.683	0.081	0	B_cell
IGHM	0	4.11794886353135	0.868	0.03	0	B_cell
IGLC2	0	3.7992488801368	0.409	0.033	0	B_cell
CD79A	0	3.74201551378233	0.959	0.031	0	B_cell
HLA-DQB1	0	3.21608634944552	0.95	0.158	0	B_cell
CD74	0	3.19312038070962	0.995	0.504	0	B_cell
IGLC3	0	2.93077684612044	0.317	0.014	0	B_cell
IGHD	0	2.90428635456872	0.711	0.014	0	B_cell
HLA-DRB1	0	2.8859098752584	0.986	0.285	0	B_cell
HLA-DRA	0	2.79670329604144	0.996	0.296	0	B_cell
HLA-DPB1	0	2.4557503739576	0.978	0.322	0	B_cell
CD83	0	2.31096681145155	0.853	0.205	0	B_cell
IGHA1	0	2.26099728260881	0.161	0.027	0	B_cell
MS4A1	0	2.25441589556099	0.67	0.017	0	B_cell
HLA-DPA1	0	2.15083720081308	0.957	0.324	0	B_cell
EZR	0	2.06472775507577	0.948	0.442	0	B_cell
HLA-DQA1	0	2.05724553142292	0.736	0.086	0	B_cell
HLA-DMA	0	1.9626459948979	0.813	0.179	0	B_cell
CD37	0	1.9573948053716	0.975	0.723	0	B_cell
TNFRSF13C	0	1.9451970344801	0.67	0.037	0	B_cell
LINC00926	0	1.76164072746941	0.544	0.018	0	B_cell
HLA-DRB5	0	1.74310043024904	0.656	0.118	0	B_cell
BANK1	0	1.69322416924633	0.562	0.028	0	B_cell
HLA-DMB	0	1.56585484888967	0.573	0.079	0	B_cell
IL7R	0	1.88805	0.792	0.086	0	T_cells
LEPROTL1	0	1.64782505131976	0.909	0.331	0	T_cells
LDHB	0	1.63080452473096	0.909	0.354	0	T_cells
LTB	0	1.51301135860236	0.837	0.317	0	T_cells
LYZ	0	5.14527991878658	0.932	0.056	0	Monocyte
AIF1	0	3.87742270433865	0.972	0.133	0	Monocyte
MAFB	0	3.6335120746741	0.92	0.021	0	Monocyte
LGALS1	0	3.50875695165183	0.98	0.252	0	Monocyte
LST1	0	3.43462726172356	0.953	0.104	0	Monocyte
CTSS	0	3.34980021368186	0.979	0.294	0	Monocyte
CST3	0	3.26028819867764	0.976	0.091	0	Monocyte
FCN1	0	3.20625057387002	0.84	0.016	0	Monocyte
CEBPD	0	3.09583460187446	0.906	0.086	0	Monocyte
RETN	0	3.07135988897568	0.654	0.038	0	Monocyte
FTL	0	3.03394421650671	1	0.994	0	Monocyte
S100A6	0	3.01000014938384	0.999	0.675	0	Monocyte
VCAN	0	2.92839113807867	0.739	0.006	0	Monocyte
S100A11	0	2.86883261143718	0.967	0.164	0	Monocyte
S100A4	0	2.80876950477211	0.997	0.578	0	Monocyte
PSAP	0	2.79622533291903	0.952	0.263	0	Monocyte
TYROBP	0	2.76183932653817	0.99	0.186	0	Monocyte
LGALS3	0	2.74404	0.872	0.098	0	Monocyte
CXCL8	0	2.69432865722392	0.662	0.042	0	Monocyte
G0S2	0	2.65834297691569	0.563	0.029	0	Monocyte
SERPINA1	0	2.64099920926075	0.9	0.04	0	Monocyte
COTL1	0	2.63513138578147	0.98	0.421	0	Monocyte
S100A9	0	2.61788920831898	0.972	0.215	0	Monocyte
S100A10	0	2.60263576523378	0.973	0.486	0	Monocyte
CLEC7A	0	2.59675501521963	0.809	0.02	0	Monocyte
NEAT1	0	2.56250682846197	0.966	0.666	0	Monocyte
SPI1	0	2.41046594084524	0.865	0.063	0	Monocyte
CSTA	0	2.40727603554073	0.766	0.012	0	Monocyte
TYMP	0	2.38816729878077	0.854	0.147	0	Monocyte
FTH1	0	2.38277936857718	0.999	0.994	0	Monocyte
FCER1G	0	2.36317015544245	0.96	0.154	0	Monocyte
CTSD	0	2.31265	0.877	0.193	0	Monocyte
HMOX1	0	2.30807030952128	0.6	0.014	0	Monocyte
CEBPB	0	2.30326722265687	0.941	0.291	0	Monocyte
CTSB	0	2.27921519507762	0.752	0.045	0	Monocyte
C5AR1	0	2.25718282440375	0.693	0.018	0	Monocyte
S100A8	0	2.25202481150455	0.939	0.177	0	Monocyte
DUSP6	0	2.23796663396372	0.678	0.034	0	Monocyte
CD14	0	2.23286058896973	0.66	0.013	0	Monocyte
SGK1	0	2.22977520514023	0.661	0.096	0	Monocyte
NAMPT	0	2.21598932272866	0.939	0.236	0	Monocyte
CYBB	0	2.19693698580235	0.719	0.039	0	Monocyte
AC020656.1	0	2.1878720460378	0.569	0.012	0	Monocyte
VIM	0	2.15406795815798	0.994	0.707	0	Monocyte
ANXA2	0	2.13944042319135	0.829	0.154	0	Monocyte
MT2A	0	2.13928784679115	0.518	0.304	0	Monocyte
IFITM3	0	2.06231160624425	0.664	0.163	0	Monocyte
NPC2	0	2.03107450614875	0.876	0.259	0	Monocyte
APLP2	0	2.01440284660928	0.843	0.169	0	Monocyte
GLUL	0	2.01295476415321	0.801	0.148	0	Monocyte
SAT1	0	2.00863460552444	0.973	0.583	0	Monocyte
GSTP1	0	1.97945339349164	0.923	0.388	0	Monocyte
TKT	0	1.95204403406526	0.842	0.271	0	Monocyte
GRN	0	1.94839549752064	0.761	0.061	0	Monocyte
STXBP2	0	1.93788055386526	0.87	0.14	0	Monocyte
ZFP36L1	0	1.93621494344223	0.824	0.403	0	Monocyte
GNG5	0	1.92489451655854	0.903	0.273	0	Monocyte
CFD	0	1.91552031658459	0.576	0.008	0	Monocyte
TSPO	0	1.90824443792213	0.945	0.396	0	Monocyte
MARCKS	0	1.90811652996091	0.76	0.164	0	Monocyte
THBS1	0	1.9073661590691	0.382	0.036	0	Monocyte
ANXA5	0	1.88424203969564	0.768	0.117	0	Monocyte
BRI3	0	1.8644596178299	0.925	0.412	0	Monocyte
SRGN	0	1.82971120581363	0.992	0.671	0	Monocyte
CTSL	0	1.82539541480614	0.415	0.011	0	Monocyte
PLAUR	0	1.81482	0.622	0.024	0	Monocyte
ATP6V0B	0	1.81227188425679	0.886	0.27	0	Monocyte
ATP2B1-AS1	0	1.80359752750146	0.75	0.265	0	Monocyte
LCP1	0	1.80228532047291	0.932	0.381	0	Monocyte
KLF4	0	1.80211094719477	0.68	0.039	0	Monocyte
TIMP1	0	1.78944292297758	0.868	0.232	0	Monocyte
RAC1	0	1.74027719233389	0.926	0.42	0	Monocyte
MS4A6A	0	1.71991083035714	0.567	0.011	0	Monocyte
CD68	0	1.69785376691728	0.765	0.06	0	Monocyte
LRRC25	0	1.68902349330641	0.596	0.017	0	Monocyte
ASAH1	0	1.67588077480519	0.808	0.195	0	Monocyte
BCL2A1	0	1.65630040733116	0.75	0.124	0	Monocyte
CD163	0	1.64598063274959	0.374	0.012	0	Monocyte
APOBEC3A	0	1.63389724494917	0.304	0.006	0	Monocyte
FCGRT	0	1.63334605690152	0.656	0.079	0	Monocyte
MAP3K8	0	1.62945607688332	0.812	0.271	0	Monocyte
RNF130	0	1.62309836880474	0.674	0.073	0	Monocyte
TLE3	0	1.61954478056323	0.69	0.114	0	Monocyte
LILRB2	0	1.60942394052859	0.496	0.011	0	Monocyte
S100A12	0	1.60596509456308	0.78	0.058	0	Monocyte
LILRA5	0	1.60184085182931	0.543	0.022	0	Monocyte
RAB31	0	1.59254036438166	0.728	0.076	0	Monocyte
ZEB2	0	1.59035048448038	0.834	0.257	0	Monocyte
PRELID1	0	1.57566770166221	0.798	0.296	0	Monocyte
CSTB	0	1.57408387294819	0.699	0.173	0	Monocyte
CYP1B1	0	1.54996622443697	0.381	0.002	0	Monocyte
CPVL	0	1.54848190817359	0.485	0.002	0	Monocyte
AP2S1	0	1.5472025793646	0.785	0.188	0	Monocyte
ACTB	0	1.54194875530226	1	0.957	0	Monocyte
C4orf48	0	1.5337133884049	0.717	0.157	0	Monocyte
GRINA	0	1.52863826805607	0.662	0.071	0	Monocyte
PYCARD	0	1.51614128988476	0.591	0.062	0	Monocyte
IRF2BP2	0	1.51515147926728	0.835	0.44	0	Monocyte
C1orf162	0	1.50291278399834	0.632	0.1	0	Monocyte
GNLY	0	5.8221655886859	0.829	0.049	0	NK_cell
NKG7	0	4.17267136353036	0.939	0.166	0	NK_cell
GZMB	0	3.48405162105166	0.693	0.015	0	NK_cell
CCL5	0	3.4230415306667	0.89	0.109	0	NK_cell
GZMH	0	3.22229742888526	0.702	0.011	0	NK_cell
FGFBP2	0	3.15792463216648	0.647	0.012	0	NK_cell
GZMA	0	2.95421067578984	0.666	0.02	0	NK_cell
CTSW	0	2.68424217072777	0.842	0.135	0	NK_cell
CCL4	0	2.62377885814729	0.474	0.022	0	NK_cell
CST7	0	2.56945195664655	0.82	0.092	0	NK_cell
KLRD1	0	2.31828368578783	0.573	0.01	0	NK_cell
PRF1	0	2.27027957046644	0.532	0.014	0	NK_cell
CMC1	0	2.2163157609036	0.494	0.043	0	NK_cell
KLRB1	0	2.20642077216529	0.457	0.045	0	NK_cell
HOPX	0	2.14962538366759	0.563	0.033	0	NK_cell
GZMM	0	2.03801805336536	0.725	0.149	0	NK_cell
LYAR	0	1.80865829022655	0.572	0.082	0	NK_cell
CD247	0	1.78794104378278	0.678	0.191	0	NK_cell
CD7	0	1.77472560193795	0.689	0.225	0	NK_cell
HCST	0	1.56717687624148	0.88	0.497	0	NK_cell
CCL3	0	1.56528190345238	0.264	0.059	0	NK_cell
SPON2	0	1.56065457506627	0.325	0.017	0	NK_cell
IL32	0	1.55667596823187	0.573	0.24	0	NK_cell
RUNX3	0	1.55044912188472	0.656	0.23	0	NK_cell
PPP2R5C	0	1.50334669639772	0.829	0.465	0	NK_cell
PPBP	0	8.45800006111517	0.988	0.048	0	Platelets
PF4	0	8.14733499817856	0.987	0.028	0	Platelets
NRGN	0	6.68532058627268	0.989	0.098	0	Platelets
GNG11	0	5.7578643747764	0.964	0.018	0	Platelets
MYL9	0	5.35966058327176	0.861	0.014	0	Platelets
RGS18	0	5.09297749796595	0.799	0.03	0	Platelets
GP9	0	4.99736749041157	0.895	0.005	0	Platelets
CAVIN2	0	4.99370378963088	0.898	0.013	0	Platelets
CMTM5	0	4.9699186052985	0.929	0.006	0	Platelets
TREML1	0	4.82944154396317	0.91	0.011	0	Platelets
PDLIM1	0	4.81308935196795	0.896	0.091	0	Platelets
CLU	0	4.81015658650214	0.907	0.066	0	Platelets
CLEC1B	0	4.80931849578709	0.79	0.005	0	Platelets
TUBB1	0	4.74648900030998	0.79	0.009	0	Platelets
F13A1	0	4.73648701326614	0.915	0.022	0	Platelets
ITGA2B	0	4.66284263671292	0.887	0.01	0	Platelets
TLN1	0	4.39833195112079	0.945	0.301	0	Platelets
HIST1H2AC	0	4.37075097753827	0.623	0.068	0	Platelets
TMEM40	0	4.15700672471992	0.741	0.003	0	Platelets
RUFY1	0	4.15561734601028	0.813	0.049	0	Platelets
CA2	0	4.11726592447872	0.734	0.017	0	Platelets
ACRBP	0	4.09455031163509	0.598	0.008	0	Platelets
LIMS1	0	4.09405904930491	0.853	0.174	0	Platelets
PRKAR2B	0	4.06556770711084	0.855	0.021	0	Platelets
FERMT3	0	4.03746059354578	0.9	0.165	0	Platelets
OAZ1	0	4.02199145346648	0.992	0.649	0	Platelets
TPM1	0	3.93647071603593	0.803	0.023	0	Platelets
NCOA4	0	3.92288121589581	0.82	0.158	0	Platelets
CD9	0	3.89949073826132	0.742	0.034	0	Platelets
TPM4	0	3.80782978748964	0.919	0.264	0	Platelets
SPARC	0	3.77404774246369	0.788	0.011	0	Platelets
MTURN	0	3.77029242164627	0.797	0.054	0	Platelets
TSC22D1	0	3.75687352976026	0.354	0.032	0	Platelets
RGS10	0	3.71513587658709	0.909	0.378	0	Platelets
TAGLN2	0	3.69322336700983	0.984	0.593	0	Platelets
CTSA	0	3.66128883842672	0.876	0.162	0	Platelets
PARVB	0	3.56536829824111	0.718	0.073	0	Platelets
BEX3	0	3.56003762906152	0.762	0.044	0	Platelets
ARPC1B	0	3.53040362801443	0.914	0.394	0	Platelets
PTCRA	0	3.50887312770922	0.441	0.004	0	Platelets
MPIG6B	0	3.41602923494484	0.745	0.007	0	Platelets
SNCA	0	3.40063925626691	0.708	0.014	0	Platelets
NEXN	0	3.39575690707377	0.445	0.011	0	Platelets
OST4	0	3.37530399082193	0.978	0.723	0	Platelets
GRAP2	0	3.37502991758427	0.672	0.031	0	Platelets
CD151	0	3.36339057303236	0.725	0.069	0	Platelets
TMSB4X	0	3.3430000721298	0.994	0.985	0	Platelets
RAB32	0	3.30388087059535	0.585	0.138	0	Platelets
2025-03-02	0	3.30106055208588	0.821	0.165	0	Platelets
TUBA4A	0	3.2605865164556	0.704	0.264	0	Platelets
VCL	0	3.22618499052651	0.699	0.069	0	Platelets
ESAM	0	3.21986162045005	0.613	0.007	0	Platelets
CALM3	0	3.18294694960876	0.919	0.392	0	Platelets
MPP1	0	3.14859829063824	0.685	0.085	0	Platelets
PTGS1	0	3.11754101106081	0.675	0.013	0	Platelets
GSTO1	0	3.09941555078261	0.728	0.247	0	Platelets
ILK	0	3.09570516862219	0.679	0.057	0	Platelets
TGFB1	0	3.06496722151389	0.898	0.48	0	Platelets
TSPAN33	0	3.05243481950527	0.666	0.091	0	Platelets
STOM	0	3.0375613050819	0.717	0.146	0	Platelets
C2orf88	0	2.92774923221891	0.452	0.006	0	Platelets
SNAP23	0	2.92519503221124	0.688	0.102	0	Platelets
NDUFAF3	0	2.89975141429853	0.666	0.092	0	Platelets
GPX4	0	2.8827873006844	0.905	0.543	0	Platelets
PPP1R14A	0	2.87778259390557	0.602	0.016	0	Platelets
YWHAH	0	2.86964554339559	0.707	0.215	0	Platelets
RAB27B	0	2.84274159657177	0.473	0.016	0	Platelets
PGRMC1	0	2.80962799426936	0.589	0.081	0	Platelets
TIMP1	0	2.80741946104399	0.935	0.346	0	Platelets
LAT	0	2.80321078068561	0.619	0.13	0	Platelets
DYNLL1	0	2.77382822493006	0.643	0.125	0	Platelets
PKM	0	2.77302348268892	0.835	0.341	0	Platelets
NT5C3A	0	2.74218627903637	0.455	0.143	0	Platelets
HPSE	0	2.69602636610064	0.522	0.033	0	Platelets
LGALSL	0	2.68456282338756	0.397	0.007	0	Platelets
ACTN1	0	2.67904476137011	0.659	0.091	0	Platelets
RSU1	0	2.65285940942248	0.651	0.108	0	Platelets
MMD	0	2.64653496945424	0.43	0.107	0	Platelets
LAMTOR1	0	2.6448349283066	0.849	0.426	0	Platelets
RHOC	0	2.63832058125194	0.643	0.134	0	Platelets
MMRN1	0	2.6251569813463	0.495	0.002	0	Platelets
ITGB3	0	2.62456203984909	0.56	0.003	0	Platelets
SOD2	0	2.61557203455622	0.776	0.245	0	Platelets
SPINT2	0	2.61031441490233	0.673	0.191	0	Platelets
AP001189.1	0	2.59885392702033	0.467	0.004	0	Platelets
MYL12A	0	2.58453352821521	0.933	0.748	0	Platelets
FLNA	0	2.55065488778207	0.776	0.378	0	Platelets
SH3BGRL3	0	2.5491758304953	0.977	0.857	0	Platelets
SAMD14	0	2.54414530107128	0.501	0.002	0	Platelets
AP003068.2	0	2.54219164385887	0.364	0.007	0	Platelets
GNAS	0	2.53707962741663	0.984	0.871	0	Platelets
GSN	0	2.51763839851083	0.538	0.07	0	Platelets
AKR7A2	0	2.5144318187002	0.544	0.087	0	Platelets
CYB5R3	0	2.50522101835171	0.624	0.116	0	Platelets
MGLL	0	2.5040348224816	0.533	0.026	0	Platelets
MTRNR2L8	0	2.50400398824618	0.602	0.235	0	Platelets
CDKN2D	0	2.50043594013941	0.848	0.511	0	Platelets
LY6G6F	0	2.49316434367619	0.512	0.001	0	Platelets
CD226	0	2.49107143583485	0.498	0.052	0	Platelets
TMEM91	0	2.48634578843055	0.48	0.041	0	Platelets
TALDO1	0	2.4848362338429	0.741	0.25	0	Platelets
EMC3	0	2.48178724634987	0.65	0.274	0	Platelets
MGAT4B	0	2.48152162954972	0.581	0.07	0	Platelets
CALD1	0	2.47673591503418	0.467	0.003	0	Platelets
CTTN	0	2.46972277579083	0.473	0.002	0	Platelets
NAP1L1	0	2.43406592703553	0.9	0.694	0	Platelets
EGFL7	0	2.42074792584317	0.409	0.006	0	Platelets
ETFA	0	2.41566309862617	0.54	0.122	0	Platelets
AC147651.1	0	2.40893349246472	0.399	0.003	0	Platelets
WBP2	0	2.4062106103896	0.613	0.131	0	Platelets
SELP	0	2.39872599025634	0.488	0.002	0	Platelets
CCND3	0	2.39805046141866	0.713	0.32	0	Platelets
TUBA1B	0	2.35351318241779	0.706	0.432	0	Platelets
DAB2	0	2.34660308353022	0.284	0.018	0	Platelets
EIF2AK1	0	2.33942815093781	0.476	0.147	0	Platelets
SMOX	0	2.32396489904839	0.359	0.036	0	Platelets
DAP	0	2.30759261898423	0.57	0.129	0	Platelets
MAGED2	0	2.30277104512856	0.513	0.056	0	Platelets
MYL6	0	2.30194794484158	0.935	0.827	0	Platelets
WDR1	0	2.29625358940186	0.644	0.219	0	Platelets
GMPR	0	2.29462119231065	0.446	0.005	0	Platelets
LYL1	0	2.28489728407137	0.357	0.056	0	Platelets
ARHGAP18	0	2.28363159854195	0.414	0.028	0	Platelets
WFDC1	0	2.26779708143754	0.436	0.001	0	Platelets
FCGR2A	0	2.25661629353571	0.548	0.128	0	Platelets
NDUFS5	0	2.24784149433979	0.758	0.548	0	Platelets
ALOX12	0	2.23847274119491	0.432	0.001	0	Platelets
ITGB1	0	2.23446217263705	0.681	0.27	0	Platelets
GABARAPL2	0	2.23237289653914	0.68	0.253	0	Platelets
ADI1	0	2.22747826380332	0.536	0.128	0	Platelets
TGFB1I1	0	2.21100713114206	0.456	0.003	0	Platelets
MYH9	0	2.20785367864468	0.714	0.326	0	Platelets
ITM2B	0	2.20525680896201	0.936	0.839	0	Platelets
GAS2L1	0	2.19662206868363	0.359	0.01	0	Platelets
FAXDC2	0	2.18508713958343	0.432	0.002	0	Platelets
BIN2	0	2.1835573116592	0.597	0.281	0	Platelets
CTDSPL	0	2.17928329638626	0.423	0.006	0	Platelets
MCUR1	0	2.17576045184605	0.485	0.063	0	Platelets
ACTB	0	2.17575782171387	0.976	0.966	0	Platelets
PLEK	0	2.1665673160697	0.689	0.345	0	Platelets
DMTN	0	2.16470148869924	0.426	0.012	0	Platelets
H3F3A	0	2.14650401899935	0.993	0.952	0	Platelets
MYLK	0	2.12976429043551	0.395	0.002	0	Platelets
CLDN5	0	2.12459967528896	0.262	0.004	0	Platelets
ZYX	0	2.11969217595827	0.636	0.242	0	Platelets
C19orf33	0	2.11959627298035	0.406	0.003	0	Platelets
CD68	0	2.11489387692329	0.647	0.196	0	Platelets
SMIM1	0	2.1128378875468	0.39	0.012	0	Platelets
TPM2	0	2.10913864058104	0.305	0.006	0	Platelets
SCN1B	0	2.10754029214555	0.361	0.008	0	Platelets
IFI27L2	0	2.10427270268511	0.584	0.221	0	Platelets
NAA38	0	2.09284761689554	0.537	0.221	0	Platelets
PDZK1IP1	0	2.08821236304034	0.348	0.001	0	Platelets
FKBP1A	0	2.07974561082511	0.754	0.358	0	Platelets
TPST2	0	2.07542429438287	0.384	0.086	0	Platelets
TRAPPC1	0	2.07541951097202	0.676	0.336	0	Platelets
CD63	0	2.07066771521655	0.812	0.46	0	Platelets
CAPN1	0	2.06892422922125	0.499	0.078	0	Platelets
SH3BGRL2	0	2.06253153226948	0.4	0.003	0	Platelets
PF4V1	0	2.05814318496923	0.342	0.003	0	Platelets
DYNLRB1	0	2.05512084851614	0.62	0.26	0	Platelets
PRDX6	0	2.01709354051994	0.754	0.495	0	Platelets
PROS1	0	2.01499660469944	0.375	0.003	0	Platelets
SERF2	0	2.00908450508829	0.972	0.913	0	Platelets
ANO6	0	2.00698394660126	0.387	0.033	0	Platelets
HIST1H2BJ	0	2.0054801119638	0.213	0.007	0	Platelets
C9orf16	0	2.00547336449967	0.77	0.543	0	Platelets
GUCY1B1	0	1.99805716918853	0.388	0.004	0	Platelets
SNX3	0	1.9896495016274	0.744	0.478	0	Platelets
RAB13	0	1.98318245643982	0.447	0.053	0	Platelets
NUCB1	0	1.98164117243355	0.537	0.212	0	Platelets
SLA2	0	1.97620780664428	0.382	0.03	0	Platelets
TMEM140	0	1.96119488007363	0.249	0.015	0	Platelets
TUBA1C	0	1.94371425039924	0.433	0.137	0	Platelets
AP2M1	0	1.93369030333019	0.598	0.255	0	Platelets
DAPP1	0	1.92584163109263	0.369	0.089	0	Platelets
PCSK6	0	1.92475241019459	0.386	0.002	0	Platelets
SSR4	0	1.91537563435286	0.807	0.691	0	Platelets
PPDPF	0	1.91524332589975	0.859	0.77	0	Platelets
PRKAR1B	0	1.8913650587502	0.384	0.019	0	Platelets
ARPC4	0	1.88119195251113	0.648	0.317	0	Platelets
SPX	0	1.87638451904262	0.362	0.001	0	Platelets
TMEM219	0	1.86132641155954	0.649	0.369	0	Platelets
RAB8A	0	1.85666242949662	0.502	0.19	0	Platelets
ROGDI	0	1.85626626845841	0.4	0.058	0	Platelets
HIST1H3H	0	1.85159480021037	0.192	0.009	0	Platelets
SNRPN	0	1.84676877447796	0.548	0.205	0	Platelets
PARK7	0	1.84572072973001	0.734	0.507	0	Platelets
POLR2E	0	1.84144796285214	0.485	0.133	0	Platelets
IFITM3	0	1.83309543921282	0.654	0.256	0	Platelets
PDE5A	0	1.83058493322092	0.308	0.004	0	Platelets
ACTG1	0	1.83027480266431	0.867	0.807	0	Platelets
RABGAP1L	0	1.82759211806575	0.467	0.149	0	Platelets
C12orf75	0	1.8247234138353	0.511	0.168	0	Platelets
CAPZB	0	1.80463265936819	0.714	0.459	0	Platelets
SSX2IP	0	1.79628066078514	0.281	0.023	0	Platelets
UQCRH	0	1.78951883706906	0.867	0.75	0	Platelets
ATP6V0E1	0	1.78437888498848	0.676	0.358	0	Platelets
ARHGAP6	0	1.78348784139036	0.284	0.001	0	Platelets
MFSD1	0	1.78241906458757	0.415	0.094	0	Platelets
CLCN3	0	1.77476803341945	0.31	0.028	0	Platelets
PTTG1IP	0	1.77458878024322	0.464	0.136	0	Platelets
GAPDH	0	1.77178342932836	0.948	0.843	0	Platelets
ARHGDIB	0	1.7705868023669	0.904	0.773	0	Platelets
HACD4	0	1.76827916346025	0.478	0.159	0	Platelets
TFPI	0	1.76309764344786	0.31	0.003	0	Platelets
ATP2A3	0	1.73461388579245	0.421	0.094	0	Platelets
ARF3	0	1.73302739754876	0.44	0.104	0	Platelets
HIGD1A	0	1.72955900419866	0.43	0.093	0	Platelets
AC090409.1	0	1.72057094347861	0.251	0.001	0	Platelets
P2RX1	0	1.71558009984872	0.383	0.056	0	Platelets
MLH3	0	1.69189973999687	0.315	0.037	0	Platelets
GP1BA	0	1.68343726739648	0.311	0.003	0	Platelets
HLA-E	0	1.68060211959252	0.942	0.882	0	Platelets
NT5M	0	1.67296407620397	0.321	0.007	0	Platelets
CSRP1	0	1.66926793048953	0.345	0.076	0	Platelets
GLA	0	1.66310962464865	0.315	0.025	0	Platelets
ABCC3	0	1.6524910240544	0.301	0.006	0	Platelets
RDH11	0	1.64810219648389	0.339	0.062	0	Platelets
HBG2	0	1.64565419142203	0.238	0.002	0	Platelets
PDGFA	0	1.64187381221482	0.222	0.007	0	Platelets
SLC39A3	0	1.6330086647499	0.365	0.061	0	Platelets
SMIM5	0	1.6322113711853	0.187	0.002	0	Platelets
TMBIM1	0	1.63046040067681	0.331	0.074	0	Platelets
AIG1	0	1.62684714666855	0.352	0.057	0	Platelets
PSTPIP2	0	1.62580734981905	0.342	0.065	0	Platelets
CFL1	0	1.62012568183695	0.883	0.837	0	Platelets
FHL1	0	1.62005215288507	0.307	0.03	0	Platelets
PADI4	0	1.61700046796585	0.309	0.021	0	Platelets
ITGB5	0	1.61001462493113	0.286	0.003	0	Platelets
CCL5	0	1.60880791629675	0.807	0.23	0	Platelets
LTBP1	0	1.59895614222147	0.295	0.001	0	Platelets
RBPMS2	0	1.57930762412009	0.31	0.003	0	Platelets
FCER1G	0	1.57261080648304	0.754	0.313	0	Platelets
ELOVL7	0	1.57126139859691	0.284	0.001	0	Platelets
TBXA2R	0	1.56538251682024	0.243	0.003	0	Platelets
SPOCD1	0	1.56215630513021	0.217	0.001	0	Platelets
PKIG	0	1.55384738014624	0.334	0.038	0	Platelets
GNB5	0	1.54467423049096	0.39	0.085	0	Platelets
RAB1B	0	1.54105550651489	0.398	0.111	0	Platelets
PYCR2	0	1.53665211657268	0.335	0.027	0	Platelets
TNNC2	0	1.53242101620734	0.253	0.005	0	Platelets
XPNPEP1	0	1.53110526133789	0.307	0.06	0	Platelets
AQP10	0	1.52113492067217	0.178	0.001	0	Platelets
TAX1BP3	0	1.51952814581701	0.327	0.044	0	Platelets
PON2	0	1.51875910283741	0.268	0.018	0	Platelets
CERS2	0	1.51731927469404	0.348	0.077	0	Platelets
HBB	0	1.50553196878173	0.359	0.067	0	Platelets
RAB37	0	1.50321315881404	0.316	0.039	0	Platelets
KIF2A	1.13385967481324e-307	2.66127138887102	0.516	0.211	2.28654142022839e-303	Platelets
TMEM50A	7.1753066496712e-305	1.84395452547847	0.68	0.419	1.4469723389727e-300	Platelets
LEPROT	1.13763855760303e-304	1.75046581043584	0.464	0.163	2.29416191526226e-300	Platelets
PFN1	4.63549110223469e-301	1.53234572714736	0.896	0.833	9.34793135676648e-297	Platelets
ARPC5	4.47695897926422e-298	1.69945349271618	0.63	0.309	9.02823547758424e-294	Platelets
MIR4435-2HG	6.85395240157719e-296	1.70414019222707	0.359	0.097	1.38216804130206e-291	Platelets
BRK1	1.88369787782744e-295	1.78984996728064	0.645	0.363	3.79866514042682e-291	Platelets
RAB11A	2.3385439453958e-292	1.89048292211077	0.479	0.182	4.71590772028518e-288	Platelets
HDGF	3.67242586900047e-288	1.64341940214756	0.47	0.174	7.40581400742635e-284	Platelets
FKBP8	9.70494760069553e-287	1.84514630389603	0.638	0.367	1.95709973315626e-282	Platelets
PTPN18	7.90208594586118e-283	2.1189841257094	0.411	0.135	1.59353465184237e-278	Platelets
FAM89B	2.1852942798118e-280	1.66636348592292	0.442	0.157	4.40686444466848e-276	Platelets
CD99	3.68774528005171e-268	1.86438272281682	0.753	0.528	7.43670713175228e-264	Platelets
LMNA	1.58901979719425e-265	1.64534032595831	0.498	0.196	3.20441732302192e-261	Platelets
MAP3K7CL	6.47970936458734e-265	2.2720358857854	0.191	0.03	1.30669819046268e-260	Platelets
CYTOR	3.55676546750479e-264	1.81520665430314	0.42	0.146	7.17257324177016e-260	Platelets
CARD19	2.78729805224497e-263	1.85882553459796	0.476	0.19	5.6208652521572e-259	Platelets
RAB4A	2.5984430980928e-262	1.69282666331071	0.493	0.207	5.24002035161394e-258	Platelets
CAP1	2.66628643686768e-260	1.69555942116933	0.638	0.375	5.37683322858736e-256	Platelets
CAMTA1	4.51288007328019e-258	1.66208361588777	0.546	0.268	9.10067395577683e-254	Platelets
RTN3	8.25291430872932e-252	1.55251884586593	0.428	0.156	1.66428269949836e-247	Platelets
SH3BGRL	1.27362387221083e-249	1.71262794619045	0.665	0.435	2.56838990070037e-245	Platelets
MAX	1.47150926922056e-241	2.21090485299698	0.563	0.301	2.96744559231017e-237	Platelets
MTPN	1.12622397316111e-237	1.64557393795183	0.694	0.505	2.27114326427669e-233	Platelets
CMIP	1.1016220057973e-229	1.58369664689269	0.361	0.119	2.22153093689083e-225	Platelets
NDUFA4	5.12249560653511e-228	1.58873683846867	0.78	0.797	1.03300246401387e-223	Platelets
DAD1	6.56541511265649e-224	1.63009353118168	0.53	0.274	1.32398161161831e-219	Platelets
MTRNR2L12	6.03492659202925e-217	1.60563745657185	0.407	0.157	1.21700329654862e-212	Platelets
CARHSP1	4.27751231984574e-214	1.67543829358015	0.362	0.127	8.62603134420092e-210	Platelets
STMP1	3.64784301351692e-203	1.5987538228166	0.534	0.293	7.35624022105823e-199	Platelets
VDAC3	2.70098875448837e-194	1.52632838866605	0.375	0.145	5.44681392230124e-190	Platelets
UBE2F	9.71981917342521e-183	1.51874019254726	0.391	0.163	1.96009873451293e-178	Platelets
H2AFJ	3.24624425452435e-182	2.16160799212321	0.511	0.279	6.5463761636738e-178	Platelets
RAP1B	2.11338547434726e-180	2.23703907282448	0.695	0.634	4.26185314756869e-176	Platelets
CAPZA2	5.14765838430325e-178	1.62546144776876	0.54	0.325	1.03807678977859e-173	Platelets
SOD1	7.54420920818051e-176	1.61768932442664	0.644	0.516	1.52136522892168e-171	Platelets
CLIC1	3.81874311006272e-169	1.66392895326161	0.665	0.518	7.70087735575249e-165	Platelets
RBX1	7.96540705536784e-159	1.6748622741049	0.584	0.408	1.60630398678548e-154	Platelets
WIPF1	1.26765423358183e-149	1.50457526297765	0.508	0.308	2.55635152744113e-145	Platelets
RNF11	2.1252361498891e-147	1.51229440710393	0.378	0.175	4.28575121986635e-143	Platelets
RASGRP2	4.43262240863743e-140	2.25403957948389	0.47	0.279	8.93882634925823e-136	Platelets
ADIPOR1	1.60653013623417e-125	1.50688574636275	0.372	0.184	3.23972867272982e-121	Platelets
NCK2	5.82081344937933e-121	1.75488062933384	0.373	0.192	1.17382524020183e-116	Platelets
FRMD4B	1.03511459958365e-107	1.99564564894875	0.138	0.035	2.08741210152039e-103	Platelets
PLEKHO1	2.82280865468073e-103	2.23108	0.425	0.269	5.69247593302917e-99	Platelets
TLK1	7.32132634868039e-68	1.51634837859379	0.315	0.189	1.47641867147489e-63	Platelets
NORAD	1.27045450906749e-67	1.56975508647771	0.371	0.249	2.5619985629855e-63	Platelets
RIPOR2	1.38086585761336e-42	1.9027240631061	0.335	0.251	2.78465408846309e-38	Platelets
CNST	6.58440261137496e-21	1.62814273273805	0.166	0.107	1.32781063060988e-16	Platelets
S100A12	0	4.97694650767084	0.987	0.201	0	Neutrophils
LCN2	0	4.78747781656541	0.727	0.028	0	Neutrophils
S100A8	0	4.64274294910186	1	0.332	0	Neutrophils
MMP9	0	4.33042062347218	0.654	0.006	0	Neutrophils
CD177	0	4.29736827950347	0.754	0.002	0	Neutrophils
S100A9	0	4.23244589519136	0.999	0.37	0	Neutrophils
CYSTM1	0	4.00794923869529	0.886	0.105	0	Neutrophils
IFITM2	0	3.9488193932025	0.992	0.593	0	Neutrophils
CSF3R	0	3.77916875582748	0.885	0.116	0	Neutrophils
S100P	0	3.69245596749267	0.823	0.045	0	Neutrophils
ALOX5AP	0	3.59707096135318	0.918	0.201	0	Neutrophils
STXBP2	0	3.19885884072176	0.88	0.289	0	Neutrophils
NAMPT	0	3.18293233874318	0.956	0.38	0	Neutrophils
ZDHHC19	0	3.18251798850867	0.572	0.011	0	Neutrophils
SLC25A37	0	3.1706061124015	0.818	0.176	0	Neutrophils
ALPL	0	3.14953357737245	0.743	0.004	0	Neutrophils
S100A11	0	2.9328138307256	0.968	0.329	0	Neutrophils
BCL2A1	0	2.88706224800524	0.878	0.249	0	Neutrophils
MMP8	0	2.83362523946551	0.525	0.002	0	Neutrophils
GCA	0	2.81373588620335	0.743	0.111	0	Neutrophils
IL1R2	0	2.68209436600324	0.649	0.047	0	Neutrophils
TSPO	0	2.67648185296243	0.915	0.509	0	Neutrophils
RETN	0	2.54703709913449	0.693	0.164	0	Neutrophils
FCER1G	0	2.49979686210464	0.954	0.319	0	Neutrophils
LTF	0	2.49764642762732	0.417	0.001	0	Neutrophils
SERPINA1	0	2.45527121778473	0.884	0.216	0	Neutrophils
CPD	0	2.33670906381534	0.619	0.111	0	Neutrophils
RAB31	0	2.25769729615169	0.68	0.211	0	Neutrophils
G0S2	0	2.24929018995674	0.635	0.137	0	Neutrophils
BASP1	0	2.24405202359789	0.673	0.176	0	Neutrophils
FPR1	0	2.22473103876131	0.612	0.12	0	Neutrophils
MCEMP1	0	2.21725455091681	0.566	0.05	0	Neutrophils
OLFM4	0	2.19671164759829	0.214	0	0	Neutrophils
FOLR3	0	2.15008064039155	0.418	0.016	0	Neutrophils
PROK2	0	2.07391413951932	0.342	0.026	0	Neutrophils
SMIM25	0	2.06478795934432	0.549	0.101	0	Neutrophils
CDA	0	2.06416666751309	0.572	0.088	0	Neutrophils
PGD	0	2.04454938633582	0.625	0.135	0	Neutrophils
CST7	0	2.0410343855998	0.769	0.218	0	Neutrophils
SPI1	0	2.00835224002164	0.807	0.229	0	Neutrophils
GYG1	0	1.92641255836963	0.55	0.138	0	Neutrophils
CMTM2	0	1.90363921167811	0.344	0.013	0	Neutrophils
AQP9	0	1.88582344258837	0.436	0.064	0	Neutrophils
MYL6	0	1.88066641455486	0.977	0.829	0	Neutrophils
ACTB	0	1.85763520804612	0.995	0.966	0	Neutrophils
SLC6A6	0	1.82614394116564	0.551	0.128	0	Neutrophils
STX3	0	1.80372921521992	0.486	0.057	0	Neutrophils
TYROBP	0	1.8024537692167	0.914	0.352	0	Neutrophils
TLR2	0	1.79879394373493	0.453	0.071	0	Neutrophils
ADGRG3	0	1.79786111508354	0.455	0.01	0	Neutrophils
PGS1	0	1.79309093678915	0.482	0.069	0	Neutrophils
RGL4	0	1.78991875036662	0.444	0.044	0	Neutrophils
VNN2	0	1.77774730064311	0.427	0.036	0	Neutrophils
B3GNT5	0	1.77200180392316	0.434	0.07	0	Neutrophils
MGAM	0	1.70312637262564	0.39	0.003	0	Neutrophils
LILRA5	0	1.70155680014498	0.554	0.129	0	Neutrophils
ANXA3	0	1.69467602206644	0.38	0.013	0	Neutrophils
FCGR3B	0	1.68995236352426	0.203	0.001	0	Neutrophils
MMP25	0	1.67230631932694	0.423	0.006	0	Neutrophils
ASPH	0	1.65280142475971	0.433	0.079	0	Neutrophils
MBOAT7	0	1.63510736154431	0.423	0.072	0	Neutrophils
DHRS9	0	1.57310585477891	0.376	0.005	0	Neutrophils
H3F3A	0	1.55941936691425	0.975	0.953	0	Neutrophils
NRIP3	0	1.54850712738454	0.318	0.026	0	Neutrophils
LRG1	0	1.52574076962547	0.321	0.026	0	Neutrophils
CLEC4D	0	1.51393833768021	0.351	0.015	0	Neutrophils
CR1	0	1.50847657323284	0.384	0.052	0	Neutrophils
MARCKS	2.00250802298206e-304	2.17209744069899	0.764	0.286	4.03825767914562e-300	Neutrophils
CEBPB	2.50069960641366e-281	2.09525690202565	0.857	0.427	5.04291082629379e-277	Neutrophils
CXCL8	4.82506651733218e-281	2.95178489425964	0.612	0.171	9.73022913885208e-277	Neutrophils
TRIB1	1.65926456908443e-278	1.74650048416435	0.465	0.102	3.34607293001565e-274	Neutrophils
GALNT2	1.88363960108568e-277	1.8626116660754	0.505	0.125	3.79854761954938e-273	Neutrophils
SLC2A3	5.50255667266677e-277	2.10870879937653	0.795	0.393	1.10964557860998e-272	Neutrophils
LCP1	4.33076513094443e-269	1.80557712144255	0.869	0.496	8.73342096306253e-265	Neutrophils
MCL1	2.02838365838001e-266	2.44441806067297	0.826	0.504	4.09043848548913e-262	Neutrophils
ANP32A	2.10879701993131e-266	2.02682480212825	0.73	0.32	4.25260007039348e-262	Neutrophils
SERPINB1	2.15661831551186e-259	1.95907134959387	0.797	0.42	4.34903649506122e-255	Neutrophils
GRINA	2.03199514434775e-255	1.78373596501158	0.617	0.193	4.09772140809167e-251	Neutrophils
FCGR2A	1.34315000257373e-254	1.56589697077821	0.534	0.14	2.70859629519019e-250	Neutrophils
SRGN	1.18742553686173e-252	1.6157456426766	0.955	0.738	2.39456233763537e-248	Neutrophils
GLUL	3.67413122853866e-252	1.84953235490239	0.722	0.284	7.40925303547107e-248	Neutrophils
SAT1	2.61832532981059e-251	2.14460577028483	0.926	0.665	5.28011486009603e-247	Neutrophils
AGFG1	3.510839484163e-249	1.99159670325688	0.587	0.189	7.07995890376312e-245	Neutrophils
CKAP4	2.03737654303695e-245	1.71224062802652	0.503	0.134	4.10857353668832e-241	Neutrophils
ACSL1	2.09471276068017e-245	1.9178116619454	0.459	0.111	4.22419775318764e-241	Neutrophils
UPP1	2.24571716125458e-236	1.72595460433901	0.755	0.366	4.52871322738599e-232	Neutrophils
SAMSN1	6.00742475129207e-235	1.87378303195446	0.606	0.218	1.21145727534556e-230	Neutrophils
TXN	1.69754805647574e-234	1.7626651574429	0.761	0.391	3.42327541068898e-230	Neutrophils
FAM129A	2.91440758199711e-231	1.70598243977229	0.389	0.084	5.87719432985538e-227	Neutrophils
GMFG	5.61125628490344e-225	1.59243396270524	0.861	0.707	1.13156594241363e-220	Neutrophils
LILRB3	1.72811296864924e-222	1.51925039637826	0.349	0.07	3.48491261257806e-218	Neutrophils
CD63	3.14709830161592e-220	2.05451074258279	0.799	0.469	6.34643843503866e-216	Neutrophils
FLOT2	6.19431628272408e-220	1.51913974389107	0.422	0.103	1.24914582157414e-215	Neutrophils
GAPDH	2.72642466447434e-217	1.64490591979275	0.922	0.846	5.49810797837896e-213	Neutrophils
MAP2K3	1.57484126055916e-216	1.78315962885111	0.579	0.205	3.1758248860436e-212	Neutrophils
IVNS1ABP	1.72110161860918e-211	1.73145086056009	0.484	0.141	3.47077352408727e-207	Neutrophils
SELL	2.0164094818447e-208	1.97112559966713	0.67	0.284	4.06629136108801e-204	Neutrophils
NCF1	3.65473340793484e-204	1.7151224191022	0.625	0.242	7.37013539044141e-200	Neutrophils
PLEK	6.8369736270443e-193	1.66435323176026	0.743	0.353	1.37874410162975e-188	Neutrophils
NAIP	6.0918351414642e-191	1.52097944373802	0.343	0.076	1.22847947462767e-186	Neutrophils
TLE3	4.0410422614137e-190	1.67847199560733	0.602	0.235	8.14916582436686e-186	Neutrophils
MAP1LC3B	1.13003962395969e-188	1.97919764520897	0.763	0.545	2.27883790567712e-184	Neutrophils
RHOG	3.74549964885949e-176	1.6321276830992	0.723	0.403	7.55317459189005e-172	Neutrophils
PLP2	2.12080579563398e-174	1.6009465093276	0.682	0.381	4.27681696747548e-170	Neutrophils
MXD1	2.22953537162706e-174	1.50840843185505	0.458	0.144	4.49608103042314e-170	Neutrophils
CAP1	1.31598177382377e-172	1.52115163221226	0.718	0.38	2.65380884509302e-168	Neutrophils
IQGAP1	2.78730841732098e-170	1.51838589450969	0.757	0.495	5.62088615436949e-166	Neutrophils
RAC2	4.7900567457694e-170	1.56160542141074	0.7	0.397	9.65962843351857e-166	Neutrophils
HIF1A	1.20333444610777e-164	1.75785831727193	0.741	0.48	2.42664424402093e-160	Neutrophils
LITAF	4.19222836302819e-162	1.70878632034602	0.803	0.542	8.45404771688265e-158	Neutrophils
PLAUR	5.66144369825525e-162	1.57414324121642	0.465	0.151	1.14168673619015e-157	Neutrophils
ARRB2	5.86604736997092e-156	1.52073494110739	0.613	0.279	1.18294711262834e-151	Neutrophils
ADM	1.55208789310177e-151	1.58134614455204	0.336	0.086	3.12994044522903e-147	Neutrophils
IL1RN	6.73636695266024e-149	1.55083859672916	0.222	0.041	1.35845575967346e-144	Neutrophils
GADD45B	9.57062011395334e-148	2.4702256448955	0.702	0.501	1.93001125217983e-143	Neutrophils
ZBTB43	2.85074461697646e-134	1.5231519416408	0.471	0.184	5.74881159459473e-130	Neutrophils
NOP10	3.41496448896139e-126	1.50375590955045	0.62	0.343	6.88661738843953e-122	Neutrophils
NEAT1	1.19044255626035e-125	1.75783594396374	0.857	0.731	2.40064645895462e-121	Neutrophils
IFITM3	4.31737619949274e-122	1.65631332695266	0.603	0.267	8.70642084389705e-118	Neutrophils
MNDA	4.20979403221551e-114	1.69173942644376	0.367	0.124	8.48947064536581e-110	Neutrophils
ADGRE5	1.13332753998937e-113	1.73011043146714	0.593	0.318	2.28546831714256e-109	Neutrophils
C4orf3	1.05736943440949e-110	1.55462281066085	0.693	0.465	2.13229120143017e-106	Neutrophils
TUBA1A	3.52980171517871e-95	1.56267713722188	0.759	0.608	7.11819813882938e-91	Neutrophils
SOD2	1.52968151905103e-71	2.00175531920223	0.488	0.266	3.08475575131831e-67	Neutrophils
EGR1	1.41268795798775e-66	1.72427911048148	0.261	0.095	2.84882653607809e-62	Neutrophils
MT2A	3.94189604550828e-65	1.90010276985908	0.548	0.347	7.94922756537201e-61	Neutrophils
